# Supplementary material for: Characterization of the far-red light absorbing light-harvesting chlorophyll a/b binding complex, a derivative of the distinctive Lhca gene family in green algae
Source: Front Plant Sci. 2024 Jun 10;15:1409116. doi: 10.3389/fpls.2024.1409116 (PMC11194369; doi:10.3389/fpls.2024.1409116)
Supplement: Supplementary file 2 [file DataSheet_2.xlsx]

## Sheet: nucleus
Transcript	BLAST hit	Identity	length	mismatch	gapopen	qstart	qend	sstart	send	evalue	bitscore	taxid	taxname	description
pcri_g2.t1	KAA6425511.1	34.2	745	371	19	379	2346	38	752	1.66e-96	338	2608996	Trebouxia sp. A1-2	KAA6425511.1 kinase [Trebouxia sp. A1-2]
pcri_g3.t1	XP_011396103.1	42	255	144	4	229	984	35	288	1.02e-38	152	3075	Auxenochlorella protothecoides	XP_011396103.1 Solute carrier family 35 member G1 [Auxenochlorella protothecoides] >KFM23233.1 Solute carrier family 35 member G1 [Auxenochlorella protothecoides] >RMZ53471.1 hypothetical protein APUTEX25_003293 [Auxenochlorella protothecoides]
pcri_g4.t1	XP_031397897.1	27.2	250	175	4	184	930	26	269	3.78e-21	104	22663	Punica granatum	XP_031397897.1 cyclin-T1-3-like [Punica granatum] >PKI37359.1 hypothetical protein CRG98_042236 [Punica granatum]
pcri_g6.t1	XP_005652277.1	58.3	108	42	2	3085	3408	1076	1180	2.45e-23	120	574566	Coccomyxa subellipsoidea C-169	XP_005652277.1 hypothetical protein COCSUDRAFT_45967 [Coccomyxa subellipsoidea C-169] >EIE27733.1 hypothetical protein COCSUDRAFT_45967 [Coccomyxa subellipsoidea C-169]
pcri_g8.t1	KAG2489263.1	76.5	213	50	0	1	639	3	215	3.15e-118	350	47281	Edaphochlamys debaryana	KAG2489263.1 hypothetical protein HYH03_012283 [Edaphochlamys debaryana]
pcri_g9.t1	PRW58175.1	35.1	484	248	20	7	1347	8	462	8.58e-38	166	3076	Chlorella sorokiniana	PRW58175.1 autophagy-related 13 [Chlorella sorokiniana]
pcri_g10.t1	GIL46832.1	52.7	315	140	3	7	951	21	326	1.67e-90	317	51714	Volvox africanus	GIL46832.1 hypothetical protein Vafri_3709 [Volvox africanus]
pcri_g14.t1	BDA44184.1	50	476	216	9	337	1752	49	506	1.27e-134	412	2315456	Coccomyxa sp. Obi	BDA44184.1 Ribosomal RNA small subunit methyltransferase B [Coccomyxa sp. Obi]
pcri_g15.t1	AML77241.1	29.6	1155	415	29	112	3540	454	1222	4.02e-94	340	248742	Coccomyxa subellipsoidea	AML77241.1 putative LOV domain-containing protein [Coccomyxa subellipsoidea]
pcri_g16.t1	MCB9541959.1	62.5	40	15	0	277	396	159	198	3.54e-06	57.4		N/A	MCB9541959.1 hypothetical protein [Myxococcales bacterium]
pcri_g17.t2	KAA6427552.1	69.5	370	84	4	1	1023	173	542	5.04e-162	474	2608996	Trebouxia sp. A1-2	KAA6427552.1 T-complex 1 subunit alpha-like [Trebouxia sp. A1-2]
pcri_g17.t1	KAA6427552.1	73.4	301	63	2	1	852	242	542	1.32e-138	412	2608996	Trebouxia sp. A1-2	KAA6427552.1 T-complex 1 subunit alpha-like [Trebouxia sp. A1-2]
pcri_g18.t1	BDA45088.1	52.4	187	85	2	40	588	190	376	2.94e-52	182	2315456	Coccomyxa sp. Obi	BDA45088.1 probable malonyl-[acyl-carrier protein] O-methyltransferase at C-terminar half [Coccomyxa sp. Obi]
pcri_g19.t1	KAA6428736.1	80.2	268	53	0	181	984	100	367	4.33e-146	426	2608996	Trebouxia sp. A1-2	KAA6428736.1 TRIGALACTOSYLDIACYLGLYCEROL chloroplastic-like [Trebouxia sp. A1-2]
pcri_g21.t1	XP_013901045.1	50.5	105	40	1	91	405	335	427	4.2e-26	114	145388	Monoraphidium neglectum	XP_013901045.1 hypothetical protein MNEG_5932 [Monoraphidium neglectum] >KIZ02026.1 hypothetical protein MNEG_5932 [Monoraphidium neglectum]
pcri_g22.t1	BDA42318.1	37.4	554	303	8	85	1695	4	530	8.53e-108	346	2315456	Coccomyxa sp. Obi	BDA42318.1 Cytochrome P450 3A24 [Coccomyxa sp. Obi]
pcri_g24.t1	BDA51180.1	39.9	750	348	11	10	2217	14	674	2.76e-147	469	2315456	Coccomyxa sp. Obi	BDA51180.1 Cleavage stimulation factor subunit 3 [Coccomyxa sp. Obi]
pcri_g25.t1	KAA6427411.1	59.5	879	318	11	1	2616	1	848	0	912	2608996	Trebouxia sp. A1-2	KAA6427411.1 AP-1 complex subunit gamma-1 [Trebouxia sp. A1-2]
pcri_g26.t1	XP_037518197.1	27.5	200	110	6	1297	1794	295	493	1.88e-05	60.8	34632	Rhipicephalus sanguineus	XP_037518197.1 F-box/LRR-repeat protein 14-like [Rhipicephalus sanguineus]
pcri_g28.t1	XP_005844071.1	55.9	222	96	1	127	792	1	220	1.36e-69	234	554065	Chlorella variabilis	XP_005844071.1 hypothetical protein CHLNCDRAFT_32749 [Chlorella variabilis] >EFN51969.1 hypothetical protein CHLNCDRAFT_32749 [Chlorella variabilis]
pcri_g29.t1	KAI3430556.1	53.4	277	113	4	1	819	276	540	1.19e-79	263	3077	Chlorella vulgaris	KAI3430556.1 hypothetical protein D9Q98_005149 [Chlorella vulgaris]
pcri_g31.t1	KAG1677042.1	58.8	554	215	4	304	1962	80	621	1.91e-210	620	1653778	Chlamydomonas sp. UWO 241	KAG1677042.1 hypothetical protein FOA52_001212 [Chlamydomonas sp. UWO 241]
pcri_g32.t1	PNH05255.1	51.8	141	63	5	184	606	93	228	1.12e-33	131	47790	Tetrabaena socialis	PNH05255.1 hypothetical protein TSOC_008495 [Tetrabaena socialis]
pcri_g33.t1	BDA43916.1	67.8	183	54	2	217	756	45	225	2.8e-74	240	2315456	Coccomyxa sp. Obi	BDA43916.1 Peptidyl-prolyl cis-trans isomerase F, mitochondrial [Coccomyxa sp. Obi]
pcri_g34.t1	BDA46664.1	38.5	890	319	15	172	2826	37	703	5.67e-160	499	2315456	Coccomyxa sp. Obi	BDA46664.1 probable tetratricopeptide repeat protein 37 at C-terminar half [Coccomyxa sp. Obi]
pcri_g35.t1	PSC73566.1	59.7	434	172	2	7	1308	1	431	5.16e-179	521	554055	Micractinium conductrix	PSC73566.1 Glycerol kinase [Micractinium conductrix]
pcri_g36.t1	KAG6548816.1	52.1	71	34	0	46	258	55	125	4.97e-12	67.8	56867	Marchantia paleacea	KAG6548816.1 hypothetical protein Mapa_009577 [Marchantia paleacea]
pcri_g37.t1	KAA6427469.1	38.4	575	214	15	142	1767	41	508	7.18e-89	302	2608996	Trebouxia sp. A1-2	KAA6427469.1 phosphatidylinositol 3- and 4-kinase-like [Trebouxia sp. A1-2]
pcri_g38.t1	KAA6427553.1	63.7	267	97	0	4	804	3	269	8.91e-128	374	2608996	Trebouxia sp. A1-2	KAA6427553.1 GPN-loop GTPase 3-like [Trebouxia sp. A1-2]
pcri_g39.t1	GIL64930.1	56	125	50	2	1771	2145	72	191	1.99e-28	124	51714	Volvox africanus	GIL64930.1 hypothetical protein Vafri_18683 [Volvox africanus]
pcri_g41.t1	XP_001699953.1	38.9	108	66	0	16	339	1	108	1.48e-17	82.4	3055	Chlamydomonas reinhardtii	XP_001699953.1 uncharacterized protein CHLRE_02g108400v5 [Chlamydomonas reinhardtii] >KAG2449252.1 hypothetical protein HYH02_005997 [Chlamydomonas schloesseri] >PNW87086.1 hypothetical protein CHLRE_02g108400v5 [Chlamydomonas reinhardtii]
pcri_g42.t1	KAG7671096.1	29.7	448	272	15	37	1305	15	444	1.52e-41	168	1650286	Chlorella desiccata (nom. nud.)	KAG7671096.1 hypothetical protein KSW81_004520 [Chlorella desiccata (nom. nud.)]
pcri_g43.t1	KAA6417774.1	67.4	325	102	3	133	1104	34	355	4.46e-145	426	2608996	Trebouxia sp. A1-2	KAA6417774.1 3-methyl-2-oxobutanoate hydroxymethyltransferase-like [Trebouxia sp. A1-2]
pcri_g46.t1	KAI3424735.1	47.6	382	191	6	46	1176	2	379	2.79e-102	319	3077	Chlorella vulgaris	KAI3424735.1 hypothetical protein D9Q98_008124 [Chlorella vulgaris]
pcri_g47.t1	KAF5829902.1	33.1	139	81	3	118	513	58	191	9.83e-09	64.7	3046	Dunaliella salina	KAF5829902.1 hypothetical protein DUNSADRAFT_15325 [Dunaliella salina]
pcri_g48.t1	KAA6417865.1	63.4	768	268	5	166	2463	16	772	0	920	2608996	Trebouxia sp. A1-2	KAA6417865.1 delta 1-pyrroline-5-carboxylate synthetase [Trebouxia sp. A1-2]
pcri_g49.t1	KAA6417865.1	45.8	72	37	1	216	7	249	320	3.05e-10	67	2608996	Trebouxia sp. A1-2	KAA6417865.1 delta 1-pyrroline-5-carboxylate synthetase [Trebouxia sp. A1-2]
pcri_g50.t1	KAI3437903.1	47.4	209	105	1	1	627	1	204	7.32e-42	164	3077	Chlorella vulgaris	KAI3437903.1 hypothetical protein D9Q98_000348 [Chlorella vulgaris]
pcri_g51.t1	BDA50781.1	45.8	596	261	12	1	1758	1	544	4.28e-128	423	2315456	Coccomyxa sp. Obi	BDA50781.1 probable DEAD-box ATP-dependent RNA helicase 20 [Coccomyxa sp. Obi]
pcri_g52.t1	XP_003061410.1	64.6	82	29	0	751	996	54	135	1.43e-24	117	564608	Micromonas pusilla CCMP1545	XP_003061410.1 g2-like myb-family transcription factor [Micromonas pusilla CCMP1545] >EEH54040.1 g2-like myb-family transcription factor [Micromonas pusilla CCMP1545]
pcri_g53.t1	BDA50353.1	41.3	1255	561	23	1	3477	2	1176	1.61e-209	648	2315456	Coccomyxa sp. Obi	BDA50353.1 probable nuclear export mediator factor Nemf [Coccomyxa sp. Obi]
pcri_g54.t1	BDA50395.1	59.2	495	193	4	1	1482	1	487	7.92e-185	536	2315456	Coccomyxa sp. Obi	BDA50395.1 U4/U6 small nuclear ribonucleoprotein Prp31 [Coccomyxa sp. Obi]
pcri_g55.t1	BDA51448.1	65.4	156	54	0	1	468	3	158	5.67e-63	201	2315456	Coccomyxa sp. Obi	BDA51448.1 Plastocyanin, chloroplastic [Coccomyxa sp. Obi]
pcri_g56.t1	KAI3438523.1	47.7	1012	478	16	61	3051	28	1003	6.54e-294	854	3077	Chlorella vulgaris	KAI3438523.1 hypothetical protein D9Q98_000951 [Chlorella vulgaris]
pcri_g57.t1	RMZ55216.1	49	993	461	12	85	3000	47	1015	3.8e-294	857	3075	Auxenochlorella protothecoides	RMZ55216.1 hypothetical protein APUTEX25_005494 [Auxenochlorella protothecoides]
pcri_g58.t1	BDA48507.1	57.4	277	108	4	157	981	80	348	1.53e-99	308	2315456	Coccomyxa sp. Obi	BDA48507.1 hypothetical protein COCOBI_12-1870 [Coccomyxa sp. Obi]
pcri_g59.t1	KAI3438554.1	70.7	461	135	0	223	1605	61	521	2.53e-233	663	3077	Chlorella vulgaris	KAI3438554.1 hypothetical protein D9Q98_000982 [Chlorella vulgaris]
pcri_g60.t1	KAA6419923.1	39.9	1433	647	33	1	3768	6	1401	2.37e-263	808	2608996	Trebouxia sp. A1-2	KAA6419923.1 hypothetical protein FRX49_10113 [Trebouxia sp. A1-2]
pcri_g61.t1	XP_005843592.1	53.5	301	129	4	151	1047	14	305	1.04e-105	322	554065	Chlorella variabilis	XP_005843592.1 hypothetical protein CHLNCDRAFT_27994 [Chlorella variabilis] >EFN51490.1 hypothetical protein CHLNCDRAFT_27994 [Chlorella variabilis]
pcri_g63.t1	KAF6259636.1	55.5	265	113	3	16	810	8	267	3.79e-91	285	2650976	Scenedesmus sp. NREL 46B-D3	KAF6259636.1 kinase-like domain-containing protein [Scenedesmus sp. NREL 46B-D3]
pcri_g64.t1	XP_005845399.1	43	270	140	2	13	780	4	273	5.67e-69	224	554065	Chlorella variabilis	XP_005845399.1 hypothetical protein CHLNCDRAFT_136959 [Chlorella variabilis] >EFN53297.1 hypothetical protein CHLNCDRAFT_136959 [Chlorella variabilis]
pcri_g65.t1	KAG2497359.1	61.6	216	82	1	91	735	21	236	1.07e-56	191	47281	Edaphochlamys debaryana	KAG2497359.1 hypothetical protein HYH03_004518 [Edaphochlamys debaryana]
pcri_g71.t1	GFR51499.1	25.5	2052	1190	59	1	5427	1	1956	1.05e-129	462	47775	Astrephomene gubernaculifera	GFR51499.1 hypothetical protein Agub_g13913 [Astrephomene gubernaculifera]
pcri_g72.t1	XP_005645935.1	47.9	188	90	1	1	564	1	180	2.32e-46	160	574566	Coccomyxa subellipsoidea C-169	XP_005645935.1 hypothetical protein COCSUDRAFT_48090 [Coccomyxa subellipsoidea C-169] >EIE21391.1 hypothetical protein COCSUDRAFT_48090 [Coccomyxa subellipsoidea C-169]
pcri_g74.t1	KAI3436160.1	47.2	250	128	2	1	738	1	250	2.58e-74	237	3077	Chlorella vulgaris	KAI3436160.1 hypothetical protein D9Q98_002217 [Chlorella vulgaris]
pcri_g75.t1	BDA44853.1	61.7	193	74	0	10	588	138	330	7.9e-83	259	2315456	Coccomyxa sp. Obi	BDA44853.1 Hydroxyacylglutathione hydrolase [Coccomyxa sp. Obi]
pcri_g76.t1	KAI3436160.1	40.8	250	114	3	76	723	1	250	2.12e-53	183	3077	Chlorella vulgaris	KAI3436160.1 hypothetical protein D9Q98_002217 [Chlorella vulgaris]
pcri_g77.t1	KAA6425357.1	61.7	269	99	2	199	1002	69	334	9.11e-120	358	2608996	Trebouxia sp. A1-2	KAA6425357.1 Hydroxyacylglutathione hydrolase 2 [Trebouxia sp. A1-2]
pcri_g78.t1	BDA44852.1	80	40	8	0	1351	1470	319	358	2.42e-11	78.2	2315456	Coccomyxa sp. Obi	BDA44852.1 probable GATA transcription factor 12 at C-terminar half [Coccomyxa sp. Obi]
pcri_g79.t1	BDA44852.1	83.3	36	6	0	88	195	319	354	2.39e-13	75.1	2315456	Coccomyxa sp. Obi	BDA44852.1 probable GATA transcription factor 12 at C-terminar half [Coccomyxa sp. Obi]
pcri_g80.t1	GIL45292.1	45.4	196	107	0	1	588	1	196	6.71e-48	180	51714	Volvox africanus	GIL45292.1 hypothetical protein Vafri_2457 [Volvox africanus]
pcri_g81.t1	GIL45292.1	44.9	196	108	0	1	588	1	196	1.02e-52	190	51714	Volvox africanus	GIL45292.1 hypothetical protein Vafri_2457 [Volvox africanus]
pcri_g84.t1	GBF99539.1	39.3	135	68	4	7	402	5	128	1.27e-20	97.1	307507	Raphidocelis subcapitata	GBF99539.1 hypothetical protein Rsub_12345 [Raphidocelis subcapitata]
pcri_g85.t1	KAA6428737.1	41.6	409	212	8	250	1440	76	469	3.64e-84	280	2608996	Trebouxia sp. A1-2	KAA6428737.1 hypothetical protein FRX49_01612 [Trebouxia sp. A1-2]
pcri_g86.t1	MBT4867767.1	42.3	130	73	2	124	513	4	131	1.62e-28	114		N/A	MBT4867767.1 rhodanese-like domain-containing protein [Planctomycetaceae bacterium]
pcri_g87.t1	BDA44901.1	54.3	302	134	2	106	999	51	352	2.59e-99	308	2315456	Coccomyxa sp. Obi	BDA44901.1 hypothetical protein COCOBI_06-3800 [Coccomyxa sp. Obi]
pcri_g88.t1	QDZ17956.1	46.8	94	50	0	55	336	14	107	6.98e-16	78.2	1764295	Chloropicon primus	QDZ17956.1 hypothetical protein A3770_01p04740 [Chloropicon primus] >UPQ97171.1 hypothetical protein HOP50_01g04620 [Chloropicon primus]
pcri_g89.t1	KAA6418602.1	58.3	163	66	1	100	582	43	205	1.48e-50	172	2608996	Trebouxia sp. A1-2	KAA6418602.1 50S ribosomal L9 [Trebouxia sp. A1-2]
pcri_g90.t1	KAI3436142.1	24.5	412	238	11	1207	2271	349	744	5.22e-07	66.6	3077	Chlorella vulgaris	KAI3436142.1 hypothetical protein D9Q98_002199 [Chlorella vulgaris]
pcri_g91.t1	XP_005645559.1	67.6	259	75	1	70	819	29	287	1.36e-120	357	574566	Coccomyxa subellipsoidea C-169	XP_005645559.1 hypothetical protein COCSUDRAFT_48237 [Coccomyxa subellipsoidea C-169] >EIE21015.1 hypothetical protein COCSUDRAFT_48237 [Coccomyxa subellipsoidea C-169]
pcri_g92.t1	KAA6425168.1	44	564	250	7	25	1521	10	572	3.51e-133	418	2608996	Trebouxia sp. A1-2	KAA6425168.1 farnesyltransferase subunit beta-like [Trebouxia sp. A1-2]
pcri_g93.t1	BDA44736.1	65	406	135	5	448	1653	94	496	5.27e-171	504	2315456	Coccomyxa sp. Obi	BDA44736.1 probable gluconeogenesis factor [Coccomyxa sp. Obi]
pcri_g94.t1	BDA44648.1	44.5	182	96	2	1	546	1	177	1.2e-26	126	2315456	Coccomyxa sp. Obi	BDA44648.1 probable protein SEMI-ROLLED LEAF 2 at N-terminal half [Coccomyxa sp. Obi]
pcri_g95.t1	KAG1667070.1	41.4	302	169	6	178	1071	50	347	3.09e-59	205	1653778	Chlamydomonas sp. UWO 241	KAG1667070.1 hypothetical protein FOA52_000433, partial [Chlamydomonas sp. UWO 241]
pcri_g96.t1	KAA6418459.1	42.7	688	364	14	532	2562	34	702	3.89e-151	472	2608996	Trebouxia sp. A1-2	KAA6418459.1 UDP-N-acetylmuramoyl-L-alanyl-D-glutamate--2 [Trebouxia sp. A1-2]
pcri_g97.t1	KAH7622347.1	54	315	135	2	130	1059	30	339	2.01e-122	367	1650286	Chlorella desiccata (nom. nud.)	KAH7622347.1 putative prolyl 4-hydroxylase 7 [Chlorella desiccata (nom. nud.)]
pcri_g98.t1	KAI3435975.1	45.8	227	119	3	82	759	24	247	1.24e-52	181	3077	Chlorella vulgaris	KAI3435975.1 hypothetical protein D9Q98_002033 [Chlorella vulgaris]
pcri_g99.t1	PRW59580.1	72	440	123	0	13	1332	4	443	1.57e-211	602	3076	Chlorella sorokiniana	PRW59580.1 3-ketoacyl- thiolase peroxisomal [Chlorella sorokiniana]
pcri_g100.t1	KAG7669758.1	42.1	114	64	1	199	540	76	187	3.77e-15	86.7	1650286	Chlorella desiccata (nom. nud.)	KAG7669758.1 hypothetical protein KSW81_007904 [Chlorella desiccata (nom. nud.)] >KAH7619158.1 hypothetical protein NADE_006003 [Chlorella desiccata (nom. nud.)]
pcri_g101.t1	BDA44879.1	62	108	38	2	97	417	28	133	2.38e-34	127	2315456	Coccomyxa sp. Obi	BDA44879.1 Photosystem I reaction center subunit V, chloroplastic [Coccomyxa sp. Obi]
pcri_g102.t1	BDA44878.1	55.5	434	176	5	10	1293	2	424	1.21e-96	306	2315456	Coccomyxa sp. Obi	BDA44878.1 probable UBX domain-containing protein 1 [Coccomyxa sp. Obi]
pcri_g103.t1	BDA44880.1	43.5	798	413	11	49	2379	12	792	1.22e-176	538	2315456	Coccomyxa sp. Obi	BDA44880.1 Conserved oligomeric Golgi complex subunit 5 [Coccomyxa sp. Obi]
pcri_g104.t1	XP_005845328.1	62.2	90	34	0	169	438	6	95	9.57e-34	125	554065	Chlorella variabilis	XP_005845328.1 hypothetical protein CHLNCDRAFT_13905, partial [Chlorella variabilis] >EFN53226.1 hypothetical protein CHLNCDRAFT_13905, partial [Chlorella variabilis]
pcri_g105.t1	KAF6255164.1	48.7	199	102	0	1	597	1	199	9.58e-55	185	2650976	Scenedesmus sp. NREL 46B-D3	KAF6255164.1 dephospho-CoA kinase [Scenedesmus sp. NREL 46B-D3]
pcri_g105.t2	KAG2448764.1	48.8	211	108	0	1	633	1	211	2.76e-57	196	2026947	Chlamydomonas schloesseri	KAG2448764.1 hypothetical protein HYH02_006118 [Chlamydomonas schloesseri]
pcri_g106.t1	BDA41908.1	56.4	550	186	13	88	1701	26	533	1.32e-168	529	2315456	Coccomyxa sp. Obi	BDA41908.1 probable serine/threonine-protein kinase WNK2 at N-terminal half [Coccomyxa sp. Obi]
pcri_g107.t1	KAA6425456.1	29.8	245	131	4	175	795	81	322	7.06e-11	73.6	2608996	Trebouxia sp. A1-2	KAA6425456.1 hypothetical protein FRX49_04948 [Trebouxia sp. A1-2]
pcri_g108.t1	XP_005846464.1	53.9	356	145	1	250	1260	1	356	6.9e-116	353	554065	Chlorella variabilis	XP_005846464.1 hypothetical protein CHLNCDRAFT_16922, partial [Chlorella variabilis] >EFN54362.1 hypothetical protein CHLNCDRAFT_16922, partial [Chlorella variabilis]
pcri_g109.t1	BDA46091.1	54.1	381	157	6	88	1203	422	793	1.72e-111	369	2315456	Coccomyxa sp. Obi	BDA46091.1 probable histone deacetylase 15 at C-terminar half [Coccomyxa sp. Obi]
pcri_g110.t1	PRW45724.1	47.5	101	42	3	829	1104	214	312	5.13e-16	92.4	3076	Chlorella sorokiniana	PRW45724.1 histone deacetylase 15 isoform X2 [Chlorella sorokiniana]
pcri_g111.t1	BDA44727.1	46.3	835	421	7	67	2517	23	848	5.83e-221	669	2315456	Coccomyxa sp. Obi	BDA44727.1 Hypoxia up-regulated protein 1 (Fragment) [Coccomyxa sp. Obi]
pcri_g114.t1	PSC71268.1	37	408	204	9	100	1167	250	656	3.55e-60	225	554055	Micractinium conductrix	PSC71268.1 hypothetical protein C2E20_5393 [Micractinium conductrix]
pcri_g115.t1	CAD7702685.1	30.6	454	218	14	2038	3273	68	466	1.72e-18	105	121088	Ostreobium quekettii	CAD7702685.1 unnamed protein product [Ostreobium quekettii]
pcri_g116.t1	KAI3435853.1	27.3	670	359	17	1	1782	1	618	2.88e-38	163	3077	Chlorella vulgaris	KAI3435853.1 hypothetical protein D9Q98_001911 [Chlorella vulgaris]
pcri_g117.t1	XP_043724740.1	47.4	152	79	1	55	507	5	156	7.12e-42	148	54955	Telopea speciosissima	XP_043724740.1 glucosamine 6-phosphate N-acetyltransferase-like [Telopea speciosissima]
pcri_g121.t1	MCO5552049.1	34.4	195	105	5	1	585	4	175	9.69e-19	94		N/A	MCO5552049.1 hypothetical protein [Adiantum nelumboides]
pcri_g123.t1	XP_001690251.1	47.8	113	47	4	10	342	2	104	2.66e-18	88.2	3055	Chlamydomonas reinhardtii	XP_001690251.1 uncharacterized protein CHLRE_01g051450v5 [Chlamydomonas reinhardtii] >XP_042928887.1 uncharacterized protein CHLRE_01g051450v5 [Chlamydomonas reinhardtii] >PNW88941.1 hypothetical protein CHLRE_01g051450v5 [Chlamydomonas reinhardtii] >PNW88942.1 hypothetical protein CHLRE_01g051450v5 [Chlamydomonas reinhardtii]
pcri_g124.t1	GHP05987.1	67.4	215	70	0	1	645	1	215	4.46e-102	304	41880	Pycnococcus provasolii	GHP05987.1 endoplasmic reticulum retention protein [Pycnococcus provasolii]
pcri_g125.t1	KAA6425122.1	45.3	481	226	10	4804	6222	623	1074	6.41e-96	353	2608996	Trebouxia sp. A1-2	KAA6425122.1 hypothetical protein FRX49_04618 [Trebouxia sp. A1-2]
pcri_g130.t1	KAH7619743.1	45.8	142	69	4	328	738	129	267	9.55e-25	114	1650286	Chlorella desiccata (nom. nud.)	KAH7619743.1 hypothetical protein NADE_008030 [Chlorella desiccata (nom. nud.)]
pcri_g131.t1	BDA44666.1	59.5	222	70	5	223	843	76	292	1.51e-71	232	2315456	Coccomyxa sp. Obi	BDA44666.1 ACT domain-containing protein DS12, chloroplastic [Coccomyxa sp. Obi]
pcri_g132.t1	BDA44593.1	34.7	303	171	8	1	873	48	335	1.11e-33	136	2315456	Coccomyxa sp. Obi	BDA44593.1 probable tRNA nucleotidyltransferase cca2 at C-terminar half [Coccomyxa sp. Obi]
pcri_g133.t1	PRW59805.1	56.2	511	210	6	1	1518	1	502	2.28e-174	511	3076	Chlorella sorokiniana	PRW59805.1 ubiquitin carboxyl-terminal hydrolase 6 [Chlorella sorokiniana]
pcri_g134.t1	XP_002945694.1	61.9	215	81	1	121	762	1	215	2.91e-79	248	3068	Volvox carteri f. nagariensis	XP_002945694.1 hypothetical protein VOLCADRAFT_115637, partial [Volvox carteri f. nagariensis] >EFJ52689.1 hypothetical protein VOLCADRAFT_115637, partial [Volvox carteri f. nagariensis]
pcri_g135.t1	PSC67110.1	40.4	302	160	3	229	1113	15	303	2.49e-56	197	554055	Micractinium conductrix	PSC67110.1 3 -5 -exoribonuclease RNA binding [Micractinium conductrix]
pcri_g137.t1	XP_013906545.1	43	135	72	1	862	1266	160	289	7.1e-15	89.4	145388	Monoraphidium neglectum	XP_013906545.1 Microspherule protein 1 [Monoraphidium neglectum] >KIZ07526.1 Microspherule protein 1 [Monoraphidium neglectum]
pcri_g138.t1	KAA6423360.1	39.1	571	299	9	28	1668	75	620	8.59e-112	357	2608996	Trebouxia sp. A1-2	KAA6423360.1 ring-hydroxylating large terminal subunit [Trebouxia sp. A1-2]
pcri_g140.t1	BDA40507.1	37.2	621	304	14	310	2067	88	657	2.83e-68	247	2315456	Coccomyxa sp. Obi	BDA40507.1 probable splicing factor U2AF 65 kDa subunit at N-terminal half [Coccomyxa sp. Obi]
pcri_g141.t1	BDA46101.1	51.5	272	126	4	196	1002	50	318	3.81e-82	265	2315456	Coccomyxa sp. Obi	BDA46101.1 Inositol phosphoceramide mannosyltransferase 3 [Coccomyxa sp. Obi]
pcri_g142.t1	XP_005644320.1	53.1	512	229	5	124	1650	16	519	3.04e-198	575	574566	Coccomyxa subellipsoidea C-169	XP_005644320.1 glycoside hydrolase [Coccomyxa subellipsoidea C-169] >EIE19776.1 glycoside hydrolase [Coccomyxa subellipsoidea C-169]
pcri_g143.t1	BDA46487.1	56.3	309	123	7	1	921	1	299	9.98e-98	315	2315456	Coccomyxa sp. Obi	BDA46487.1 Ubiquitin recognition factor in ER-associated degradation [Coccomyxa sp. Obi]
pcri_g145.t1	BDA44489.1	34.9	693	379	16	502	2550	141	771	3.49e-109	364	2315456	Coccomyxa sp. Obi	BDA44489.1 probable mitogen-activated protein kinase kinase kinase 11 at C-terminar half [Coccomyxa sp. Obi]
pcri_g146.t1	BDA44857.1	41.6	541	262	13	418	1914	85	613	2.34e-102	335	2315456	Coccomyxa sp. Obi	BDA44857.1 probable 26S proteasome regulatory subunit 10B at C-terminar half [Coccomyxa sp. Obi]
pcri_g149.t1	BDA44862.1	50.2	570	207	6	1	1707	1	494	5.29e-181	531	2315456	Coccomyxa sp. Obi	BDA44862.1 probable FAD synthase [Coccomyxa sp. Obi]
pcri_g150.t1	KAA6425150.1	79.5	400	82	0	142	1341	1	400	1.05e-232	652	2608996	Trebouxia sp. A1-2	KAA6425150.1 developmentally regulated G- 1 [Trebouxia sp. A1-2]
pcri_g151.t1	XP_013905274.1	64.7	320	101	3	163	1092	12	329	9.14e-141	413	145388	Monoraphidium neglectum	XP_013905274.1 coproporphyrinogen III oxidase [Monoraphidium neglectum] >KIZ06255.1 coproporphyrinogen III oxidase [Monoraphidium neglectum]
pcri_g151.t2	XP_013905274.1	62.2	320	86	4	163	1023	12	329	2.07e-126	376	145388	Monoraphidium neglectum	XP_013905274.1 coproporphyrinogen III oxidase [Monoraphidium neglectum] >KIZ06255.1 coproporphyrinogen III oxidase [Monoraphidium neglectum]
pcri_g153.t1	YP_009020880.1	79.6	348	71	0	262	1305	6	353	1.15e-196	558	3076	Chlorella sorokiniana	YP_009020880.1 magnesium-chelatase 38 kDa subunit [Chlorella sorokiniana] >AHM23754.1 magnesium-chelatase 38 kDa subunit [Chlorella sorokiniana] >AII02048.1 protochlorophyllide reductase magnesium chelatase subunit [Chlorella sorokiniana]
pcri_g154.t1	KAA6425439.1	41.8	402	228	4	250	1446	1	399	6.08e-83	272	2608996	Trebouxia sp. A1-2	KAA6425439.1 dnaJ protein subfamily C member 3 protein [Trebouxia sp. A1-2]
pcri_g155.t1	BDA44865.1	28.2	291	193	5	430	1272	1	285	1.72e-22	108	2315456	Coccomyxa sp. Obi	BDA44865.1 probable proteasome assembly chaperone 1 [Coccomyxa sp. Obi]
pcri_g157.t1	BDA44872.1	52.6	872	375	12	28	2616	11	853	2.98e-274	793	2315456	Coccomyxa sp. Obi	BDA44872.1 phosphatidylinositol 3-kinase VPS34 [Coccomyxa sp. Obi]
pcri_g158.t1	QGN03527.1	59.8	691	269	6	160	2226	63	746	4.01e-310	875	31302	Chromochloris zofingiensis	QGN03527.1 acetyl-CoA synthetase [Chromochloris zofingiensis]
pcri_g159.t1	CAD7698726.1	42.3	395	198	7	1	1113	1	389	1.92e-91	296	121088	Ostreobium quekettii	CAD7698726.1 unnamed protein product [Ostreobium quekettii]
pcri_g160.t1	KAA6425186.1	31.2	1360	658	40	1495	5382	1356	2501	3.94e-133	478	2608996	Trebouxia sp. A1-2	KAA6425186.1 hypothetical protein FRX49_04681 [Trebouxia sp. A1-2]
pcri_g161.t1	BDA44589.1	48.2	245	123	3	187	909	20	264	1.69e-67	223	2315456	Coccomyxa sp. Obi	BDA44589.1 hypothetical protein COCOBI_06-0650 [Coccomyxa sp. Obi]
pcri_g162.t1	XP_005645909.1	40.9	110	65	0	64	393	11	120	9.68e-16	91.3	574566	Coccomyxa subellipsoidea C-169	XP_005645909.1 hypothetical protein COCSUDRAFT_66847 [Coccomyxa subellipsoidea C-169] >EIE21365.1 hypothetical protein COCSUDRAFT_66847 [Coccomyxa subellipsoidea C-169]
pcri_g163.t1	KAG8066357.1	41	480	240	9	4	1404	16	465	1.25e-97	314	103762	Zizania palustris	KAG8066357.1 hypothetical protein GUJ93_ZPchr0004g40279 [Zizania palustris]
pcri_g164.t1	KAG1680926.1	37.8	111	67	1	190	516	1	111	7.25e-13	83.2	1653778	Chlamydomonas sp. UWO 241	KAG1680926.1 hypothetical protein FOA52_009885 [Chlamydomonas sp. UWO 241]
pcri_g165.t1	KAA6424969.1	42.8	726	389	8	67	2238	32	733	4.79e-178	538	2608996	Trebouxia sp. A1-2	KAA6424969.1 SPX domain-containing membrane [Trebouxia sp. A1-2]
pcri_g166.t1	XP_005645586.1	61.6	537	200	2	16	1611	2	537	6.91e-225	657	574566	Coccomyxa subellipsoidea C-169	XP_005645586.1 hypothetical protein COCSUDRAFT_30231 [Coccomyxa subellipsoidea C-169] >EIE21042.1 hypothetical protein COCSUDRAFT_30231 [Coccomyxa subellipsoidea C-169]
pcri_g168.t1	XP_005645587.1	27.9	1558	907	36	172	4494	16	1474	5.3e-115	409	574566	Coccomyxa subellipsoidea C-169	XP_005645587.1 hypothetical protein COCSUDRAFT_48248 [Coccomyxa subellipsoidea C-169] >EIE21043.1 hypothetical protein COCSUDRAFT_48248 [Coccomyxa subellipsoidea C-169]
pcri_g170.t1	KAI3429432.1	44.1	311	151	4	28	951	4	294	4.45e-72	245	3077	Chlorella vulgaris	KAI3429432.1 hypothetical protein D9Q98_005526 [Chlorella vulgaris]
pcri_g172.t1	BDA50329.1	35.1	1445	749	41	307	4326	67	1427	3.31e-136	469	2315456	Coccomyxa sp. Obi	BDA50329.1 hypothetical protein COCOBI_16-0050 [Coccomyxa sp. Obi]
pcri_g173.t1	BDA50326.1	60.6	591	217	6	889	2640	227	808	7.05e-221	657	2315456	Coccomyxa sp. Obi	BDA50326.1 ATP-dependent zinc metalloprotease FTSH 4, mitochondrial [Coccomyxa sp. Obi]
pcri_g174.t1	GIL88646.1	30	407	239	11	433	1635	44	410	3.6e-37	154	1737510	Volvox reticuliferus	GIL88646.1 hypothetical protein Vretifemale_16563 [Volvox reticuliferus] >GIM14210.1 hypothetical protein Vretimale_17240 [Volvox reticuliferus]
pcri_g175.t1	GAX83397.1	34.7	308	164	9	49	945	81	360	3.72e-40	158	1157962	Chlamydomonas eustigma	GAX83397.1 hypothetical protein CEUSTIGMA_g10822.t1 [Chlamydomonas eustigma]
pcri_g177.t1	QOL01135.1	58	269	98	3	127	888	16	284	1.11e-85	269	464287	Pseudococcomyxa simplex	QOL01135.1 putative extracellular protein CSOL_059a [Pseudococcomyxa simplex]
pcri_g178.t1	KAG5191727.1	56.4	250	87	4	157	843	9	257	3.4e-71	230	303371	Tribonema minus	KAG5191727.1 ferritin-like domain-containing protein [Tribonema minus]
pcri_g180.t1	QFB70723.1	48.1	77	40	0	94	324	51	127	1.42e-19	88.6	2649997	Chlorella ohadii	QFB70723.1 chloroplast hypothetical protein 6 [Chlorella ohadii]
pcri_g181.t1	BDA50958.1	36.4	999	526	16	10	2730	3	984	2.7e-174	548	2315456	Coccomyxa sp. Obi	BDA50958.1 probable CSC1-like protein At3g21620 at C-terminar half [Coccomyxa sp. Obi]
pcri_g182.t1	KAA6422736.1	61.2	147	45	3	310	744	67	203	1.26e-41	158	2608996	Trebouxia sp. A1-2	KAA6422736.1 hypothetical protein FRX49_07271 [Trebouxia sp. A1-2]
pcri_g183.t1	KAI3424742.1	66.1	304	102	1	31	942	63	365	2.22e-137	409	3077	Chlorella vulgaris	KAI3424742.1 hypothetical protein D9Q98_008131 [Chlorella vulgaris]
pcri_g185.t1	BDA48418.1	46.3	287	150	4	46	900	51	335	3.82e-82	263	2315456	Coccomyxa sp. Obi	BDA48418.1 probable calmodulin-like protein 5 at N-terminal half [Coccomyxa sp. Obi]
pcri_g186.t1	BDA46219.1	57.7	598	229	9	91	1827	30	622	1.33e-119	392	2315456	Coccomyxa sp. Obi	BDA46219.1 Protein sel-1 homolog 1 [Coccomyxa sp. Obi]
pcri_g187.t1	XP_002952960.1	47.7	325	154	6	2845	3810	236	547	1.78e-70	259	3068	Volvox carteri f. nagariensis	XP_002952960.1 hypothetical protein VOLCADRAFT_82062 [Volvox carteri f. nagariensis] >EFJ45882.1 hypothetical protein VOLCADRAFT_82062 [Volvox carteri f. nagariensis]
pcri_g188.t1	GBF97775.1	37	273	98	5	142	927	13	222	1.26e-44	162	307507	Raphidocelis subcapitata	GBF97775.1 glutathione peroxidase [Raphidocelis subcapitata]
pcri_g190.t1	BDA41769.1	47.4	228	100	3	61	687	2	228	2.64e-59	197	2315456	Coccomyxa sp. Obi	BDA41769.1 hypothetical protein COCOBI_02-5630 [Coccomyxa sp. Obi]
pcri_g191.t1	BDA45088.1	52.4	334	152	4	202	1200	49	376	5.68e-103	320	2315456	Coccomyxa sp. Obi	BDA45088.1 probable malonyl-[acyl-carrier protein] O-methyltransferase at C-terminar half [Coccomyxa sp. Obi]
pcri_g192.t1	KAA6427552.1	78.4	542	116	1	1	1623	1	542	3.77e-296	823	2608996	Trebouxia sp. A1-2	KAA6427552.1 T-complex 1 subunit alpha-like [Trebouxia sp. A1-2]
pcri_g193.t1	BDA41766.1	37.1	928	455	19	181	2862	1	833	5.03e-156	491	2315456	Coccomyxa sp. Obi	BDA41766.1 probable protein CLEC16A homolog at N-terminal half [Coccomyxa sp. Obi]
pcri_g194.t1	KAA6427320.1	66.7	168	54	1	1	504	1	166	1.23e-78	241	2608996	Trebouxia sp. A1-2	KAA6427320.1 hypothetical protein FRX49_01985 [Trebouxia sp. A1-2]
pcri_g195.t1	BDA41763.1	56.3	465	200	2	202	1590	14	477	3e-159	472	2315456	Coccomyxa sp. Obi	BDA41763.1 Plastidic glucose transporter 4 [Coccomyxa sp. Obi]
pcri_g199.t1	KAA6423248.1	67.3	346	105	5	166	1197	140	479	6.63e-150	444	2608996	Trebouxia sp. A1-2	KAA6423248.1 Serine-type peptidase [Trebouxia sp. A1-2]
pcri_g200.t1	PRW60999.1	74.1	448	100	2	100	1443	21	452	5.38e-238	669	3076	Chlorella sorokiniana	PRW60999.1 cysteine desulfurase [Chlorella sorokiniana]
pcri_g203.t1	KAG7674502.1	44.6	83	46	0	940	1188	304	386	3.74e-07	67.8	1650286	Chlorella desiccata (nom. nud.)	KAG7674502.1 hypothetical protein KSW81_000155 [Chlorella desiccata (nom. nud.)] >KAH7617778.1 putative Protein AMEIOTIC 1-like protein [Chlorella desiccata (nom. nud.)] >KAH7619991.1 putative Protein AMEIOTIC 1-like protein [Chlorella desiccata (nom. nud.)]
pcri_g204.t1	KAG2442851.1	52.8	229	108	0	1348	2034	56	284	3.59e-72	248	51695	Chlamydomonas incerta	KAG2442851.1 hypothetical protein HXX76_002930 [Chlamydomonas incerta]
pcri_g205.t1	KAA6420309.1	45.6	528	241	8	25	1578	13	504	2.63e-119	405	2608996	Trebouxia sp. A1-2	KAA6420309.1 Run and tbc1 domain containing isoform [Trebouxia sp. A1-2]
pcri_g206.t1	BDA41922.1	37.2	486	274	4	10	1374	8	493	1.06e-93	305	2315456	Coccomyxa sp. Obi	BDA41922.1 hypothetical protein COCOBI_02-7200 [Coccomyxa sp. Obi]
pcri_g207.t1	BDA41964.1	37.9	269	149	8	88	876	45	301	2.56e-47	171	2315456	Coccomyxa sp. Obi	BDA41964.1 probable Gem-associated protein 2 [Coccomyxa sp. Obi]
pcri_g208.t2	BDA41757.1	68.4	76	24	0	199	426	41	116	4.9e-30	115	2315456	Coccomyxa sp. Obi	BDA41757.1 hypothetical protein COCOBI_02-5500 [Coccomyxa sp. Obi]
pcri_g208.t1	BDA41757.1	68.4	76	24	0	151	378	41	116	2.74e-30	115	2315456	Coccomyxa sp. Obi	BDA41757.1 hypothetical protein COCOBI_02-5500 [Coccomyxa sp. Obi]
pcri_g209.t1	KAA6424827.1	45.1	306	166	2	157	1071	19	323	1.31e-84	272	2608996	Trebouxia sp. A1-2	KAA6424827.1 Snf1 kinase [Trebouxia sp. A1-2]
pcri_g210.t1	GIL71970.1	37.9	631	295	19	1303	2970	39	647	1.24e-76	280	1737510	Volvox reticuliferus	GIL71970.1 hypothetical protein Vretifemale_2399, partial [Volvox reticuliferus]
pcri_g211.t1	GAQ92289.1	46.1	154	79	1	19	468	6	159	1.72e-34	132	105231	Klebsormidium nitens	GAQ92289.1 hypothetical protein KFL_009680010 [Klebsormidium nitens]
pcri_g212.t1	BDA41793.1	77.6	424	94	1	1	1269	1	424	3.73e-218	630	2315456	Coccomyxa sp. Obi	BDA41793.1 probable ATP-dependent RNA helicase DDX47 [Coccomyxa sp. Obi]
pcri_g213.t1	BDA41770.1	63.2	307	104	4	97	1011	55	354	2.12e-128	384	2315456	Coccomyxa sp. Obi	BDA41770.1 Shewanella-like protein phosphatase 2 [Coccomyxa sp. Obi]
pcri_g214.t1	XP_005847341.1	30.9	123	79	3	7	366	2	121	2.35e-07	58.5	554065	Chlorella variabilis	XP_005847341.1 hypothetical protein CHLNCDRAFT_52642 [Chlorella variabilis] >EFN55239.1 hypothetical protein CHLNCDRAFT_52642 [Chlorella variabilis]
pcri_g216.t1	KAA6428967.1	43.9	253	128	3	16	774	39	277	7.6e-57	202	2608996	Trebouxia sp. A1-2	KAA6428967.1 hypothetical protein FRX49_01077 [Trebouxia sp. A1-2]
pcri_g217.t1	BDA41955.1	34	965	429	20	160	2493	13	956	3.73e-121	409	2315456	Coccomyxa sp. Obi	BDA41955.1 hypothetical protein COCOBI_02-7530 [Coccomyxa sp. Obi]
pcri_g218.t1	KAG7672551.1	24.5	648	447	10	109	1944	59	700	8.21e-40	167	1650286	Chlorella desiccata (nom. nud.)	KAG7672551.1 hypothetical protein KSW81_001513 [Chlorella desiccata (nom. nud.)] >KAH7616823.1 putative pentatricopeptide repeat-containing protein [Chlorella desiccata (nom. nud.)]
pcri_g219.t1	XP_009035003.1	56.9	51	22	0	490	642	56	106	1.04e-11	70.5	44056	Aureococcus anophagefferens	XP_009035003.1 hypothetical protein AURANDRAFT_23610 [Aureococcus anophagefferens] >EGB10179.1 hypothetical protein AURANDRAFT_23610 [Aureococcus anophagefferens]
pcri_g220.t1	XP_005648462.1	60.9	299	117	0	307	1203	6	304	6.62e-127	379	574566	Coccomyxa subellipsoidea C-169	XP_005648462.1 Arginase/deacetylase, partial [Coccomyxa subellipsoidea C-169] >EIE23918.1 Arginase/deacetylase, partial [Coccomyxa subellipsoidea C-169]
pcri_g223.t1	XP_005648929.1	76.6	295	56	3	247	1101	10	301	7.73e-152	441	574566	Coccomyxa subellipsoidea C-169	XP_005648929.1 thiazole biosynthetic enzyme [Coccomyxa subellipsoidea C-169] >EIE24385.1 thiazole biosynthetic enzyme [Coccomyxa subellipsoidea C-169]
pcri_g224.t1	KAI3434454.1	52.9	136	56	1	19	402	17	152	1.08e-40	147	3077	Chlorella vulgaris	KAI3434454.1 hypothetical protein D9Q98_002531 [Chlorella vulgaris]
pcri_g225.t1	KAA6420250.1	48.4	225	109	3	157	825	40	259	1.38e-64	216	2608996	Trebouxia sp. A1-2	KAA6420250.1 lysine-specific demethylase 8-like [Trebouxia sp. A1-2]
pcri_g228.t1	XP_005644324.1	37.2	484	249	9	1684	3087	33	477	6.2e-70	253	574566	Coccomyxa subellipsoidea C-169	XP_005644324.1 DUF254-domain-containing protein [Coccomyxa subellipsoidea C-169] >EIE19780.1 DUF254-domain-containing protein [Coccomyxa subellipsoidea C-169]
pcri_g228.t2	XP_005644324.1	36.7	490	251	9	1684	3111	33	477	4.87e-70	253	574566	Coccomyxa subellipsoidea C-169	XP_005644324.1 DUF254-domain-containing protein [Coccomyxa subellipsoidea C-169] >EIE19780.1 DUF254-domain-containing protein [Coccomyxa subellipsoidea C-169]
pcri_g229.t1	KAF8058426.1	34.6	188	104	8	328	861	211	389	3.48e-05	60.1	2742167	Scenedesmus sp. PABB004	KAF8058426.1 FLA10 [Scenedesmus sp. PABB004]
pcri_g230.t1	PRW21111.1	44.4	133	66	3	196	570	227	359	9.39e-18	91.3	3076	Chlorella sorokiniana	PRW21111.1 tubulin binding cofactor [Chlorella sorokiniana]
pcri_g231.t1	XP_005849911.1	32.5	661	363	10	1150	3003	113	733	1.33e-67	256	554065	Chlorella variabilis	XP_005849911.1 hypothetical protein CHLNCDRAFT_21002 [Chlorella variabilis] >EFN57809.1 hypothetical protein CHLNCDRAFT_21002 [Chlorella variabilis]
pcri_g232.t1	BDA49537.1	39.5	223	113	6	1315	1938	152	367	2.93e-22	111	2315456	Coccomyxa sp. Obi	BDA49537.1 probable zinc finger CCCH-type with G patch domain-containing protein [Coccomyxa sp. Obi]
pcri_g233.t1	KAG2499326.1	39.3	196	77	7	88	570	30	218	7.02e-26	109	47281	Edaphochlamys debaryana	KAG2499326.1 hypothetical protein HYH03_002903 [Edaphochlamys debaryana]
pcri_g234.t1	CAG9957351.1	30.3	119	51	3	1	285	173	283	0.000827	48.9	1349383	Clonostachys rosea f. rosea IK726	CAG9957351.1 unnamed protein product [Clonostachys rosea f. rosea IK726]
pcri_g235.t1	BDA42973.1	49	459	217	4	1	1335	1	456	1.97e-136	411	2315456	Coccomyxa sp. Obi	BDA42973.1 Tubulin gamma chain [Coccomyxa sp. Obi]
pcri_g236.t1	KAI3433700.1	64.4	492	169	3	433	1890	14	505	2.95e-218	632	3077	Chlorella vulgaris	KAI3433700.1 hypothetical protein D9Q98_003509 [Chlorella vulgaris]
pcri_g237.t1	XP_005851165.1	59.4	330	90	4	97	954	70	399	6.71e-129	386	554065	Chlorella variabilis	XP_005851165.1 hypothetical protein CHLNCDRAFT_29505, partial [Chlorella variabilis] >EFN59063.1 hypothetical protein CHLNCDRAFT_29505, partial [Chlorella variabilis]
pcri_g239.t1	XP_005644915.1	39.2	296	169	6	118	990	34	323	1.99e-63	220	574566	Coccomyxa subellipsoidea C-169	XP_005644915.1 acid phosphatase/Vanadium-dependent haloperoxidase [Coccomyxa subellipsoidea C-169] >EIE20371.1 acid phosphatase/Vanadium-dependent haloperoxidase [Coccomyxa subellipsoidea C-169]
pcri_g241.t1	KAA6419800.1	52.1	240	86	4	1	669	1	228	6.26e-67	217	2608996	Trebouxia sp. A1-2	KAA6419800.1 mitochondrial inner membrane translocase [Trebouxia sp. A1-2]
pcri_g242.t1	KAA6419264.1	44.7	311	144	4	10	864	13	321	1.87e-91	285	2608996	Trebouxia sp. A1-2	KAA6419264.1 aldo keto diketogulonate reductase [Trebouxia sp. A1-2]
pcri_g243.t1	CBW37867.1	65.3	331	96	2	355	1296	78	406	4.71e-149	441	31302	Chromochloris zofingiensis	CBW37867.1 chloroplast phytoene synthase precursor [Chromochloris zofingiensis] >CBW37868.1 chloroplast phytoene synthase precursor [Chromochloris zofingiensis]
pcri_g244.t1	BDA42740.1	44.5	964	476	13	1018	3834	30	959	3.46e-256	765	2315456	Coccomyxa sp. Obi	BDA42740.1 Vacuolar protein sorting-associated protein 41 homolog [Coccomyxa sp. Obi]
pcri_g245.t1	XP_001698058.2	61.9	268	89	6	157	942	6	266	3.81e-112	336	3055	Chlamydomonas reinhardtii	XP_001698058.2 uncharacterized protein CHLRE_06g278236v5 [Chlamydomonas reinhardtii] >PNW82348.1 hypothetical protein CHLRE_06g278236v5 [Chlamydomonas reinhardtii]
pcri_g246.t1	PSC74849.1	52.7	336	140	10	556	1536	94	419	2.33e-77	260	554055	Micractinium conductrix	PSC74849.1 protease Do-like 14 isoform B [Micractinium conductrix]
pcri_g247.t1	KAA6429353.1	50.4	953	346	14	169	2781	13	920	3.81e-115	412	2608996	Trebouxia sp. A1-2	KAA6429353.1 hypothetical protein FRX49_00747 [Trebouxia sp. A1-2]
pcri_g248.t1	XP_005843506.1	31.7	101	68	1	19	318	966	1066	7.04e-07	57.8	554065	Chlorella variabilis	XP_005843506.1 hypothetical protein CHLNCDRAFT_55161 [Chlorella variabilis] >EFN51404.1 hypothetical protein CHLNCDRAFT_55161 [Chlorella variabilis]
pcri_g249.t1	BDA42696.1	48.3	679	277	12	5227	7125	100	750	1.57e-169	553	2315456	Coccomyxa sp. Obi	BDA42696.1 DEAD-box ATP-dependent RNA helicase 17 [Coccomyxa sp. Obi]
pcri_g251.t1	KXZ54202.1	26.1	299	176	11	61	912	24	292	1.25e-08	67.4	33097	Gonium pectorale	KXZ54202.1 hypothetical protein GPECTOR_5g296 [Gonium pectorale]
pcri_g252.t1	XP_011401975.1	53.4	324	120	4	34	924	12	331	3.21e-104	319	3075	Auxenochlorella protothecoides	XP_011401975.1 tRNA (adenine(58)-N(1))-methyltransferase catalytic subunit trmt61a [Auxenochlorella protothecoides] >KFM28926.1 tRNA (adenine(58)-N(1))-methyltransferase catalytic subunit trmt61a [Auxenochlorella protothecoides]
pcri_g253.t1	KAA6429315.1	48.2	195	101	0	10	594	22	216	1.91e-52	178	2608996	Trebouxia sp. A1-2	KAA6429315.1 meiotic nuclear division 1 protein [Trebouxia sp. A1-2]
pcri_g254.t1	KAA6429253.1	56.9	153	63	3	1171	1626	182	332	2.54e-38	154	2608996	Trebouxia sp. A1-2	KAA6429253.1 hypothetical protein FRX49_00649 [Trebouxia sp. A1-2]
pcri_g255.t1	BDA42860.1	63.2	307	105	1	58	954	24	330	8.43e-137	404	2315456	Coccomyxa sp. Obi	BDA42860.1 Farnesyl pyrophosphate synthase [Coccomyxa sp. Obi]
pcri_g256.t1	TFJ84101.1	79	62	13	0	76	261	281	342	1.71e-23	102	1027361	Nannochloropsis salina CCMP1776	TFJ84101.1 hypothetical protein NSK_004574 [Nannochloropsis salina CCMP1776]
pcri_g257.t1	XP_005642842.1	45.3	307	161	4	37	936	5	311	1.24e-77	251	574566	Coccomyxa subellipsoidea C-169	XP_005642842.1 cyclin-like protein [Coccomyxa subellipsoidea C-169] >EIE18298.1 cyclin-like protein [Coccomyxa subellipsoidea C-169]
pcri_g258.t1	GIL50912.1	52.9	607	268	4	1	1818	1	590	9.45e-202	595	51714	Volvox africanus	GIL50912.1 hypothetical protein Vafri_6998 [Volvox africanus]
pcri_g260.t1	KAA6420774.1	55.4	195	82	2	190	771	6	196	1.84e-66	217	2608996	Trebouxia sp. A1-2	KAA6420774.1 AMMECR1 family [Trebouxia sp. A1-2]
pcri_g262.t1	XP_005851881.1	54.3	199	75	3	958	1509	227	424	7.41e-48	182	554065	Chlorella variabilis	XP_005851881.1 hypothetical protein CHLNCDRAFT_133463 [Chlorella variabilis] >EFN59779.1 hypothetical protein CHLNCDRAFT_133463 [Chlorella variabilis]
pcri_g263.t1	KAI3425047.1	36.6	393	210	7	1	1110	1	377	1.14e-50	186	3077	Chlorella vulgaris	KAI3425047.1 hypothetical protein D9Q98_008425 [Chlorella vulgaris]
pcri_g265.t1	KAA6420749.1	44.4	90	50	0	430	699	158	247	8.27e-13	80.9	2608996	Trebouxia sp. A1-2	KAA6420749.1 transcription factor RF2b-like [Trebouxia sp. A1-2]
pcri_g266.t2	BDA45296.1	36.2	708	413	11	1	2067	2	689	6.53e-105	345	2315456	Coccomyxa sp. Obi	BDA45296.1 probable nuclear control of ATPase protein 2 at C-terminar half [Coccomyxa sp. Obi]
pcri_g266.t1	BDA45296.1	36.7	693	403	10	154	2175	14	689	3.36e-104	344	2315456	Coccomyxa sp. Obi	BDA45296.1 probable nuclear control of ATPase protein 2 at C-terminar half [Coccomyxa sp. Obi]
pcri_g267.t1	KAI3436011.1	39.9	785	421	21	862	3117	74	840	3.61e-133	448	3077	Chlorella vulgaris	KAI3436011.1 hypothetical protein D9Q98_002068 [Chlorella vulgaris]
pcri_g268.t1	BDA46378.1	77.4	190	43	0	1	570	1	190	1.48e-83	261	2315456	Coccomyxa sp. Obi	BDA46378.1 Charged multivesicular body protein 2a [Coccomyxa sp. Obi]
pcri_g269.t1	KAI3426170.1	43.1	594	244	13	121	1788	26	563	5.49e-147	448	3077	Chlorella vulgaris	KAI3426170.1 hypothetical protein D9Q98_008547 [Chlorella vulgaris]
pcri_g270.t1	XP_030633181.1	42.6	209	104	3	748	1371	149	342	3.09e-45	173	29144	Chanos chanos	XP_030633181.1 presenilins-associated rhomboid-like protein, mitochondrial [Chanos chanos]
pcri_g271.t1	KAE9463113.1	30.8	172	113	1	418	933	224	389	7.43e-24	113	262921	Rhododendron williamsianum	KAE9463113.1 hypothetical protein C3L33_04979, partial [Rhododendron williamsianum]
pcri_g272.t2	KAA6429379.1	38.1	299	163	6	97	978	19	300	2.68e-52	187	2608996	Trebouxia sp. A1-2	KAA6429379.1 hypothetical protein FRX49_00773, partial [Trebouxia sp. A1-2]
pcri_g272.t1	KAA6429379.1	38.1	299	163	6	19	900	19	300	3.89e-53	188	2608996	Trebouxia sp. A1-2	KAA6429379.1 hypothetical protein FRX49_00773, partial [Trebouxia sp. A1-2]
pcri_g274.t1	KAI3429347.1	45.7	293	143	7	385	1221	100	390	6.88e-70	237	3077	Chlorella vulgaris	KAI3429347.1 hypothetical protein D9Q98_005442 [Chlorella vulgaris]
pcri_g275.t1	BDA42933.1	70.8	216	62	1	13	657	3	218	6.91e-109	322	2315456	Coccomyxa sp. Obi	BDA42933.1 Peroxiredoxin-6 [Coccomyxa sp. Obi]
pcri_g276.t1	BDA42952.1	31.5	89	57	2	76	342	22	106	1.27e-05	53.9	2315456	Coccomyxa sp. Obi	BDA42952.1 hypothetical protein COCOBI_03-8450 [Coccomyxa sp. Obi]
pcri_g277.t1	GFR46629.1	79.3	309	63	1	1	927	1	308	2.84e-179	507	47775	Astrephomene gubernaculifera	GFR46629.1 hypothetical protein Agub_g8234 [Astrephomene gubernaculifera]
pcri_g278.t1	XP_024365398.1	48.2	340	161	4	7	1002	33	365	1.36e-97	306	3218	Physcomitrium patens	XP_024365398.1 traB domain-containing protein-like [Physcomitrium patens] >PNR27811.1 hypothetical protein PHYPA_029963 [Physcomitrium patens]
pcri_g279.t1	PSC75028.1	47.3	505	211	8	349	1803	131	600	6.97e-118	388	554055	Micractinium conductrix	PSC75028.1 chloride channel CLC-e [Micractinium conductrix]
pcri_g281.t1	XP_005649151.1	58.6	324	125	5	88	1050	77	394	8.07e-127	379	574566	Coccomyxa subellipsoidea C-169	XP_005649151.1 hypothetical protein COCSUDRAFT_14109 [Coccomyxa subellipsoidea C-169] >EIE24607.1 hypothetical protein COCSUDRAFT_14109 [Coccomyxa subellipsoidea C-169]
pcri_g282.t1	KAG1674721.1	68.1	188	55	1	250	798	17	204	2.38e-86	266	1653778	Chlamydomonas sp. UWO 241	KAG1674721.1 hypothetical protein FOA52_013556 [Chlamydomonas sp. UWO 241]
pcri_g284.t1	PSC69985.1	44.6	166	58	2	214	609	32	197	1.67e-34	132	554055	Micractinium conductrix	PSC69985.1 methionine-S-oxide reductase [Micractinium conductrix]
pcri_g285.t1	KAI3427133.1	52.3	235	106	3	304	993	3	236	4.47e-70	228	3077	Chlorella vulgaris	KAI3427133.1 hypothetical protein D9Q98_007070 [Chlorella vulgaris]
pcri_g286.t1	XP_005846394.1	56.1	139	60	1	34	447	11	149	3.61e-44	153	554065	Chlorella variabilis	XP_005846394.1 hypothetical protein CHLNCDRAFT_135880 [Chlorella variabilis] >EFN54292.1 hypothetical protein CHLNCDRAFT_135880 [Chlorella variabilis]
pcri_g287.t1	BDA46515.1	38.1	260	147	6	139	906	1	250	5.59e-44	161	2315456	Coccomyxa sp. Obi	BDA46515.1 hypothetical protein COCOBI_08-6090 [Coccomyxa sp. Obi]
pcri_g288.t1	KAG7666588.1	58.7	530	179	4	295	1878	71	562	4.53e-201	586	1650286	Chlorella desiccata (nom. nud.)	KAG7666588.1 hypothetical protein KSW81_000362 [Chlorella desiccata (nom. nud.)] >KAH7621003.1 putative Fe-S cluster assembly factor, chloroplastic [Chlorella desiccata (nom. nud.)]
pcri_g289.t1	BDA42999.1	65.3	124	41	1	316	681	28	151	2.69e-51	174	2315456	Coccomyxa sp. Obi	BDA42999.1 Putative peptidyl-tRNA hydrolase PTRHD1 [Coccomyxa sp. Obi]
pcri_g290.t1	GBG00283.1	60.5	43	17	0	145	273	9	51	1.87e-09	60.5	307507	Raphidocelis subcapitata	GBG00283.1 hypothetical protein Rsub_12962 [Raphidocelis subcapitata]
pcri_g291.t1	KAA6417676.1	60	100	40	0	16	315	5	104	4.97e-31	119	2608996	Trebouxia sp. A1-2	KAA6417676.1 ribosomal L28 family [Trebouxia sp. A1-2]
pcri_g293.t1	KAG2487342.1	51.5	66	28	2	31	219	2	66	3.39e-07	61.2	47281	Edaphochlamys debaryana	KAG2487342.1 hypothetical protein HYH03_014058 [Edaphochlamys debaryana]
pcri_g294.t1	KAF8063009.1	63.5	312	112	2	55	984	8	319	8.71e-139	438	2742167	Scenedesmus sp. PABB004	KAF8063009.1 Kdm4B [Scenedesmus sp. PABB004]
pcri_g295.t1	PRW58088.1	80	505	99	1	1	1509	1	505	1.12e-291	808	3076	Chlorella sorokiniana	PRW58088.1 myo-inositol-1-phosphate synthase [Chlorella sorokiniana]
pcri_g296.t1	PRW58657.1	35.8	503	269	11	4	1440	869	1341	2.09e-77	275	3076	Chlorella sorokiniana	PRW58657.1 elongator complex 2 [Chlorella sorokiniana]
pcri_g297.t1	PNH11864.1	43.8	354	187	5	109	1137	30	382	2.84e-75	248	47790	Tetrabaena socialis	PNH11864.1 Phosphatidylinositol:ceramide inositolphosphotransferase 3 [Tetrabaena socialis]
pcri_g298.t1	PSC75102.1	58.9	333	131	3	163	1158	128	455	1.26e-115	355	554055	Micractinium conductrix	PSC75102.1 peptide chain release factor 1 [Micractinium conductrix]
pcri_g299.t1	XP_002951804.1	71.5	354	97	2	121	1170	65	418	8.15e-168	487	3068	Volvox carteri f. nagariensis	XP_002951804.1 hypothetical protein VOLCADRAFT_92325 [Volvox carteri f. nagariensis] >EFJ47255.1 hypothetical protein VOLCADRAFT_92325 [Volvox carteri f. nagariensis]
pcri_g300.t1	KAG1657719.1	48.4	279	104	4	154	882	34	308	7.03e-71	251	1653778	Chlamydomonas sp. UWO 241	KAG1657719.1 hypothetical protein FOA52_011981 [Chlamydomonas sp. UWO 241]
pcri_g301.t1	BDA46898.1	41.9	1240	593	32	13	3597	2	1158	4.55e-263	789	2315456	Coccomyxa sp. Obi	BDA46898.1 probable sucrose-phosphate synthase 1 [Coccomyxa sp. Obi]
pcri_g303.t1	KAH7279586.1	55.6	171	69	2	145	657	17	180	1.4e-44	181	49495	Ceratopteris richardii	KAH7279586.1 hypothetical protein KP509_37G025300 [Ceratopteris richardii]
pcri_g304.t1	KAA6427785.1	65.4	217	75	0	91	741	28	244	3.45e-88	285	2608996	Trebouxia sp. A1-2	KAA6427785.1 integral membrane [Trebouxia sp. A1-2]
pcri_g305.t1	KAH7620847.1	54.7	159	64	1	7	483	2	152	6.33e-48	178	1650286	Chlorella desiccata (nom. nud.)	KAH7620847.1 putative Ribosomal biogenesis protein LAS1L [Chlorella desiccata (nom. nud.)]
pcri_g306.t1	BDA42649.1	31.4	296	187	8	1	867	1	287	7.45e-29	127	2315456	Coccomyxa sp. Obi	BDA42649.1 probable protein-lysine N-methyltransferase EEF2KMT [Coccomyxa sp. Obi]
pcri_g307.t2	GAQ81057.1	82.4	329	58	0	1	987	1	329	6.57e-205	574	105231	Klebsormidium nitens	GAQ81057.1 casein kinase II subunit alpha [Klebsormidium nitens]
pcri_g307.t1	GAQ81057.1	82.4	329	58	0	49	1035	1	329	8.71e-205	575	105231	Klebsormidium nitens	GAQ81057.1 casein kinase II subunit alpha [Klebsormidium nitens]
pcri_g308.t1	BDA41960.1	76.8	276	63	1	106	930	9	284	9.48e-154	442	2315456	Coccomyxa sp. Obi	BDA41960.1 CCR4-NOT transcription complex subunit 7 [Coccomyxa sp. Obi]
pcri_g309.t1	PRW44444.1	62.1	235	85	3	1	696	1	234	6.77e-94	293	3076	Chlorella sorokiniana	PRW44444.1 pyridoxine pyridoxamine 5 -phosphate oxidase chloroplastic-like [Chlorella sorokiniana]
pcri_g311.t1	XP_013900339.1	57.3	96	40	1	4	288	10	105	1.22e-27	118	145388	Monoraphidium neglectum	XP_013900339.1 hypothetical protein MNEG_6640 [Monoraphidium neglectum] >KIZ01320.1 hypothetical protein MNEG_6640 [Monoraphidium neglectum]
pcri_g312.t1	XP_005648781.1	36.6	511	279	13	67	1503	34	531	4.09e-76	262	574566	Coccomyxa subellipsoidea C-169	XP_005648781.1 hypothetical protein COCSUDRAFT_47198 [Coccomyxa subellipsoidea C-169] >EIE24237.1 hypothetical protein COCSUDRAFT_47198 [Coccomyxa subellipsoidea C-169]
pcri_g313.t1	GAX82158.1	42.5	226	114	2	124	801	5	214	1.33e-57	198	1157962	Chlamydomonas eustigma	GAX82158.1 hypothetical protein CEUSTIGMA_g9586.t1 [Chlamydomonas eustigma]
pcri_g314.t1	KAA6423331.1	45	418	200	9	244	1431	68	477	4.61e-86	290	2608996	Trebouxia sp. A1-2	KAA6423331.1 hypothetical protein FRX49_06783 [Trebouxia sp. A1-2]
pcri_g315.t1	XP_005648730.1	30	200	99	5	529	1113	42	205	1.01e-13	85.1	574566	Coccomyxa subellipsoidea C-169	XP_005648730.1 hypothetical protein COCSUDRAFT_65787 [Coccomyxa subellipsoidea C-169] >EIE24186.1 hypothetical protein COCSUDRAFT_65787 [Coccomyxa subellipsoidea C-169]
pcri_g316.t1	XP_005648730.1	26.5	162	116	2	19	495	204	365	4.25e-05	55.5	574566	Coccomyxa subellipsoidea C-169	XP_005648730.1 hypothetical protein COCSUDRAFT_65787 [Coccomyxa subellipsoidea C-169] >EIE24186.1 hypothetical protein COCSUDRAFT_65787 [Coccomyxa subellipsoidea C-169]
pcri_g317.t1	KAA6423295.1	35.5	279	156	9	784	1608	223	481	1.71e-28	131	2608996	Trebouxia sp. A1-2	KAA6423295.1 hypothetical protein FRX49_06747 [Trebouxia sp. A1-2]
pcri_g318.t1	KAH7625083.1	53.8	158	70	2	70	540	40	195	7.64e-53	177	1650286	Chlorella desiccata (nom. nud.)	KAH7625083.1 hypothetical protein NADE_002301 [Chlorella desiccata (nom. nud.)]
pcri_g319.t1	KAI3425297.1	66.1	578	177	7	220	1944	34	595	6.4e-248	707	3077	Chlorella vulgaris	KAI3425297.1 hypothetical protein D9Q98_009063 [Chlorella vulgaris]
pcri_g320.t1	BDA41755.1	37.3	739	391	11	175	2226	62	783	4.11e-152	480	2315456	Coccomyxa sp. Obi	BDA41755.1 Protease 2 [Coccomyxa sp. Obi]
pcri_g322.t1	KAA6426695.1	52.1	121	58	0	7	369	4	124	3.03e-21	94	2608996	Trebouxia sp. A1-2	KAA6426695.1 folic acid binding transferase [Trebouxia sp. A1-2]
pcri_g324.t1	BDA44198.1	56	168	55	2	4	501	26	176	1.21e-50	182	2315456	Coccomyxa sp. Obi	BDA44198.1 Serine/arginine-rich splicing factor RS40 [Coccomyxa sp. Obi]
pcri_g325.t1	GFR41048.1	42.7	744	320	9	484	2493	171	882	6.75e-173	548	47775	Astrephomene gubernaculifera	GFR41048.1 hypothetical protein Agub_g1691 [Astrephomene gubernaculifera]
pcri_g326.t1	BDA42404.1	86.8	219	29	0	7	663	2	220	6.48e-130	378	2315456	Coccomyxa sp. Obi	BDA42404.1 40S ribosomal protein S3-3 [Coccomyxa sp. Obi]
pcri_g327.t1	PRW44370.1	29.7	384	199	13	55	1032	355	725	5.95e-26	124	3076	Chlorella sorokiniana	PRW44370.1 hypothetical protein C2E21_6505 [Chlorella sorokiniana]
pcri_g328.t1	PRW56074.1	28.7	1889	867	60	193	5313	913	2504	3.6e-123	444	3076	Chlorella sorokiniana	PRW56074.1 vesicle-fusing ATPase-like [Chlorella sorokiniana]
pcri_g330.t1	PRW33635.1	50.6	241	108	2	103	825	67	296	1.35e-64	218	3076	Chlorella sorokiniana	PRW33635.1 putative rRNA-processing EBP2-like protein [Chlorella sorokiniana]
pcri_g331.t1	KAI3429352.1	43.6	328	149	6	142	1104	52	350	1.4e-85	273	3077	Chlorella vulgaris	KAI3429352.1 hypothetical protein D9Q98_005447 [Chlorella vulgaris]
pcri_g332.t1	KAI3429247.1	61.5	200	71	4	67	657	33	229	1.8e-67	217	3077	Chlorella vulgaris	KAI3429247.1 hypothetical protein D9Q98_005344 [Chlorella vulgaris]
pcri_g333.t1	KAA6428272.1	62.7	142	50	2	304	720	83	224	2.76e-42	167	2608996	Trebouxia sp. A1-2	KAA6428272.1 c-type cytochrome synthesis 1 [Trebouxia sp. A1-2]
pcri_g334.t1	KAA6429439.1	29.5	1477	841	36	28	4218	1	1357	2.36e-139	473	2608996	Trebouxia sp. A1-2	KAA6429439.1 hypothetical protein FRX49_00833 [Trebouxia sp. A1-2]
pcri_g335.t1	BDA42637.1	42.3	492	195	16	28	1293	10	482	7.95e-70	251	2315456	Coccomyxa sp. Obi	BDA42637.1 probable Epsin-2 at N-terminal half [Coccomyxa sp. Obi]
pcri_g337.t1	XP_005649221.1	70.8	583	164	3	1033	2775	157	735	1.42e-283	814	574566	Coccomyxa subellipsoidea C-169	XP_005649221.1 P-loop containing nucleoside triphosphate hydrolase protein [Coccomyxa subellipsoidea C-169] >EIE24677.1 P-loop containing nucleoside triphosphate hydrolase protein [Coccomyxa subellipsoidea C-169]
pcri_g338.t1	KAA6429228.1	27.3	697	390	16	412	2496	5	586	3.7e-42	175	2608996	Trebouxia sp. A1-2	KAA6429228.1 MCM10 protein [Trebouxia sp. A1-2]
pcri_g339.t1	GAX81505.1	53.7	285	126	3	7	843	4	288	2.2e-98	301	1157962	Chlamydomonas eustigma	GAX81505.1 hypothetical protein CEUSTIGMA_g8933.t1 [Chlamydomonas eustigma]
pcri_g340.t1	PRW60286.1	28.3	566	336	8	1255	2889	839	1355	2.59e-33	152	3076	Chlorella sorokiniana	PRW60286.1 hypothetical protein C2E21_1276 [Chlorella sorokiniana]
pcri_g341.t1	KAF7001942.1	77.8	117	26	0	1	351	1	117	1.31e-52	171	4565	Triticum aestivum	KAF7001942.1 hypothetical protein CFC21_017494 [Triticum aestivum] >VAH32761.1 unnamed protein product [Triticum turgidum subsp. durum]
pcri_g342.t1	EDX16189.1	98.4	62	1	0	1	186	1	62	7.01e-32	115	7240	Drosophila simulans	EDX16189.1 GD14701 [Drosophila simulans]
pcri_g343.t1	KAA6423841.1	58.6	162	43	2	202	615	5	166	3.01e-59	194	2608996	Trebouxia sp. A1-2	KAA6423841.1 lactoylglutathione lyase [Trebouxia sp. A1-2]
pcri_g344.t1	KAA6423989.1	67.4	350	114	0	13	1062	3	352	5.37e-166	481	2608996	Trebouxia sp. A1-2	KAA6423989.1 RNA 3 -terminal phosphate cyclase, partial [Trebouxia sp. A1-2]
pcri_g345.t1	PSC74135.1	46.4	338	159	5	4	981	3	330	2.62e-88	292	554055	Micractinium conductrix	PSC74135.1 p21-activated kinase-interacting 1-like [Micractinium conductrix]
pcri_g348.t1	KAH7615567.1	43.8	208	109	4	106	714	54	258	6.14e-45	162	1650286	Chlorella desiccata (nom. nud.)	KAH7615567.1 putative Ycf3-interacting protein 1, chloroplastic [Chlorella desiccata (nom. nud.)] >KAH7615843.1 putative Ycf3-interacting protein 1, chloroplastic [Chlorella desiccata (nom. nud.)] >KAH7615847.1 putative Ycf3-interacting protein 1, chloroplastic [Chlorella desiccata (nom. nud.)]
pcri_g349.t1	KAG7672708.1	47.3	74	32	1	547	768	186	252	1.97e-08	66.6	1650286	Chlorella desiccata (nom. nud.)	KAG7672708.1 hypothetical protein KSW81_001667 [Chlorella desiccata (nom. nud.)] >KAH7616667.1 hypothetical protein NADE_001476 [Chlorella desiccata (nom. nud.)]
pcri_g350.t1	KAF6262289.1	41.6	404	169	8	193	1389	33	374	5.84e-78	270	2650976	Scenedesmus sp. NREL 46B-D3	KAF6262289.1 hypothetical protein COO60DRAFT_1268252, partial [Scenedesmus sp. NREL 46B-D3]
pcri_g352.t1	PSC73960.1	36.1	771	414	11	13	2244	11	729	1.21e-119	392	554055	Micractinium conductrix	PSC73960.1 cleavage and polyadenylation specificity factor subunit 2 [Micractinium conductrix]
pcri_g353.t1	PSC73960.1	37.3	407	181	3	49	1215	27	377	6.69e-71	252	554055	Micractinium conductrix	PSC73960.1 cleavage and polyadenylation specificity factor subunit 2 [Micractinium conductrix]
pcri_g358.t1	XP_013901294.1	71	248	62	3	19	762	2	239	2.82e-110	329	145388	Monoraphidium neglectum	XP_013901294.1 uncoupling protein 3 [Monoraphidium neglectum] >KIZ02275.1 uncoupling protein 3 [Monoraphidium neglectum]
pcri_g359.t1	KAG1678380.1	31.1	450	250	18	595	1848	660	1081	1.54e-29	137	1653778	Chlamydomonas sp. UWO 241	KAG1678380.1 hypothetical protein FOA52_015146 [Chlamydomonas sp. UWO 241]
pcri_g360.t1	BDA46875.1	38	137	78	3	4	411	285	415	2.53e-20	97.1	2315456	Coccomyxa sp. Obi	BDA46875.1 probable tRNA-splicing endonuclease subunit Sen2 at C-terminar half [Coccomyxa sp. Obi]
pcri_g362.t1	GIL70800.1	27.1	490	289	14	1	1290	1	482	1.35e-24	117	1737510	Volvox reticuliferus	GIL70800.1 hypothetical protein Vretifemale_1500 [Volvox reticuliferus] >GIL98524.1 hypothetical protein Vretimale_3895 [Volvox reticuliferus]
pcri_g363.t1	PSC73303.1	49.3	1244	580	19	991	4650	961	2177	0	1061	554055	Micractinium conductrix	PSC73303.1 DNA polymerase alpha catalytic subunit [Micractinium conductrix]
pcri_g365.t1	KAA6426489.1	53.3	411	157	8	34	1251	10	390	2.53e-120	395	2608996	Trebouxia sp. A1-2	KAA6426489.1 ubiquitin carboxyl-terminal hydrolase 23-like, partial [Trebouxia sp. A1-2]
pcri_g366.t1	KAA6426548.1	30	714	422	14	19	2058	18	687	6.82e-74	263	2608996	Trebouxia sp. A1-2	KAA6426548.1 gamma-tubulin complex component 4 protein [Trebouxia sp. A1-2]
pcri_g367.t1	KAA6426547.1	36.8	573	266	11	280	1986	23	503	7.79e-80	274	2608996	Trebouxia sp. A1-2	KAA6426547.1 hypothetical protein FRX49_03657 [Trebouxia sp. A1-2]
pcri_g368.t1	BDA40926.1	34.4	244	127	11	25	738	7	223	2.38e-08	68.6	2315456	Coccomyxa sp. Obi	BDA40926.1 hypothetical protein COCOBI_01-5800 [Coccomyxa sp. Obi]
pcri_g369.t1	PSC75309.1	56.7	194	83	1	2428	3006	51	244	1.65e-57	210	554055	Micractinium conductrix	PSC75309.1 peptidase S9 [Micractinium conductrix]
pcri_g370.t1	XP_005650962.1	40.3	305	171	4	370	1266	139	438	5.68e-53	194	574566	Coccomyxa subellipsoidea C-169	XP_005650962.1 hypothetical protein COCSUDRAFT_39521 [Coccomyxa subellipsoidea C-169] >EIE26418.1 hypothetical protein COCSUDRAFT_39521 [Coccomyxa subellipsoidea C-169]
pcri_g372.t1	BDA40914.1	45.1	741	316	12	340	2526	4	665	1.67e-209	622	2315456	Coccomyxa sp. Obi	BDA40914.1 probable beta-fructofuranosidase, insoluble isoenzyme 1 at N-terminal half [Coccomyxa sp. Obi]
pcri_g373.t1	BDA40930.1	54.9	1105	480	10	58	3348	2	1096	0	1148	2315456	Coccomyxa sp. Obi	BDA40930.1 Importin-5 [Coccomyxa sp. Obi]
pcri_g376.t1	KXZ49849.1	50.4	641	122	9	784	2163	43	668	1.32e-169	514	33097	Gonium pectorale	KXZ49849.1 hypothetical protein GPECTOR_19g300 [Gonium pectorale]
pcri_g378.t1	XP_005647373.1	36.6	336	98	7	439	1179	175	484	3.02e-44	171	574566	Coccomyxa subellipsoidea C-169	XP_005647373.1 hypothetical protein COCSUDRAFT_47711 [Coccomyxa subellipsoidea C-169] >EIE22829.1 hypothetical protein COCSUDRAFT_47711 [Coccomyxa subellipsoidea C-169]
pcri_g379.t1	KAA6416910.1	93.2	441	29	1	106	1425	1	441	1.81e-307	844	2608996	Trebouxia sp. A1-2	KAA6416910.1 beta-tubulin [Trebouxia sp. A1-2] >KAA6421795.1 beta-tubulin [Trebouxia sp. A1-2]
pcri_g380.t1	KFK24633.1	58.3	587	223	3	343	2103	39	603	2.61e-239	687	50452	Arabis alpina	KFK24633.1 hypothetical protein AALP_AA8G005000 [Arabis alpina]
pcri_g382.t1	GAX80303.1	35.1	556	184	6	73	1722	5	389	5.01e-78	271	1157962	Chlamydomonas eustigma	GAX80303.1 hypothetical protein CEUSTIGMA_g7741.t1 [Chlamydomonas eustigma]
pcri_g383.t1	BDA40964.1	63.5	52	19	0	133	288	88	139	4.36e-10	67	2315456	Coccomyxa sp. Obi	BDA40964.1 hypothetical protein COCOBI_01-6180 [Coccomyxa sp. Obi]
pcri_g384.t1	XP_005843875.1	51.9	154	37	3	1	351	58	211	9.41e-35	130	554065	Chlorella variabilis	XP_005843875.1 hypothetical protein CHLNCDRAFT_12211, partial [Chlorella variabilis] >EFN51773.1 hypothetical protein CHLNCDRAFT_12211, partial [Chlorella variabilis]
pcri_g385.t1	BDA41094.1	67.9	274	84	2	229	1047	103	373	9.73e-132	394	2315456	Coccomyxa sp. Obi	BDA41094.1 2-methyl-6-phytyl-1,4-hydroquinone methyltransferase [Coccomyxa sp. Obi]
pcri_g387.t1	XP_011398941.1	42.9	77	39	1	306	521	201	277	6.99e-07	60.1	3075	Auxenochlorella protothecoides	XP_011398941.1 hypothetical protein F751_6196 [Auxenochlorella protothecoides] >KFM26045.1 hypothetical protein F751_6196 [Auxenochlorella protothecoides]
pcri_g388.t1	KAA6426657.1	35.4	837	392	25	517	2883	199	934	4.14e-95	333	2608996	Trebouxia sp. A1-2	KAA6426657.1 meiosis protein [Trebouxia sp. A1-2]
pcri_g390.t1	BDA40922.1	47	219	108	2	37	687	4	216	2.24e-57	197	2315456	Coccomyxa sp. Obi	BDA40922.1 probable store-operated calcium entry regulator STIMATE [Coccomyxa sp. Obi]
pcri_g391.t1	KAA6426542.1	40.7	577	302	9	229	1932	76	621	6.85e-126	396	2608996	Trebouxia sp. A1-2	KAA6426542.1 membrane associated metalloprotease [Trebouxia sp. A1-2]
pcri_g392.t1	XP_005651028.1	47.1	174	82	3	205	708	3	172	5e-31	123	574566	Coccomyxa subellipsoidea C-169	XP_005651028.1 hypothetical protein COCSUDRAFT_39569 [Coccomyxa subellipsoidea C-169] >EIE26484.1 hypothetical protein COCSUDRAFT_39569 [Coccomyxa subellipsoidea C-169]
pcri_g393.t1	PSC74368.1	35.4	556	252	10	82	1656	33	512	8.25e-81	282	554055	Micractinium conductrix	PSC74368.1 nucleotide-diphospho-sugar transferase domain [Micractinium conductrix]
pcri_g394.t1	KAA6419344.1	65.8	336	103	3	280	1257	43	376	8.87e-137	407	2608996	Trebouxia sp. A1-2	KAA6419344.1 Drug Metabolite transporter superfamily [Trebouxia sp. A1-2]
pcri_g395.t1	KAG7672999.1	50.8	583	265	7	271	1968	279	856	1.17e-182	550	1650286	Chlorella desiccata (nom. nud.)	KAG7672999.1 hypothetical protein KSW81_001925 [Chlorella desiccata (nom. nud.)]
pcri_g396.t1	GAQ91935.1	30.9	188	92	7	385	849	324	506	0.000184	55.5	105231	Klebsormidium nitens	GAQ91935.1 hypothetical protein KFL_008860010 [Klebsormidium nitens]
pcri_g397.t1	KAA6416945.1	81.2	69	13	0	1	207	1	69	2.23e-33	119	2608996	Trebouxia sp. A1-2	KAA6416945.1 transport SEC61 gamma subunit [Trebouxia sp. A1-2]
pcri_g398.t1	BDA41635.1	84.3	216	34	0	1	648	1	216	1.85e-129	374	2315456	Coccomyxa sp. Obi	BDA41635.1 60S ribosomal protein L10a [Coccomyxa sp. Obi]
pcri_g399.t1	CAD7702801.1	41.5	200	109	2	4	603	3	194	2.23e-47	165	121088	Ostreobium quekettii	CAD7702801.1 unnamed protein product [Ostreobium quekettii]
pcri_g400.t1	KAA6424918.1	58.7	252	100	2	172	915	23	274	2.65e-96	302	2608996	Trebouxia sp. A1-2	KAA6424918.1 Dual specificity phosphatase (ISS) [Trebouxia sp. A1-2]
pcri_g401.t1	BDA47370.1	52.8	106	44	2	550	867	151	250	4.87e-23	114	2315456	Coccomyxa sp. Obi	BDA47370.1 probable DAZ-associated protein 1 at N-terminal half [Coccomyxa sp. Obi]
pcri_g402.t1	BDA47364.1	47.2	337	138	6	85	1065	3	309	6.48e-64	216	2315456	Coccomyxa sp. Obi	BDA47364.1 hypothetical protein COCOBI_10-2110 [Coccomyxa sp. Obi]
pcri_g403.t1	KAG7672406.1	44	248	131	3	1	723	1	247	9.06e-53	181	1650286	Chlorella desiccata (nom. nud.)	KAG7672406.1 hypothetical protein KSW81_001370 [Chlorella desiccata (nom. nud.)] >KAH7616976.1 putative UPF0743 protein [Chlorella desiccata (nom. nud.)]
pcri_g404.t1	XP_005649882.1	55.5	137	53	4	136	525	4	139	1.15e-39	146	574566	Coccomyxa subellipsoidea C-169	XP_005649882.1 HSP20-like chaperone [Coccomyxa subellipsoidea C-169] >EIE25338.1 HSP20-like chaperone [Coccomyxa subellipsoidea C-169]
pcri_g405.t1	KAA6419711.1	26	554	320	11	2845	4425	315	805	4.93e-37	166	2608996	Trebouxia sp. A1-2	KAA6419711.1 hypothetical protein FRX49_10435 [Trebouxia sp. A1-2]
pcri_g406.t1	BDA41652.1	51.9	414	161	6	154	1314	48	450	2.25e-106	349	2315456	Coccomyxa sp. Obi	BDA41652.1 UV-B-induced protein At3g17800, chloroplastic [Coccomyxa sp. Obi]
pcri_g407.t1	BDA41651.1	38.9	113	66	2	1	336	20	130	2.07e-09	62.4	2315456	Coccomyxa sp. Obi	BDA41651.1 probable mediator of RNA polymerase II transcription subunit 21 [Coccomyxa sp. Obi]
pcri_g408.t1	BDA41478.1	43.4	279	138	6	127	954	3	264	2.06e-60	204	2315456	Coccomyxa sp. Obi	BDA41478.1 Chromatin modification-related protein eaf3 [Coccomyxa sp. Obi]
pcri_g409.t1	XP_005649772.1	86.2	130	18	0	1	390	1	130	6.87e-77	236	574566	Coccomyxa subellipsoidea C-169	XP_005649772.1 ubiquitin-conjugating enzyme [Coccomyxa subellipsoidea C-169] >EIE25228.1 ubiquitin-conjugating enzyme [Coccomyxa subellipsoidea C-169] >BDA41477.1 Ubiquitin-conjugating enzyme E2 11 [Coccomyxa sp. Obi]
pcri_g410.t1	BDA41396.1	29.7	2573	1343	53	28	6915	2	2384	4.19e-260	857	2315456	Coccomyxa sp. Obi	BDA41396.1 probable lysine-specific demethylase 5C [Coccomyxa sp. Obi]
pcri_g411.t1	KAF6262262.1	73.7	152	39	1	1	456	1	151	4.98e-77	239	2650976	Scenedesmus sp. NREL 46B-D3	KAF6262262.1 ubiquitin-conjugating enzyme/RWD-like protein [Scenedesmus sp. NREL 46B-D3]
pcri_g412.t1	PSC71647.1	39.5	564	257	18	154	1641	52	599	1.9e-69	246	554055	Micractinium conductrix	PSC71647.1 LTV1-like protein isoform A [Micractinium conductrix]
pcri_g413.t1	ABK22072.1	56.8	148	58	2	1036	1473	10	153	1.03e-46	171	3332	Picea sitchensis	ABK22072.1 unknown [Picea sitchensis]
pcri_g414.t1	KAA6429458.1	45.1	164	87	2	13	498	7	169	1.01e-45	158	2608996	Trebouxia sp. A1-2	KAA6429458.1 mitochondrial inner membrane protease subunit 2-like [Trebouxia sp. A1-2]
pcri_g415.t1	KAA6425943.1	43.5	85	48	0	271	525	4	88	2.37e-10	71.6	2608996	Trebouxia sp. A1-2	KAA6425943.1 ATP-sensitive inward rectifier potassium channel 12-like [Trebouxia sp. A1-2]
pcri_g416.t1	BDA40422.1	50.9	538	254	3	349	1938	93	628	1e-183	554	2315456	Coccomyxa sp. Obi	BDA40422.1 probable G protein-activated inward rectifier potassium channel 2 [Coccomyxa sp. Obi]
pcri_g417.t1	PRW56754.1	41.6	392	211	2	88	1209	31	422	4.85e-96	305	3076	Chlorella sorokiniana	PRW56754.1 Ran-binding 10 [Chlorella sorokiniana]
pcri_g418.t1	BDA41392.1	33.6	432	219	10	52	1227	47	450	3.1e-29	132	2315456	Coccomyxa sp. Obi	BDA41392.1 probable 28 kDa ribonucleoprotein, chloroplastic at N-terminal half [Coccomyxa sp. Obi]
pcri_g419.t1	XP_005649706.1	35.8	173	103	4	991	1509	98	262	2.85e-11	76.3	574566	Coccomyxa subellipsoidea C-169	XP_005649706.1 hypothetical protein COCSUDRAFT_40488 [Coccomyxa subellipsoidea C-169] >EIE25162.1 hypothetical protein COCSUDRAFT_40488 [Coccomyxa subellipsoidea C-169]
pcri_g420.t1	XP_005649705.1	70	230	68	1	232	921	21	249	1.3e-100	306	574566	Coccomyxa subellipsoidea C-169	XP_005649705.1 2-C-methyl-D-erythritol 4-phosphate cy [Coccomyxa subellipsoidea C-169] >EIE25161.1 2-C-methyl-D-erythritol 4-phosphate cy [Coccomyxa subellipsoidea C-169]
pcri_g421.t1	XP_005649691.1	78.1	319	69	1	4	960	34	351	2.28e-177	509	574566	Coccomyxa subellipsoidea C-169	XP_005649691.1 NADPH-dependent thioredoxin reductase 1 [Coccomyxa subellipsoidea C-169] >EIE25147.1 NADPH-dependent thioredoxin reductase 1 [Coccomyxa subellipsoidea C-169]
pcri_g422.t1	PNH04418.1	30.9	405	245	10	49	1203	403	792	7.26e-34	145	47790	Tetrabaena socialis	PNH04418.1 Protein phosphatase 1 regulatory subunit 7 [Tetrabaena socialis]
pcri_g423.t1	BDA41400.1	58.8	612	215	7	178	1935	69	669	4.28e-200	589	2315456	Coccomyxa sp. Obi	BDA41400.1 Transmembrane and coiled-coil domain-containing protein 3 [Coccomyxa sp. Obi]
pcri_g424.t1	XP_002953563.1	76.8	99	23	0	1	297	1	99	2.72e-43	146	3068	Volvox carteri f. nagariensis	XP_002953563.1 component of cytosolic 80S ribosome and 60S large subunit [Volvox carteri f. nagariensis] >EFJ45536.1 component of cytosolic 80S ribosome and 60S large subunit [Volvox carteri f. nagariensis]
pcri_g425.t1	KAH7616840.1	57.6	516	171	6	931	2355	24	532	7.32e-171	513	1650286	Chlorella desiccata (nom. nud.)	KAH7616840.1 putative Preprotein translocase subunit SECY, chloroplastic [Chlorella desiccata (nom. nud.)]
pcri_g428.t1	BDA41538.1	56.7	210	79	1	4	597	24	233	4.43e-80	249	2315456	Coccomyxa sp. Obi	BDA41538.1 3-beta-hydroxysteroid-Delta(8),Delta(7)-isomerase [Coccomyxa sp. Obi]
pcri_g429.t1	CAG9467813.1	65.6	352	118	3	82	1131	171	521	8.16e-160	469	765719	Pedinophyceae sp. YPF-701	CAG9467813.1 unnamed protein product [Pedinophyceae sp. YPF-701]
pcri_g430.t1	BDA41451.1	37.5	251	142	4	334	1086	160	395	2.51e-31	141	2315456	Coccomyxa sp. Obi	BDA41451.1 hypothetical protein COCOBI_02-2310 [Coccomyxa sp. Obi]
pcri_g431.t1	BDA41336.1	51.6	289	139	1	7	873	29	316	6.51e-92	290	2315456	Coccomyxa sp. Obi	BDA41336.1 probable peptidyl-prolyl cis-trans isomerase FKBP4 [Coccomyxa sp. Obi]
pcri_g432.t1	KAI3428836.1	67.7	375	118	1	7	1131	5	376	1.42e-178	511	3077	Chlorella vulgaris	KAI3428836.1 hypothetical protein D9Q98_007653 [Chlorella vulgaris]
pcri_g433.t1	BDA41455.1	76.4	975	224	1	196	3102	80	1054	0	1502	2315456	Coccomyxa sp. Obi	BDA41455.1 Glycine dehydrogenase (decarboxylating), mitochondrial [Coccomyxa sp. Obi]
pcri_g434.t1	BDA41459.1	38.4	1056	528	24	286	3192	71	1090	4.61e-162	518	2315456	Coccomyxa sp. Obi	BDA41459.1 Uncharacterized aarF domain-containing protein kinase 2 at C-terminar half [Coccomyxa sp. Obi]
pcri_g436.t1	BDA41445.1	69.1	664	190	6	7	1983	7	660	6.54e-294	837	2315456	Coccomyxa sp. Obi	BDA41445.1 ATP-dependent zinc metalloprotease FTSH 4, mitochondrial [Coccomyxa sp. Obi]
pcri_g437.t1	XP_005646408.1	92.7	123	9	0	1	369	1	123	1.36e-70	217	574566	Coccomyxa subellipsoidea C-169	XP_005646408.1 histone-fold-containing protein [Coccomyxa subellipsoidea C-169] >XP_005646411.1 histone-fold-containing protein [Coccomyxa subellipsoidea C-169] >EIE21864.1 histone-fold-containing protein [Coccomyxa subellipsoidea C-169] >EIE21867.1 histone-fold-containing protein [Coccomyxa subellipsoidea C-169]
pcri_g438.t1	VAH94904.1	78.6	117	23	1	1	345	1	117	1.47e-53	174	4567	Triticum turgidum subsp. durum	VAH94904.1 unnamed protein product [Triticum turgidum subsp. durum]
pcri_g439.t1	TFY52143.1	31.7	101	67	2	43	342	16	115	0.000323	50.8	34475	Rhodofomes roseus	TFY52143.1 hypothetical protein EVJ58_g10175 [Rhodofomes roseus]
pcri_g440.t1	XP_005649727.1	54.9	337	127	2	109	1119	59	370	1.72e-99	310	574566	Coccomyxa subellipsoidea C-169	XP_005649727.1 hypothetical protein COCSUDRAFT_61425 [Coccomyxa subellipsoidea C-169] >EIE25183.1 hypothetical protein COCSUDRAFT_61425 [Coccomyxa subellipsoidea C-169]
pcri_g441.t1	KAA6426793.1	44.3	122	68	0	10	375	3	124	4.24e-12	82.8	2608996	Trebouxia sp. A1-2	KAA6426793.1 hypothetical protein FRX49_03118 [Trebouxia sp. A1-2]
pcri_g442.t1	BDA41369.1	38.3	154	90	3	16	462	45	198	2.42e-27	112	2315456	Coccomyxa sp. Obi	BDA41369.1 hypothetical protein COCOBI_02-1490 [Coccomyxa sp. Obi]
pcri_g443.t1	XP_005850259.1	56.4	218	89	3	37	687	3	215	9.09e-73	231	554065	Chlorella variabilis	XP_005850259.1 hypothetical protein CHLNCDRAFT_141958 [Chlorella variabilis] >EFN58157.1 hypothetical protein CHLNCDRAFT_141958 [Chlorella variabilis]
pcri_g444.t1	KAG2499089.1	46.8	220	107	4	553	1188	35	252	1.37e-50	181	47281	Edaphochlamys debaryana	KAG2499089.1 hypothetical protein HYH03_003272 [Edaphochlamys debaryana]
pcri_g445.t1	KAA6425973.1	40.7	383	188	6	268	1341	57	425	4.69e-69	236	2608996	Trebouxia sp. A1-2	KAA6425973.1 magnesium transporter MRS2-7 [Trebouxia sp. A1-2]
pcri_g446.t1	MBE7464205.1	26.2	801	451	31	172	2529	868	1543	1.04e-41	178		N/A	MBE7464205.1 hypothetical protein [Planctomycetes bacterium]
pcri_g447.t1	XP_005649721.1	23.6	1439	721	37	2041	5931	359	1561	7.27e-50	209	574566	Coccomyxa subellipsoidea C-169	XP_005649721.1 hypothetical protein COCSUDRAFT_61418 [Coccomyxa subellipsoidea C-169] >EIE25177.1 hypothetical protein COCSUDRAFT_61418 [Coccomyxa subellipsoidea C-169]
pcri_g448.t1	BDA41389.1	41.6	913	448	19	13	2673	10	863	1.35e-182	559	2315456	Coccomyxa sp. Obi	BDA41389.1 Tuftelin-interacting protein 11 [Coccomyxa sp. Obi]
pcri_g449.t1	CAD7699255.1	57.4	544	194	11	220	1836	76	586	6.64e-196	574	121088	Ostreobium quekettii	CAD7699255.1 unnamed protein product [Ostreobium quekettii]
pcri_g450.t1	KAA6421295.1	50.2	442	218	2	4	1329	8	447	1.36e-156	462	2608996	Trebouxia sp. A1-2	KAA6421295.1 membrane bound O-acyl transferase family [Trebouxia sp. A1-2]
pcri_g452.t1	BDA41333.1	48.5	198	97	3	1	585	1	196	4.98e-46	164	2315456	Coccomyxa sp. Obi	BDA41333.1 probable rhomboid-related protein 4 [Coccomyxa sp. Obi]
pcri_g453.t1	XP_005649635.1	35.8	643	309	16	253	2151	4	552	5.46e-90	303	574566	Coccomyxa subellipsoidea C-169	XP_005649635.1 SGT1-domain-containing protein, partial [Coccomyxa subellipsoidea C-169] >EIE25091.1 SGT1-domain-containing protein, partial [Coccomyxa subellipsoidea C-169]
pcri_g454.t1	BDA41342.1	48.2	658	266	10	931	2715	209	854	2.26e-174	539	2315456	Coccomyxa sp. Obi	BDA41342.1 probable SWI/SNF-related matrix-associated actin-dependent regulator [Coccomyxa sp. Obi]
pcri_g455.t1	XP_005649673.1	54.1	414	189	1	67	1305	33	446	1.41e-151	450	574566	Coccomyxa subellipsoidea C-169	XP_005649673.1 hypothetical protein COCSUDRAFT_46597 [Coccomyxa subellipsoidea C-169] >EIE25129.1 hypothetical protein COCSUDRAFT_46597 [Coccomyxa subellipsoidea C-169]
pcri_g456.t1	XP_005649717.1	46.9	228	119	1	7	684	4	231	5.46e-58	194	574566	Coccomyxa subellipsoidea C-169	XP_005649717.1 Qc-snare protein, Syn8/Syntaxin8-family [Coccomyxa subellipsoidea C-169] >EIE25173.1 Qc-snare protein, Syn8/Syntaxin8-family [Coccomyxa subellipsoidea C-169]
pcri_g457.t1	BDA41358.1	58.6	401	160	2	1324	2523	39	434	3.13e-156	483	2315456	Coccomyxa sp. Obi	BDA41358.1 probable E3 ubiquitin-protein ligase HERC4 [Coccomyxa sp. Obi]
pcri_g458.t1	PRW61313.1	51.9	588	268	5	10	1746	5	586	2.66e-181	546	3076	Chlorella sorokiniana	PRW61313.1 beta-catenin 1 [Chlorella sorokiniana]
pcri_g459.t1	KAA6428231.1	38.5	174	93	4	247	735	15	185	1.17e-16	86.7	2608996	Trebouxia sp. A1-2	KAA6428231.1 hypothetical protein FRX49_01827 [Trebouxia sp. A1-2]
pcri_g460.t1	BDA41412.1	58.7	774	244	12	1	2265	1	717	3.32e-283	810	2315456	Coccomyxa sp. Obi	BDA41412.1 Glutamine-fructose-6-phosphate aminotransferase [isomerizing] [Coccomyxa sp. Obi]
pcri_g461.t1	KAA6428145.1	30.5	1112	442	20	397	2772	13	1113	1.62e-116	394	2608996	Trebouxia sp. A1-2	KAA6428145.1 hypothetical protein FRX49_01741 [Trebouxia sp. A1-2]
pcri_g463.t1	XP_005649677.1	40.6	197	111	4	148	738	16	206	7.1e-28	118	574566	Coccomyxa subellipsoidea C-169	XP_005649677.1 hypothetical protein COCSUDRAFT_40465 [Coccomyxa subellipsoidea C-169] >EIE25133.1 hypothetical protein COCSUDRAFT_40465 [Coccomyxa subellipsoidea C-169]
pcri_g464.t1	KAA6428144.1	49.1	326	165	1	394	1368	16	341	8.35e-104	326	2608996	Trebouxia sp. A1-2	KAA6428144.1 HD-domain PDEase [Trebouxia sp. A1-2]
pcri_g465.t1	CAD7701646.1	59.3	150	52	1	31	453	27	176	2.1e-49	181	121088	Ostreobium quekettii	CAD7701646.1 unnamed protein product [Ostreobium quekettii]
pcri_g467.t1	KAG2434052.1	65.7	201	69	0	58	660	5	205	2.07e-90	276	51695	Chlamydomonas incerta	KAG2434052.1 hypothetical protein HXX76_007780 [Chlamydomonas incerta]
pcri_g468.t1	XP_005643778.1	68.8	343	107	0	2923	3951	6	348	3.6e-154	481	574566	Coccomyxa subellipsoidea C-169	XP_005643778.1 PIN domain-like protein [Coccomyxa subellipsoidea C-169] >EIE19234.1 PIN domain-like protein [Coccomyxa subellipsoidea C-169]
pcri_g469.t1	KAA6427981.1	54	198	89	1	94	687	32	227	8.04e-59	197	2608996	Trebouxia sp. A1-2	KAA6427981.1 uncharacterized protein FRX49_02643 [Trebouxia sp. A1-2]
pcri_g470.t1	BDA41401.1	76.2	1250	240	15	7	3675	72	1291	0	1644	2315456	Coccomyxa sp. Obi	BDA41401.1 Splicing factor 3B subunit 1 [Coccomyxa sp. Obi]
pcri_g471.t1	PSC72524.1	75	232	58	0	64	759	10	241	1.56e-116	347	554055	Micractinium conductrix	PSC72524.1 uridylate kinase [Micractinium conductrix]
pcri_g472.t1	KAF8069372.1	79.4	63	13	0	475	663	1166	1228	1.3e-19	107	2742167	Scenedesmus sp. PABB004	KAF8069372.1 PHR1 [Scenedesmus sp. PABB004]
pcri_g473.t1	KXZ55866.1	47.2	265	119	5	85	819	28	291	1.94e-12	77.8	33097	Gonium pectorale	KXZ55866.1 hypothetical protein GPECTOR_2g1417 [Gonium pectorale]
pcri_g474.t1	KAG6544116.1	51.7	269	123	3	100	903	17	279	6.93e-88	275	56867	Marchantia paleacea	KAG6544116.1 hypothetical protein Mapa_014428 [Marchantia paleacea]
pcri_g475.t1	KAA6428306.1	49.7	157	75	3	7	471	5	159	1.18e-32	124	2608996	Trebouxia sp. A1-2	KAA6428306.1 30S ribosomal chloroplastic-like [Trebouxia sp. A1-2]
pcri_g476.t1	KAA6428319.1	56.8	403	173	1	22	1227	2	404	1.63e-155	455	2608996	Trebouxia sp. A1-2	KAA6428319.1 acetate kinase [Trebouxia sp. A1-2]
pcri_g480.t1	GBF98549.1	56.6	212	92	0	31	666	19	230	9.03e-86	264	307507	Raphidocelis subcapitata	GBF98549.1 small RNA degrading nuclease [Raphidocelis subcapitata]
pcri_g481.t1	KAA6428158.1	34.9	152	91	2	385	816	100	251	1.1e-14	85.5	2608996	Trebouxia sp. A1-2	KAA6428158.1 hypothetical protein FRX49_01754 [Trebouxia sp. A1-2]
pcri_g484.t1	KAA6428177.1	62.2	571	189	9	202	1860	28	589	1.22e-227	654	2608996	Trebouxia sp. A1-2	KAA6428177.1 ACT-domain containing kinase family protein [Trebouxia sp. A1-2]
pcri_g485.t1	XP_005650094.1	68.2	468	148	1	1033	2433	35	502	7.17e-222	643	574566	Coccomyxa subellipsoidea C-169	XP_005650094.1 putative mitochondrial processing peptidase [Coccomyxa subellipsoidea C-169] >EIE25550.1 putative mitochondrial processing peptidase [Coccomyxa subellipsoidea C-169]
pcri_g486.t1	BDA41803.1	56.4	367	139	4	1	1065	3	360	3.3e-134	407	2315456	Coccomyxa sp. Obi	BDA41803.1 Transmembrane protein 184B at N-terminal half [Coccomyxa sp. Obi]
pcri_g487.t1	XP_005650098.1	38.3	447	262	7	85	1404	11	450	1.44e-87	286	574566	Coccomyxa subellipsoidea C-169	XP_005650098.1 hypothetical protein COCSUDRAFT_40763 [Coccomyxa subellipsoidea C-169] >EIE25554.1 hypothetical protein COCSUDRAFT_40763 [Coccomyxa subellipsoidea C-169]
pcri_g488.t1	XP_005650101.1	63.8	287	88	2	118	951	33	312	1.87e-114	345	574566	Coccomyxa subellipsoidea C-169	XP_005650101.1 ribosomal protein L1 [Coccomyxa subellipsoidea C-169] >EIE25557.1 ribosomal protein L1 [Coccomyxa subellipsoidea C-169]
pcri_g489.t1	KAA6421324.1	87.4	167	21	0	1	501	11	177	2.13e-103	304	2608996	Trebouxia sp. A1-2	KAA6421324.1 Arl1-family small GTPase [Trebouxia sp. A1-2]
pcri_g490.t1	KAA6428253.1	35.1	934	499	26	100	2700	16	909	8.58e-144	460	2608996	Trebouxia sp. A1-2	KAA6428253.1 hypothetical protein FRX49_01849 [Trebouxia sp. A1-2]
pcri_g491.t1	KAA6419848.1	47.7	155	64	2	19	477	6	145	1.49e-29	140	2608996	Trebouxia sp. A1-2	KAA6419848.1 squamosa promoter binding [Trebouxia sp. A1-2]
pcri_g492.t1	XP_011400730.1	50.7	150	63	4	1015	1458	48	188	7.91e-30	126	3075	Auxenochlorella protothecoides	XP_011400730.1 E3 SUMO-protein ligase RanBP2 [Auxenochlorella protothecoides] >KFM27743.1 E3 SUMO-protein ligase RanBP2 [Auxenochlorella protothecoides]
pcri_g493.t1	BDA50413.1	56	166	73	0	40	537	8	173	2.77e-59	194	2315456	Coccomyxa sp. Obi	BDA50413.1 Nudix hydrolase 4 [Coccomyxa sp. Obi]
pcri_g494.t1	BDA45560.1	50.5	333	150	5	1267	2238	561	887	1.38e-76	281	2315456	Coccomyxa sp. Obi	BDA45560.1 probable protein lin-9 homolog at C-terminar half [Coccomyxa sp. Obi]
pcri_g495.t1	BDA47629.1	63.4	557	181	3	133	1803	50	583	6.72e-243	692	2315456	Coccomyxa sp. Obi	BDA47629.1 Imidazole glycerol phosphate synthase hisHF [Coccomyxa sp. Obi]
pcri_g496.t1	BDA45725.1	75	328	73	4	1	975	1	322	1.33e-176	503	2315456	Coccomyxa sp. Obi	BDA45725.1 Serine/threonine-protein kinase SAPK10 [Coccomyxa sp. Obi]
pcri_g497.t1	XP_005644707.1	51.8	85	41	0	289	543	160	244	5.2e-14	88.2	574566	Coccomyxa subellipsoidea C-169	XP_005644707.1 RNI-like protein [Coccomyxa subellipsoidea C-169] >EIE20163.1 RNI-like protein [Coccomyxa subellipsoidea C-169]
pcri_g498.t1	XP_005648572.1	42.6	204	97	4	133	696	47	246	7.58e-42	153	574566	Coccomyxa subellipsoidea C-169	XP_005648572.1 hypothetical protein COCSUDRAFT_47107 [Coccomyxa subellipsoidea C-169] >EIE24028.1 hypothetical protein COCSUDRAFT_47107 [Coccomyxa subellipsoidea C-169]
pcri_g499.t1	XP_005648574.1	40.5	168	96	2	1	492	1	168	2.64e-30	119	574566	Coccomyxa subellipsoidea C-169	XP_005648574.1 DUF788-domain-containing protein [Coccomyxa subellipsoidea C-169] >EIE24030.1 DUF788-domain-containing protein [Coccomyxa subellipsoidea C-169]
pcri_g500.t1	PSC74966.1	81.6	147	27	0	1	441	1	147	1.25e-82	249	554055	Micractinium conductrix	PSC74966.1 60S ribosomal L27a-3 [Micractinium conductrix]
pcri_g501.t1	XP_005648666.1	57	824	331	10	1	2418	1	819	2.86e-275	792	574566	Coccomyxa subellipsoidea C-169	XP_005648666.1 hypothetical protein COCSUDRAFT_65754 [Coccomyxa subellipsoidea C-169] >EIE24122.1 hypothetical protein COCSUDRAFT_65754 [Coccomyxa subellipsoidea C-169]
pcri_g502.t1	XP_005851768.1	50.5	93	45	1	1216	1494	251	342	3.58e-17	97.8	554065	Chlorella variabilis	XP_005851768.1 hypothetical protein CHLNCDRAFT_56500 [Chlorella variabilis] >EFN59666.1 hypothetical protein CHLNCDRAFT_56500 [Chlorella variabilis]
pcri_g503.t1	KAA6427086.1	70.9	151	44	0	136	588	1	151	4.78e-56	185	2608996	Trebouxia sp. A1-2	KAA6427086.1 ubiquitin extension [Trebouxia sp. A1-2]
pcri_g504.t1	BDA46180.1	46.9	691	308	10	1	1911	10	695	1.17e-146	452	2315456	Coccomyxa sp. Obi	BDA46180.1 probable DnaJ homolog subfamily C member 2 [Coccomyxa sp. Obi]
pcri_g506.t1	BDA46171.1	56.1	355	149	3	22	1086	13	360	6.85e-122	369	2315456	Coccomyxa sp. Obi	BDA46171.1 probable transmembrane protein 120B [Coccomyxa sp. Obi]
pcri_g507.t1	BDA46096.1	41.9	563	233	8	139	1824	39	508	3.66e-137	432	2315456	Coccomyxa sp. Obi	BDA46096.1 probable E3 ubiquitin-protein ligase ARI2 [Coccomyxa sp. Obi]
pcri_g509.t1	BDA42171.1	57.4	458	189	4	298	1653	47	504	3.79e-153	459	2315456	Coccomyxa sp. Obi	BDA42171.1 D-xylose-proton symporter-like 3, chloroplastic [Coccomyxa sp. Obi]
pcri_g510.t1	BDA43409.1	34.7	957	546	19	223	2976	34	950	2.5e-137	447	2315456	Coccomyxa sp. Obi	BDA43409.1 General transcription factor 3C polypeptide 3 [Coccomyxa sp. Obi]
pcri_g511.t1	XP_005648777.1	54.1	1161	496	8	7	3405	6	1157	0	1212	574566	Coccomyxa subellipsoidea C-169	XP_005648777.1 cyclopropane fatty acid synthase [Coccomyxa subellipsoidea C-169] >EIE24233.1 cyclopropane fatty acid synthase [Coccomyxa subellipsoidea C-169]
pcri_g512.t1	PSC69317.1	24.1	667	377	19	934	2766	328	921	7.6e-21	112	554055	Micractinium conductrix	PSC69317.1 flagellar associated [Micractinium conductrix]
pcri_g513.t1	XP_005648770.1	71.7	198	56	0	13	606	3	200	7.12e-97	290	574566	Coccomyxa subellipsoidea C-169	XP_005648770.1 small rab-related GTPase [Coccomyxa subellipsoidea C-169] >EIE24226.1 small rab-related GTPase [Coccomyxa subellipsoidea C-169]
pcri_g515.t1	KAA6422404.1	54.8	62	28	0	1390	1575	842	903	7.23e-11	78.2	2608996	Trebouxia sp. A1-2	KAA6422404.1 hypothetical protein FRX49_07579 [Trebouxia sp. A1-2]
pcri_g516.t1	BDA46179.1	43.4	954	402	16	238	3051	19	850	1.27e-208	630	2315456	Coccomyxa sp. Obi	BDA46179.1 probable protein DEFECTIVE IN EXINE FORMATION 1 [Coccomyxa sp. Obi]
pcri_g517.t1	KAA6427118.1	38.1	223	99	2	1	591	1	210	1.35e-44	157	2608996	Trebouxia sp. A1-2	KAA6427118.1 calcium and integrin-binding family member 2 [Trebouxia sp. A1-2]
pcri_g518.t1	BDA46306.1	58.3	434	172	6	103	1389	17	446	1.5e-180	523	2315456	Coccomyxa sp. Obi	BDA46306.1 Oxysterol-binding protein-related protein 3A [Coccomyxa sp. Obi]
pcri_g519.t1	KAA6427162.1	47.4	418	184	6	1	1236	29	416	9.21e-128	385	2608996	Trebouxia sp. A1-2	KAA6427162.1 telomerase Cajal body 1-like [Trebouxia sp. A1-2]
pcri_g520.t1	KAI3429581.1	40.9	763	329	13	244	2472	840	1500	4.97e-128	432	3077	Chlorella vulgaris	KAI3429581.1 hypothetical protein D9Q98_005667 [Chlorella vulgaris]
pcri_g521.t1	GAQ79771.1	36.8	261	135	8	349	1095	34	276	3.61e-29	125	105231	Klebsormidium nitens	GAQ79771.1 hypothetical protein KFL_000380040 [Klebsormidium nitens]
pcri_g522.t1	KAA6417003.1	35.5	386	209	10	49	1152	22	385	1.89e-56	200	2608996	Trebouxia sp. A1-2	KAA6417003.1 hypothetical protein FRX49_13038 [Trebouxia sp. A1-2] >KAA6422437.1 hypothetical protein FRX49_07612 [Trebouxia sp. A1-2]
pcri_g523.t1	BDA46033.1	40.5	514	249	9	2227	3630	105	607	3.92e-124	407	2315456	Coccomyxa sp. Obi	BDA46033.1 hypothetical protein COCOBI_08-1250 [Coccomyxa sp. Obi]
pcri_g526.t1	KAI3429496.1	40.7	570	265	10	289	1857	119	662	1.76e-101	359	3077	Chlorella vulgaris	KAI3429496.1 hypothetical protein D9Q98_005585 [Chlorella vulgaris]
pcri_g528.t1	BDA46039.1	54.9	288	119	2	226	1056	63	350	5.77e-96	306	2315456	Coccomyxa sp. Obi	BDA46039.1 probable nucleolar protein of 40 kDa [Coccomyxa sp. Obi]
pcri_g529.t1	KAA6427375.1	32.5	467	256	11	73	1437	23	442	1.1e-55	208	2608996	Trebouxia sp. A1-2	KAA6427375.1 hypothetical protein FRX49_02039 [Trebouxia sp. A1-2]
pcri_g530.t1	PSC72035.1	60.2	266	106	0	181	978	13	278	1.91e-96	299	554055	Micractinium conductrix	PSC72035.1 transport SEC13-like protein B [Micractinium conductrix]
pcri_g531.t1	BDA49617.1	70	300	87	2	1	897	1	298	3.34e-143	415	2315456	Coccomyxa sp. Obi	BDA49617.1 60S ribosomal protein L5 [Coccomyxa sp. Obi]
pcri_g532.t1	CAD7696620.1	33.3	432	243	7	22	1305	3	393	5.3e-63	229	121088	Ostreobium quekettii	CAD7696620.1 unnamed protein product [Ostreobium quekettii]
pcri_g533.t1	XP_005844859.1	60.9	284	102	3	4	831	47	329	5.73e-113	344	554065	Chlorella variabilis	XP_005844859.1 hypothetical protein CHLNCDRAFT_138359 [Chlorella variabilis] >EFN52757.1 hypothetical protein CHLNCDRAFT_138359 [Chlorella variabilis]
pcri_g534.t1	ALK24260.1	71.4	364	103	1	64	1155	58	420	8.32e-190	543	312850	Lobosphaera incisa	ALK24260.1 glycerol-3-phosphate acyltransferase [Lobosphaera incisa]
pcri_g535.t1	BDA46276.1	35.7	140	79	1	76	495	22	150	2.71e-17	85.9	2315456	Coccomyxa sp. Obi	BDA46276.1 hypothetical protein COCOBI_08-3680 [Coccomyxa sp. Obi]
pcri_g536.t1	BDA46279.1	49.6	520	218	9	520	1971	143	654	2.69e-132	417	2315456	Coccomyxa sp. Obi	BDA46279.1 probable ATP-dependent Clp protease ATP-binding subunit ClpX [Coccomyxa sp. Obi]
pcri_g537.t1	XP_005644732.1	85.8	395	46	2	40	1194	2	396	1.27e-231	647	574566	Coccomyxa subellipsoidea C-169	XP_005644732.1 26S proteasome AAA-ATPase subunit RPT6a [Coccomyxa subellipsoidea C-169] >EIE20188.1 26S proteasome AAA-ATPase subunit RPT6a [Coccomyxa subellipsoidea C-169]
pcri_g538.t1	BDA46281.1	37.7	151	87	2	187	627	109	256	2.71e-18	91.7	2315456	Coccomyxa sp. Obi	BDA46281.1 probable SAP30-binding protein at C-terminar half [Coccomyxa sp. Obi]
pcri_g539.t1	KAA6427030.1	44.7	85	40	2	403	636	247	331	3.09e-08	67.4	2608996	Trebouxia sp. A1-2	KAA6427030.1 hypothetical protein FRX49_02787 [Trebouxia sp. A1-2]
pcri_g540.t1	BDA46282.1	41	217	115	6	700	1344	758	963	7.26e-25	120	2315456	Coccomyxa sp. Obi	BDA46282.1 hypothetical protein COCOBI_08-3740 [Coccomyxa sp. Obi]
pcri_g541.t1	GIL87321.1	39.3	117	65	1	22	354	2	118	3.82e-15	77	1737510	Volvox reticuliferus	GIL87321.1 hypothetical protein Vretifemale_15400 [Volvox reticuliferus] >GIL95785.1 hypothetical protein Vretimale_1728 [Volvox reticuliferus]
pcri_g542.t1	KAG2422905.1	54.6	249	87	3	19	687	3	251	5.91e-81	253	51695	Chlamydomonas incerta	KAG2422905.1 hypothetical protein HXX76_015732 [Chlamydomonas incerta]
pcri_g543.t1	KAA6423666.1	45.9	979	404	11	124	2868	153	1069	1.1e-259	766	2608996	Trebouxia sp. A1-2	KAA6423666.1 copper-transporting P-type ATPase [Trebouxia sp. A1-2]
pcri_g545.t1	BDA40764.1	34.9	807	331	18	1798	4116	238	884	1.97e-103	374	2315456	Coccomyxa sp. Obi	BDA40764.1 probable chromodomain-helicase-DNA-binding protein 4 at N-terminal half [Coccomyxa sp. Obi]
pcri_g546.t1	XP_005651152.1	53.1	424	198	1	913	2181	52	475	2.64e-122	386	574566	Coccomyxa subellipsoidea C-169	XP_005651152.1 calcium-dependent protein kinase [Coccomyxa subellipsoidea C-169] >EIE26608.1 calcium-dependent protein kinase [Coccomyxa subellipsoidea C-169]
pcri_g547.t1	KAI3436768.1	38.4	237	144	2	49	756	14	249	4.53e-22	115	3077	Chlorella vulgaris	KAI3436768.1 hypothetical protein D9Q98_006180 [Chlorella vulgaris]
pcri_g548.t1	KAA6419413.1	51.1	88	42	1	3445	3705	946	1033	3.97e-13	87.8	2608996	Trebouxia sp. A1-2	KAA6419413.1 hypothetical protein FRX49_10671 [Trebouxia sp. A1-2]
pcri_g549.t1	KAI3436650.1	48.8	164	51	1	148	540	8	171	4.87e-43	162	3077	Chlorella vulgaris	KAI3436650.1 hypothetical protein D9Q98_006066 [Chlorella vulgaris]
pcri_g550.t1	BDA40895.1	56.5	46	14	1	372	491	457	502	0.000381	52	2315456	Coccomyxa sp. Obi	BDA40895.1 probable DnaJ homolog subfamily C member 5B at N-terminal half [Coccomyxa sp. Obi]
pcri_g551.t1	BDA40894.1	81.8	88	16	0	1	264	1	88	1.76e-48	159	2315456	Coccomyxa sp. Obi	BDA40894.1 Splicing factor 3B subunit 5 [Coccomyxa sp. Obi]
pcri_g552.t1	KAG7674030.1	50.6	77	38	0	100	330	11	87	6.26e-16	83.6	1650286	Chlorella desiccata (nom. nud.)	KAG7674030.1 hypothetical protein KSW81_007204 [Chlorella desiccata (nom. nud.)] >KAH7621676.1 putative Glutamyl-tRNA(Gln) amidotransferase subunit C, chloroplastic/mitochondrial [Chlorella desiccata (nom. nud.)]
pcri_g553.t1	BDA40690.1	38.9	280	147	6	133	918	26	299	8.23e-44	166	2315456	Coccomyxa sp. Obi	BDA40690.1 DNA repair protein XRCC3 [Coccomyxa sp. Obi]
pcri_g554.t1	KAA6420457.1	45.6	169	82	3	898	1398	107	267	1.8e-31	142	2608996	Trebouxia sp. A1-2	KAA6420457.1 Galactose-binding isoform 1 [Trebouxia sp. A1-2]
pcri_g555.t1	BDA40681.1	64.7	635	209	5	256	2127	41	671	3.16e-242	705	2315456	Coccomyxa sp. Obi	BDA40681.1 Glutathione-regulated potassium-efflux system protein KefB [Coccomyxa sp. Obi]
pcri_g556.t1	BDA40676.1	47	960	417	19	754	3471	188	1109	1.59e-236	717	2315456	Coccomyxa sp. Obi	BDA40676.1 DNA mismatch repair protein MSH3 [Coccomyxa sp. Obi]
pcri_g556.t2	BDA40676.1	47.2	956	413	19	754	3459	188	1105	2.98e-236	717	2315456	Coccomyxa sp. Obi	BDA40676.1 DNA mismatch repair protein MSH3 [Coccomyxa sp. Obi]
pcri_g557.t1	GAQ81301.1	69.8	400	121	0	10	1209	13	412	1.54e-207	587	105231	Klebsormidium nitens	GAQ81301.1 Carbon-nitrogen hydrolase [Klebsormidium nitens]
pcri_g558.t1	BDA40691.1	51.3	1391	579	17	112	4200	30	1349	0	1244	2315456	Coccomyxa sp. Obi	BDA40691.1 NPC intracellular cholesterol transporter 1 [Coccomyxa sp. Obi]
pcri_g559.t1	KAA6423762.1	48.9	1465	593	13	2	3946	217	1675	0	1248	2608996	Trebouxia sp. A1-2	KAA6423762.1 ABC transporter C family [Trebouxia sp. A1-2]
pcri_g561.t1	GAQ92690.1	34.8	164	94	5	1	459	452	613	1.18e-11	75.9	105231	Klebsormidium nitens	GAQ92690.1 hypothetical protein KFL_010960010, partial [Klebsormidium nitens]
pcri_g562.t1	XP_005648730.1	24.9	201	145	4	22	606	194	394	4.2e-05	55.8	574566	Coccomyxa subellipsoidea C-169	XP_005648730.1 hypothetical protein COCSUDRAFT_65787 [Coccomyxa subellipsoidea C-169] >EIE24186.1 hypothetical protein COCSUDRAFT_65787 [Coccomyxa subellipsoidea C-169]
pcri_g563.t1	KAG7674068.1	44.2	120	60	3	379	720	59	177	7.16e-15	84.3	1650286	Chlorella desiccata (nom. nud.)	KAG7674068.1 hypothetical protein KSW81_007242 [Chlorella desiccata (nom. nud.)] >KAH7621636.1 putative Dehydrogenase/reductase SDR family member FEY [Chlorella desiccata (nom. nud.)]
pcri_g565.t1	KAA6417617.1	35.8	134	82	3	76	465	211	344	1.51e-13	79	2608996	Trebouxia sp. A1-2	KAA6417617.1 hypothetical protein FRX49_12409 [Trebouxia sp. A1-2]
pcri_g567.t1	OAE20003.1	43.7	407	185	7	1	1155	1	385	1.21e-94	303	1480154	Marchantia polymorpha subsp. ruderalis	OAE20003.1 hypothetical protein AXG93_17s1020 [Marchantia polymorpha subsp. ruderalis] >PTQ27670.1 hypothetical protein MARPO_0188s0015 [Marchantia polymorpha] >BBN08108.1 hypothetical protein Mp_4g08940 [Marchantia polymorpha subsp. ruderalis]
pcri_g568.t1	KAA6421590.1	34	347	221	5	7	1041	9	349	8.3e-33	143	2608996	Trebouxia sp. A1-2	KAA6421590.1 hypothetical protein FRX49_08534 [Trebouxia sp. A1-2]
pcri_g572.t1	KXZ47435.1	79.2	77	15	1	1	228	80	156	2.09e-36	130	33097	Gonium pectorale	KXZ47435.1 hypothetical protein GPECTOR_35g873 [Gonium pectorale]
pcri_g573.t1	CAF0970750.1	69.6	56	16	1	72	236	19	74	2.64e-16	77.4	249248	Adineta ricciae	CAF0970750.1 unnamed protein product [Adineta ricciae]
pcri_g574.t1	GHP11716.1	76.9	108	23	1	190	507	39	146	3.74e-50	168	41880	Pycnococcus provasolii	GHP11716.1 60S ribosomal protein L26 [Pycnococcus provasolii]
pcri_g575.t1	PSC73804.1	47.2	316	159	1	16	963	7	314	4.76e-87	277	554055	Micractinium conductrix	PSC73804.1 UDP-N-acetylglucosamine UDP-glucose GDP-mannose transporter [Micractinium conductrix]
pcri_g575.t2	KAG7670537.1	49	308	135	3	34	921	10	307	5.97e-87	276	1650286	Chlorella desiccata (nom. nud.)	KAG7670537.1 hypothetical protein KSW81_003096 [Chlorella desiccata (nom. nud.)]
pcri_g576.t1	XP_005643541.1	35.7	462	242	8	580	1908	82	507	6.06e-80	273	574566	Coccomyxa subellipsoidea C-169	XP_005643541.1 hypothetical protein COCSUDRAFT_54837 [Coccomyxa subellipsoidea C-169] >EIE18997.1 hypothetical protein COCSUDRAFT_54837 [Coccomyxa subellipsoidea C-169]
pcri_g577.t1	BDA45452.1	43.1	1263	662	21	142	3858	12	1241	1e-242	777	2315456	Coccomyxa sp. Obi	BDA45452.1 probable adenylate cyclase [Coccomyxa sp. Obi]
pcri_g580.t1	XP_005644105.1	52.6	266	108	5	112	900	9	259	2.08e-71	236	574566	Coccomyxa subellipsoidea C-169	XP_005644105.1 CDP-diacylglycerol--glycerol-3-phosphate 3-phosphatidyltransferase [Coccomyxa subellipsoidea C-169] >EIE19561.1 CDP-diacylglycerol--glycerol-3-phosphate 3-phosphatidyltransferase [Coccomyxa subellipsoidea C-169]
pcri_g581.t1	KAA6428672.1	41.9	203	98	5	16	597	29	220	2.74e-38	142	2608996	Trebouxia sp. A1-2	KAA6428672.1 hypothetical protein FRX49_01547 [Trebouxia sp. A1-2]
pcri_g582.t1	KAI3434741.1	42	545	234	12	115	1653	37	531	1.28e-112	356	3077	Chlorella vulgaris	KAI3434741.1 hypothetical protein D9Q98_002801 [Chlorella vulgaris]
pcri_g583.t1	XP_002947224.1	65.2	164	57	0	205	696	63	226	4.29e-22	102	3068	Volvox carteri f. nagariensis	XP_002947224.1 hypothetical protein VOLCADRAFT_120426 [Volvox carteri f. nagariensis] >EFJ51814.1 hypothetical protein VOLCADRAFT_120426 [Volvox carteri f. nagariensis]
pcri_g584.t1	KAH7294837.1	70.5	78	23	0	13	246	5	82	1.17e-33	121	49495	Ceratopteris richardii	KAH7294837.1 hypothetical protein KP509_27G021200 [Ceratopteris richardii]
pcri_g585.t1	BDA46634.1	39.5	736	415	8	64	2202	21	749	4.06e-149	463	2315456	Coccomyxa sp. Obi	BDA46634.1 Conserved oligomeric Golgi complex subunit 2 [Coccomyxa sp. Obi]
pcri_g586.t1	BDA46598.1	53.6	207	86	2	40	660	10	206	5.3e-58	198	2315456	Coccomyxa sp. Obi	BDA46598.1 probable ran-specific GTPase-activating protein [Coccomyxa sp. Obi]
pcri_g587.t1	MCJ1305904.1	53.6	293	131	4	286	1158	126	415	6.83e-95	300		N/A	MCJ1305904.1 hypothetical protein [Hypocenomyce scalaris]
pcri_g588.t1	KAA6416512.1	50.2	420	200	7	82	1326	73	488	5.4e-126	388	2608996	Trebouxia sp. A1-2	KAA6416512.1 Serine threonine phosphatase (ISS) [Trebouxia sp. A1-2]
pcri_g589.t1	BDA42641.1	80.3	122	23	1	61	426	4	124	5.13e-62	196	2315456	Coccomyxa sp. Obi	BDA42641.1 40S ribosomal protein S20 [Coccomyxa sp. Obi]
pcri_g590.t1	BDA41734.1	74.3	467	96	3	121	1455	32	496	5.33e-253	709	2315456	Coccomyxa sp. Obi	BDA41734.1 3-isopropylmalate dehydratase large subunit [Coccomyxa sp. Obi]
pcri_g591.t1	XP_005644148.1	28.1	1314	542	40	229	3933	95	1084	2.43e-67	261	574566	Coccomyxa subellipsoidea C-169	XP_005644148.1 hypothetical protein COCSUDRAFT_44461 [Coccomyxa subellipsoidea C-169] >EIE19604.1 hypothetical protein COCSUDRAFT_44461 [Coccomyxa subellipsoidea C-169]
pcri_g592.t1	ADZ36803.1	48.5	68	34	1	280	480	40	107	9.19e-07	57.8	3077	Chlorella vulgaris	ADZ36803.1 cold-regulated protein 2 [Chlorella vulgaris] >ADZ36811.1 cold-regulated protein [Chlorella vulgaris]
pcri_g593.t1	BDA46555.1	54.9	599	239	7	139	1929	44	613	2.53e-183	547	2315456	Coccomyxa sp. Obi	BDA46555.1 Dihydrolipoyllysine-residue acetyltransferase component of pyruvate dehydrogenase complex, mitochondrial [Coccomyxa sp. Obi]
pcri_g594.t1	BDA40783.1	51.9	316	148	2	1	948	5	316	5.37e-102	314	2315456	Coccomyxa sp. Obi	BDA40783.1 Eukaryotic translation initiation factor 3 subunit H [Coccomyxa sp. Obi]
pcri_g595.t1	XP_005646186.1	74.9	494	123	1	7	1488	4	496	1.1e-252	725	574566	Coccomyxa subellipsoidea C-169	XP_005646186.1 hypothetical protein COCSUDRAFT_48200 [Coccomyxa subellipsoidea C-169] >EIE21642.1 hypothetical protein COCSUDRAFT_48200 [Coccomyxa subellipsoidea C-169]
pcri_g596.t1	XP_005647442.1	72.1	308	85	1	244	1164	10	317	3.24e-153	455	574566	Coccomyxa subellipsoidea C-169	XP_005647442.1 spermidine synthase [Coccomyxa subellipsoidea C-169] >EIE22898.1 spermidine synthase [Coccomyxa subellipsoidea C-169]
pcri_g599.t1	XP_013903388.1	39.5	907	421	21	52	2628	8	834	8.7e-170	542	145388	Monoraphidium neglectum	XP_013903388.1 Fanconi anemia group J protein [Monoraphidium neglectum] >KIZ04369.1 Fanconi anemia group J protein [Monoraphidium neglectum]
pcri_g602.t1	BDA45614.1	59.2	488	197	2	1	1464	1	486	1.39e-201	578	2315456	Coccomyxa sp. Obi	BDA45614.1 Glutathione reductase, cytosolic [Coccomyxa sp. Obi]
pcri_g603.t1	KAI3426846.1	61.6	391	142	5	340	1506	40	424	1.3e-149	445	3077	Chlorella vulgaris	KAI3426846.1 hypothetical protein D9Q98_006792 [Chlorella vulgaris]
pcri_g604.t1	BDA42953.1	56.3	295	128	1	76	960	8	301	5.12e-105	321	2315456	Coccomyxa sp. Obi	BDA42953.1 Ribosome production factor 2 homolog [Coccomyxa sp. Obi]
pcri_g604.t2	BDA42953.1	56.4	280	121	1	34	873	23	301	1.8e-100	308	2315456	Coccomyxa sp. Obi	BDA42953.1 Ribosome production factor 2 homolog [Coccomyxa sp. Obi]
pcri_g605.t1	BDA45618.1	46.2	1763	810	29	103	5091	12	1736	0	1221	2315456	Coccomyxa sp. Obi	BDA45618.1 Myosin-17 [Coccomyxa sp. Obi]
pcri_g606.t1	CAD7700041.1	56.5	108	47	0	307	630	2	109	3.45e-29	115	121088	Ostreobium quekettii	CAD7700041.1 unnamed protein product, partial [Ostreobium quekettii]
pcri_g607.t1	XP_005851693.1	32.8	673	340	16	100	2037	23	610	2.29e-64	236	554065	Chlorella variabilis	XP_005851693.1 hypothetical protein CHLNCDRAFT_132974 [Chlorella variabilis] >EFN59591.1 hypothetical protein CHLNCDRAFT_132974 [Chlorella variabilis]
pcri_g608.t1	BDA51130.1	58.5	311	116	2	94	987	36	346	3.2e-127	378	2315456	Coccomyxa sp. Obi	BDA51130.1 probable prolyl 4-hydroxylase 7 [Coccomyxa sp. Obi]
pcri_g609.t1	ACX71635.1	70	357	107	0	316	1386	59	415	1.73e-178	516	31302	Chromochloris zofingiensis	ACX71635.1 stearoyl-ACP desaturase [Chromochloris zofingiensis] >ACX71636.1 stearoyl-ACP desaturase [Chromochloris zofingiensis]
pcri_g610.t1	BDA41072.1	64.7	354	124	1	196	1257	19	371	3.01e-146	431	2315456	Coccomyxa sp. Obi	BDA41072.1 Anthranilate phosphoribosyltransferase [Coccomyxa sp. Obi]
pcri_g611.t1	BDA46619.1	38.1	407	176	8	1	1167	42	390	9.25e-51	194	2315456	Coccomyxa sp. Obi	BDA46619.1 Threonine aspartase 1 at N-terminal half [Coccomyxa sp. Obi]
pcri_g612.t1	KAH7622174.1	71.5	379	107	1	94	1230	36	413	4.45e-186	555	1650286	Chlorella desiccata (nom. nud.)	KAH7622174.1 putative Chorismate synthase [Chlorella desiccata (nom. nud.)]
pcri_g615.t1	KAA6420074.1	64.1	457	128	4	469	1785	207	645	2.45e-198	581	2608996	Trebouxia sp. A1-2	KAA6420074.1 elongation factor [Trebouxia sp. A1-2]
pcri_g616.t1	BDA41144.1	26.3	1910	1000	55	13	5490	6	1592	7.71e-65	259	2315456	Coccomyxa sp. Obi	BDA41144.1 probable calcineurin-binding protein cabin-1 at N-terminal half [Coccomyxa sp. Obi]
pcri_g617.t1	TQS33250.1	54.5	44	20	0	25	156	501	544	1.77e-05	52	62714	Golovinomyces magnicellulatus	TQS33250.1 hypothetical protein Golomagni_06411, partial [Golovinomyces magnicellulatus]
pcri_g621.t1	KAA6428952.1	61.3	150	54	1	310	747	163	312	3.7e-46	175	2608996	Trebouxia sp. A1-2	KAA6428952.1 leukotriene A-4 hydrolase [Trebouxia sp. A1-2]
pcri_g623.t1	XP_005848279.1	58.8	68	28	0	107	310	54	121	1.13e-16	88.2	554065	Chlorella variabilis	XP_005848279.1 hypothetical protein CHLNCDRAFT_22427, partial [Chlorella variabilis] >EFN56177.1 hypothetical protein CHLNCDRAFT_22427, partial [Chlorella variabilis]
pcri_g624.t1	KAF6255336.1	47	298	129	5	277	1095	39	332	3.11e-65	221	2650976	Scenedesmus sp. NREL 46B-D3	KAF6255336.1 UbiA prenyltransferase family [Scenedesmus sp. NREL 46B-D3]
pcri_g626.t1	MBI3785151.1	31.5	197	106	5	253	843	551	718	2.52e-14	86.3		N/A	MBI3785151.1 hypothetical protein [Deltaproteobacteria bacterium]
pcri_g628.t1	CAD7694954.1	47.4	367	158	7	196	1260	30	373	4.15e-94	299	121088	Ostreobium quekettii	CAD7694954.1 unnamed protein product [Ostreobium quekettii]
pcri_g629.t1	BDA43516.1	69	523	158	2	79	1644	18	537	9.86e-254	715	2315456	Coccomyxa sp. Obi	BDA43516.1 Methylmalonate-semialdehyde dehydrogenase [acylating], mitochondrial [Coccomyxa sp. Obi]
pcri_g630.t1	BDA43522.1	60.7	242	93	1	1	726	22	261	1.82e-102	312	2315456	Coccomyxa sp. Obi	BDA43522.1 GPN-loop GTPase 2 [Coccomyxa sp. Obi]
pcri_g631.t1	XP_005648464.1	61.2	258	98	2	742	1509	8	265	1.37e-97	306	574566	Coccomyxa subellipsoidea C-169	XP_005648464.1 putative ubiquinone/menaquinone biosynthesis methyltransferase [Coccomyxa subellipsoidea C-169] >EIE23920.1 putative ubiquinone/menaquinone biosynthesis methyltransferase [Coccomyxa subellipsoidea C-169]
pcri_g632.t1	BDA43484.1	36.3	1519	686	33	1	4200	1	1356	4.87e-239	741	2315456	Coccomyxa sp. Obi	BDA43484.1 probable RAB6A-GEF complex partner protein 1 [Coccomyxa sp. Obi]
pcri_g635.t1	BDA47027.1	43.2	1399	551	22	112	4233	6	1185	0	943	2315456	Coccomyxa sp. Obi	BDA47027.1 probable zinc finger protein BRUTUS [Coccomyxa sp. Obi]
pcri_g636.t1	BDA50117.1	64.9	262	92	0	367	1152	26	287	3.15e-125	374	2315456	Coccomyxa sp. Obi	BDA50117.1 15-cis-zeta-carotene isomerase, chloroplastic [Coccomyxa sp. Obi]
pcri_g638.t1	XP_011398668.1	51.3	156	73	3	4	465	5	159	6.08e-46	159	3075	Auxenochlorella protothecoides	XP_011398668.1 UPF0587 protein C1orf123-like protein [Auxenochlorella protothecoides] >KFM25772.1 UPF0587 protein C1orf123-like protein [Auxenochlorella protothecoides]
pcri_g639.t1	BDA43527.1	55	373	155	4	88	1170	104	475	4.96e-123	391	2315456	Coccomyxa sp. Obi	BDA43527.1 hypothetical protein COCOBI_04-5390 [Coccomyxa sp. Obi]
pcri_g640.t1	BDA48957.1	46.4	112	58	1	19	348	6	117	5.42e-25	102	2315456	Coccomyxa sp. Obi	BDA48957.1 probable transcription initiation factor TFIID subunit 10 [Coccomyxa sp. Obi]
pcri_g641.t1	KAA6423129.1	51	445	214	3	145	1476	62	503	3.27e-132	403	2608996	Trebouxia sp. A1-2	KAA6423129.1 hypothetical protein FRX49_07116, partial [Trebouxia sp. A1-2]
pcri_g642.t1	WP_130618375.1	52.1	117	56	0	136	486	4	120	2.01e-38	139	1770545	Dyella amyloliquefaciens	WP_130618375.1 HIT family protein [Dyella amyloliquefaciens]
pcri_g643.t1	KAI3425933.1	38.2	372	127	10	250	1149	34	374	1.71e-50	184	3077	Chlorella vulgaris	KAI3425933.1 hypothetical protein D9Q98_007905 [Chlorella vulgaris]
pcri_g644.t1	BDA43534.1	39.2	378	217	5	220	1320	81	456	2.69e-62	219	2315456	Coccomyxa sp. Obi	BDA43534.1 hypothetical protein COCOBI_04-5460 [Coccomyxa sp. Obi]
pcri_g645.t1	BDA43456.1	51.9	605	268	12	172	1950	36	629	4.95e-189	558	2315456	Coccomyxa sp. Obi	BDA43456.1 Uncharacterized protein MJ1628 [Coccomyxa sp. Obi]
pcri_g647.t1	BDA43455.1	63.8	627	217	6	334	2202	91	711	1.78e-279	795	2315456	Coccomyxa sp. Obi	BDA43455.1 Alpha-amylase isozyme 2A at C-terminar half [Coccomyxa sp. Obi]
pcri_g648.t1	KAA6423078.1	38.4	602	307	9	43	1674	20	615	1.82e-106	343	2608996	Trebouxia sp. A1-2	KAA6423078.1 S-adenosyl-L-methionine-dependent methyltransferases superfamily isoform 1 [Trebouxia sp. A1-2]
pcri_g649.t1	XP_031400387.1	46.6	103	54	1	829	1137	24	125	7.91e-19	97.4	22663	Punica granatum	XP_031400387.1 glucose-induced degradation protein 4 homolog [Punica granatum]
pcri_g650.t1	XP_005848365.1	34.5	113	71	2	790	1122	123	234	1.56e-05	62.4	554065	Chlorella variabilis	XP_005848365.1 hypothetical protein CHLNCDRAFT_145114 [Chlorella variabilis] >EFN56263.1 hypothetical protein CHLNCDRAFT_145114 [Chlorella variabilis]
pcri_g651.t1	KAA6423174.1	34.1	170	87	4	1369	1803	641	810	7.91e-10	75.9	2608996	Trebouxia sp. A1-2	KAA6423174.1 hypothetical protein FRX49_07161 [Trebouxia sp. A1-2]
pcri_g652.t1	KAG7673727.1	40.7	648	278	10	10	1887	28	591	2.9e-138	427	1650286	Chlorella desiccata (nom. nud.)	KAG7673727.1 hypothetical protein KSW81_006919 [Chlorella desiccata (nom. nud.)]
pcri_g653.t1	BDA43543.1	60	100	39	1	235	534	90	188	1.81e-37	138	2315456	Coccomyxa sp. Obi	BDA43543.1 probable 30S ribosomal protein 3, chloroplastic at C-terminar half [Coccomyxa sp. Obi]
pcri_g654.t1	XP_005847665.1	67.4	224	69	2	172	837	91	312	5.64e-90	280	554065	Chlorella variabilis	XP_005847665.1 hypothetical protein CHLNCDRAFT_52380 [Chlorella variabilis] >EFN55563.1 hypothetical protein CHLNCDRAFT_52380 [Chlorella variabilis]
pcri_g655.t1	XP_005644040.1	64.5	290	103	0	442	1311	98	387	2.52e-115	353	574566	Coccomyxa subellipsoidea C-169	XP_005644040.1 hypothetical protein COCSUDRAFT_31305 [Coccomyxa subellipsoidea C-169] >EIE19496.1 hypothetical protein COCSUDRAFT_31305 [Coccomyxa subellipsoidea C-169]
pcri_g656.t1	KAA6422986.1	35.9	1088	584	22	43	3234	5	1003	4.02e-166	527	2608996	Trebouxia sp. A1-2	KAA6422986.1 vam6 Vps39 isoform X1 [Trebouxia sp. A1-2]
pcri_g658.t1	PSC70481.1	34.6	240	146	4	1072	1779	316	548	9.12e-24	119	554055	Micractinium conductrix	PSC70481.1 hypothetical protein C2E20_6106 [Micractinium conductrix]
pcri_g659.t1	BDA43300.1	42.8	355	152	8	31	966	16	362	4.12e-79	259	2315456	Coccomyxa sp. Obi	BDA43300.1 probable chaperone protein ClpB [Coccomyxa sp. Obi]
pcri_g660.t1	KAI3429684.1	37.9	198	96	5	1	576	1	177	1.47e-24	122	3077	Chlorella vulgaris	KAI3429684.1 hypothetical protein D9Q98_005769 [Chlorella vulgaris]
pcri_g661.t1	BDA43291.1	58.6	203	82	1	454	1062	45	245	2.87e-65	217	2315456	Coccomyxa sp. Obi	BDA43291.1 30S ribosomal protein S9 at C-terminar half [Coccomyxa sp. Obi]
pcri_g662.t1	PRW18308.1	65.2	492	159	4	1354	2793	76	567	8.78e-214	630	3076	Chlorella sorokiniana	PRW18308.1 glutamyl-tRNA(Gln) amidotransferase subunit chloroplastic mitochondrial [Chlorella sorokiniana]
pcri_g663.t1	GIL53758.1	48.3	292	145	3	4	861	24	315	1.5e-86	271	51714	Volvox africanus	GIL53758.1 hypothetical protein Vafri_9353 [Volvox africanus]
pcri_g664.t1	KAF9689037.1	55.9	68	30	0	238	441	158	225	6.85e-19	90.5	1413687	Salix dunnii	KAF9689037.1 hypothetical protein SADUNF_Sadunf01G0050200 [Salix dunnii]
pcri_g665.t1	KAA6423178.1	69.9	336	94	1	4	1011	8	336	1.07e-163	470	2608996	Trebouxia sp. A1-2	KAA6423178.1 replication factor C subunit 5-like [Trebouxia sp. A1-2]
pcri_g666.t1	KAI3426507.1	42	243	121	3	667	1371	714	944	6.79e-39	169	3077	Chlorella vulgaris	KAI3426507.1 hypothetical protein D9Q98_008872 [Chlorella vulgaris]
pcri_g667.t1	KAA6420130.1	31.3	371	243	4	19	1107	5	371	1.59e-35	154	2608996	Trebouxia sp. A1-2	KAA6420130.1 hypothetical protein FRX49_09979 [Trebouxia sp. A1-2]
pcri_g668.t1	KAI3426510.1	63	200	73	1	1	597	2	201	2.44e-87	266	3077	Chlorella vulgaris	KAI3426510.1 hypothetical protein D9Q98_008875 [Chlorella vulgaris]
pcri_g669.t1	KAI3426505.1	82.1	235	41	1	1	702	1	235	3.86e-131	379	3077	Chlorella vulgaris	KAI3426505.1 hypothetical protein D9Q98_008870 [Chlorella vulgaris]
pcri_g669.t2	KAI3426505.1	80.9	235	36	2	1	678	1	235	7e-125	363	3077	Chlorella vulgaris	KAI3426505.1 hypothetical protein D9Q98_008870 [Chlorella vulgaris]
pcri_g670.t1	GBG33646.1	36	161	101	2	250	726	308	468	6.6e-13	79.7	2315210	Hondaea fermentalgiana	GBG33646.1 IQ and ubiquitin-like domain-containing protein [Hondaea fermentalgiana]
pcri_g671.t1	XP_005646829.1	69.9	502	146	3	19	1512	8	508	3.08e-236	668	574566	Coccomyxa subellipsoidea C-169	XP_005646829.1 snf1b Snf1-related protein kinase SNF1b [Coccomyxa subellipsoidea C-169] >EIE22285.1 snf1b Snf1-related protein kinase SNF1b [Coccomyxa subellipsoidea C-169]
pcri_g672.t1	KAA6422965.1	51.5	169	68	4	1	507	1	155	9.63e-45	171	2608996	Trebouxia sp. A1-2	KAA6422965.1 hypothetical protein FRX49_06954, partial [Trebouxia sp. A1-2]
pcri_g673.t1	KAI3759057.1	44.8	241	130	2	154	867	50	290	1.2e-65	218	4217	Arctium lappa	KAI3759057.1 hypothetical protein L6452_06630 [Arctium lappa]
pcri_g674.t1	KAA6422873.1	79.7	227	46	0	46	726	31	257	1.01e-136	395	2608996	Trebouxia sp. A1-2	KAA6422873.1 60S ribosomal L2 [Trebouxia sp. A1-2]
pcri_g675.t1	BDA43254.1	49.7	600	280	5	16	1773	5	596	7.96e-195	570	2315456	Coccomyxa sp. Obi	BDA43254.1 Vacuolar protein sorting-associated protein 33A [Coccomyxa sp. Obi]
pcri_g676.t1	XP_011401112.1	64	75	27	0	1	225	1	75	2.24e-27	105	3075	Auxenochlorella protothecoides	XP_011401112.1 Transcription elongation factor 1-like protein [Auxenochlorella protothecoides] >KFM28100.1 Transcription elongation factor 1-like protein [Auxenochlorella protothecoides]
pcri_g677.t1	XP_005647313.1	57.2	285	117	2	145	990	23	305	3.02e-100	310	574566	Coccomyxa subellipsoidea C-169	XP_005647313.1 DUF6-domain-containing protein [Coccomyxa subellipsoidea C-169] >EIE22769.1 DUF6-domain-containing protein [Coccomyxa subellipsoidea C-169]
pcri_g678.t1	GAX75983.1	49.5	101	46	2	64	366	11	106	1.61e-21	97.1	1157962	Chlamydomonas eustigma	GAX75983.1 hypothetical protein CEUSTIGMA_g3426.t1 [Chlamydomonas eustigma]
pcri_g679.t1	BDA43286.1	27.5	630	326	19	418	2202	204	737	3.64e-18	102	2315456	Coccomyxa sp. Obi	BDA43286.1 probable RNA polymerase II-associated protein 3 at N-terminal half [Coccomyxa sp. Obi]
pcri_g680.t1	BDA43301.1	71.6	436	109	3	148	1413	55	489	9.39e-226	639	2315456	Coccomyxa sp. Obi	BDA43301.1 Adenylosuccinate synthetase, chloroplastic [Coccomyxa sp. Obi]
pcri_g682.t1	BDA43264.1	58	522	214	2	154	1719	99	615	3.05e-212	615	2315456	Coccomyxa sp. Obi	BDA43264.1 Cytosolic purine 5'-nucleotidase [Coccomyxa sp. Obi]
pcri_g683.t1	KAA6422756.1	28.9	722	345	15	43	1914	18	669	1.27e-47	190	2608996	Trebouxia sp. A1-2	KAA6422756.1 hypothetical protein FRX49_07291 [Trebouxia sp. A1-2]
pcri_g685.t1	KAA6428104.1	44.7	206	97	3	1	570	1	205	4.78e-41	162	2608996	Trebouxia sp. A1-2	KAA6428104.1 hypothetical protein FRX49_02765 [Trebouxia sp. A1-2]
pcri_g686.t1	KAG7668897.1	42.9	219	121	4	34	678	4	222	1.16e-49	172	1650286	Chlorella desiccata (nom. nud.)	KAG7668897.1 hypothetical protein KSW81_003910 [Chlorella desiccata (nom. nud.)] >KAH7624415.1 putative Esterase [Chlorella desiccata (nom. nud.)]
pcri_g686.t2	KAG7668897.1	42	219	123	4	34	678	4	222	8.47e-47	165	1650286	Chlorella desiccata (nom. nud.)	KAG7668897.1 hypothetical protein KSW81_003910 [Chlorella desiccata (nom. nud.)] >KAH7624415.1 putative Esterase [Chlorella desiccata (nom. nud.)]
pcri_g688.t1	XP_013895808.1	49	151	74	2	1	450	1	149	1.43e-43	151	145388	Monoraphidium neglectum	XP_013895808.1 hypothetical protein MNEG_11173 [Monoraphidium neglectum] >KIY96788.1 hypothetical protein MNEG_11173 [Monoraphidium neglectum]
pcri_g690.t1	XP_005848716.1	33.3	510	228	15	4	1497	16	425	1.22e-64	226	554065	Chlorella variabilis	XP_005848716.1 hypothetical protein CHLNCDRAFT_144377 [Chlorella variabilis] >EFN56614.1 hypothetical protein CHLNCDRAFT_144377 [Chlorella variabilis]
pcri_g691.t1	QOL01253.1	43	158	81	2	31	492	7	159	3.24e-39	141	1825957	Trebouxia sp. TR9	QOL01253.1 putative extracellular protein TR9_058 [Trebouxia sp. TR9]
pcri_g692.t1	KAA6416597.1	74.7	174	44	0	1	522	1	174	4.66e-91	273	2608996	Trebouxia sp. A1-2	KAA6416597.1 N-terminal acetyltransferase [Trebouxia sp. A1-2]
pcri_g693.t1	KAG7667291.1	59	117	47	1	1	348	1	117	7.51e-35	127	1650286	Chlorella desiccata (nom. nud.)	KAG7667291.1 hypothetical protein KSW81_001023 [Chlorella desiccata (nom. nud.)] >KAH7620286.1 putative Mitochondrial import inner membrane translocase subunit PAM16 like 2 [Chlorella desiccata (nom. nud.)]
pcri_g694.t1	KAG1678748.1	86	193	27	0	1	579	3	195	1.49e-115	337	1653778	Chlamydomonas sp. UWO 241	KAG1678748.1 hypothetical protein FOA52_012787 [Chlamydomonas sp. UWO 241]
pcri_g695.t1	XP_005649182.1	37	617	318	9	763	2487	62	649	1.02e-112	370	574566	Coccomyxa subellipsoidea C-169	XP_005649182.1 hypothetical protein COCSUDRAFT_46890 [Coccomyxa subellipsoidea C-169] >EIE24638.1 hypothetical protein COCSUDRAFT_46890 [Coccomyxa subellipsoidea C-169]
pcri_g696.t1	KAI3426986.1	42	343	167	5	19	1014	1	322	3.2e-62	211	3077	Chlorella vulgaris	KAI3426986.1 hypothetical protein D9Q98_006930 [Chlorella vulgaris]
pcri_g697.t1	KAA6417800.1	66.4	849	277	4	370	2913	87	928	0	1090	2608996	Trebouxia sp. A1-2	KAA6417800.1 bifunctional aspartate kinase homoserine dehydrogenase [Trebouxia sp. A1-2]
pcri_g700.t1	XP_005644164.1	46.2	251	112	7	268	990	1	238	8.95e-59	199	574566	Coccomyxa subellipsoidea C-169	XP_005644164.1 integral membrane Yip1-family protein [Coccomyxa subellipsoidea C-169] >EIE19620.1 integral membrane Yip1-family protein [Coccomyxa subellipsoidea C-169]
pcri_g701.t1	PRW45148.1	57.4	608	218	6	1	1728	21	619	2.26e-230	662	3076	Chlorella sorokiniana	PRW45148.1 UDP-sugar pyrophosphorylase 1 [Chlorella sorokiniana]
pcri_g702.t2	BDA46644.1	41.7	1004	474	18	25	3018	4	902	5.19e-231	689	2315456	Coccomyxa sp. Obi	BDA46644.1 Vacuolar protein sorting-associated protein 11 homolog [Coccomyxa sp. Obi]
pcri_g702.t1	BDA46644.1	41.7	1004	474	18	7	3000	4	902	2.15e-231	690	2315456	Coccomyxa sp. Obi	BDA46644.1 Vacuolar protein sorting-associated protein 11 homolog [Coccomyxa sp. Obi]
pcri_g703.t1	XP_005852260.1	62.6	203	41	3	1	504	43	245	1.91e-73	232	554065	Chlorella variabilis	XP_005852260.1 hypothetical protein CHLNCDRAFT_59548 [Chlorella variabilis] >EFN60158.1 hypothetical protein CHLNCDRAFT_59548 [Chlorella variabilis]
pcri_g705.t1	BDA48237.1	43.8	292	140	6	199	1062	26	297	3.02e-51	184	2315456	Coccomyxa sp. Obi	BDA48237.1 probable rho GTPase-activating protein 12 [Coccomyxa sp. Obi]
pcri_g706.t1	XP_005644164.1	45.8	251	113	7	1	723	1	238	5.47e-59	197	574566	Coccomyxa subellipsoidea C-169	XP_005644164.1 integral membrane Yip1-family protein [Coccomyxa subellipsoidea C-169] >EIE19620.1 integral membrane Yip1-family protein [Coccomyxa subellipsoidea C-169]
pcri_g710.t1	KAA6418063.1	58.7	378	141	3	196	1296	93	466	3.86e-146	446	2608996	Trebouxia sp. A1-2	KAA6418063.1 phosphoglycerate mutase family [Trebouxia sp. A1-2]
pcri_g711.t1	XP_005647567.1	75.4	337	83	0	139	1149	44	380	1.01e-177	509	574566	Coccomyxa subellipsoidea C-169	XP_005647567.1 aspartate semialdehyde dehydrogenase [Coccomyxa subellipsoidea C-169] >EIE23023.1 aspartate semialdehyde dehydrogenase [Coccomyxa subellipsoidea C-169]
pcri_g712.t1	XP_005845760.1	46.3	214	107	3	52	693	12	217	1.1e-54	185	554065	Chlorella variabilis	XP_005845760.1 hypothetical protein CHLNCDRAFT_136402 [Chlorella variabilis] >EFN53658.1 hypothetical protein CHLNCDRAFT_136402 [Chlorella variabilis]
pcri_g714.t1	GAV62465.1	28.7	122	86	1	673	1038	47	167	0.000796	52.4	3775	Cephalotus follicularis	GAV62465.1 hypothetical protein CFOL_v3_05988 [Cephalotus follicularis]
pcri_g716.t1	PSC76630.1	32	200	118	6	34	594	12	206	2.59e-14	82.8	554055	Micractinium conductrix	PSC76630.1 hypothetical protein C2E20_0725 [Micractinium conductrix]
pcri_g717.t1	XP_005648150.1	30.1	492	291	10	61	1476	13	471	1.2e-49	187	574566	Coccomyxa subellipsoidea C-169	XP_005648150.1 hypothetical protein COCSUDRAFT_63133 [Coccomyxa subellipsoidea C-169] >EIE23606.1 hypothetical protein COCSUDRAFT_63133 [Coccomyxa subellipsoidea C-169]
pcri_g718.t1	BDA47478.1	44	398	199	9	7	1149	2	392	3.83e-89	290	2315456	Coccomyxa sp. Obi	BDA47478.1 SWR1-complex protein 4 [Coccomyxa sp. Obi]
pcri_g721.t1	XP_005847435.1	32.5	508	258	14	139	1545	36	497	1.34e-39	163	554065	Chlorella variabilis	XP_005847435.1 expressed protein [Chlorella variabilis] >EFN55333.1 expressed protein [Chlorella variabilis]
pcri_g722.t1	GAQ92726.1	83	100	17	0	19	318	35	134	1.35e-48	161	105231	Klebsormidium nitens	GAQ92726.1 Histone H2B [Klebsormidium nitens]
pcri_g723.t1	XP_005646408.1	92.7	123	9	0	1	369	1	123	3.34e-71	219	574566	Coccomyxa subellipsoidea C-169	XP_005646408.1 histone-fold-containing protein [Coccomyxa subellipsoidea C-169] >XP_005646411.1 histone-fold-containing protein [Coccomyxa subellipsoidea C-169] >EIE21864.1 histone-fold-containing protein [Coccomyxa subellipsoidea C-169] >EIE21867.1 histone-fold-containing protein [Coccomyxa subellipsoidea C-169]
pcri_g724.t1	XP_005643646.1	100	136	0	0	1	408	1	136	4.53e-82	247	574566	Coccomyxa subellipsoidea C-169	XP_005643646.1 histone H3 [Coccomyxa subellipsoidea C-169] >XP_005643655.1 histone H3 [Coccomyxa subellipsoidea C-169] >XP_005643677.1 histone H3 [Coccomyxa subellipsoidea C-169] >XP_005643713.1 histone H3 [Coccomyxa subellipsoidea C-169] >XP_005646405.1 histone H3 [Coccomyxa subellipsoidea C-169] >XP_005646414.1 histone H3 [Coccomyxa subellipsoidea C-169] >XP_005648178.1 histone H3 [Coccomyxa su…
pcri_g725.t1	TKY62264.1	94.3	105	6	0	160	474	1	105	3.52e-59	191	455371	Spatholobus suberectus	TKY62264.1 Histone H4 [Spatholobus suberectus]
pcri_g726.t1	ONM27641.1	42.9	105	51	4	4	300	42	143	9.82e-07	58.5	4577	Zea mays	ONM27641.1 ATP-dependent DNA helicase 2 subunit KU70 [Zea mays] >ONM27642.1 ATP-dependent DNA helicase 2 subunit KU70 [Zea mays]
pcri_g727.t1	BDA45783.1	33.9	490	295	12	10	1443	4	476	6.85e-78	266	2315456	Coccomyxa sp. Obi	BDA45783.1 X-ray repair cross-complementing protein 6 [Coccomyxa sp. Obi]
pcri_g728.t1	KAH7617266.1	71.1	121	35	0	7	369	2	122	2.92e-56	181	1650286	Chlorella desiccata (nom. nud.)	KAH7617266.1 putative Nuclear transport factor 2B [Chlorella desiccata (nom. nud.)]
pcri_g729.t1	KAG7674954.1	77.5	448	100	1	160	1503	61	507	4.86e-244	687	1650286	Chlorella desiccata (nom. nud.)	KAG7674954.1 hypothetical protein KSW81_002463 [Chlorella desiccata (nom. nud.)]
pcri_g730.t1	BDA50195.1	60.1	158	59	2	97	561	125	281	4.98e-53	185	2315456	Coccomyxa sp. Obi	BDA50195.1 Protein DedA [Coccomyxa sp. Obi]
pcri_g731.t1	KAA6418810.1	38.1	202	95	3	1	519	168	368	2.71e-23	105	2608996	Trebouxia sp. A1-2	KAA6418810.1 hypothetical protein FRX49_11167 [Trebouxia sp. A1-2]
pcri_g732.t1	XP_005847438.1	35.9	103	63	2	2347	2652	870	970	0.000729	57.4	554065	Chlorella variabilis	XP_005847438.1 hypothetical protein CHLNCDRAFT_134341 [Chlorella variabilis] >EFN55336.1 hypothetical protein CHLNCDRAFT_134341 [Chlorella variabilis]
pcri_g733.t1	KAF8170737.1	82.5	103	18	0	175	483	9	111	1.32e-48	163	1314675	Mycena galopus ATCC 62051	KAF8170737.1 histone H4, partial [Mycena galopus ATCC 62051]
pcri_g734.t1	XP_005643646.1	100	136	0	0	1	408	1	136	4.53e-82	247	574566	Coccomyxa subellipsoidea C-169	XP_005643646.1 histone H3 [Coccomyxa subellipsoidea C-169] >XP_005643655.1 histone H3 [Coccomyxa subellipsoidea C-169] >XP_005643677.1 histone H3 [Coccomyxa subellipsoidea C-169] >XP_005643713.1 histone H3 [Coccomyxa subellipsoidea C-169] >XP_005646405.1 histone H3 [Coccomyxa subellipsoidea C-169] >XP_005646414.1 histone H3 [Coccomyxa subellipsoidea C-169] >XP_005648178.1 histone H3 [Coccomyxa su…
pcri_g735.t1	XP_005646408.1	92.7	123	9	0	1	369	1	123	3.34e-71	219	574566	Coccomyxa subellipsoidea C-169	XP_005646408.1 histone-fold-containing protein [Coccomyxa subellipsoidea C-169] >XP_005646411.1 histone-fold-containing protein [Coccomyxa subellipsoidea C-169] >EIE21864.1 histone-fold-containing protein [Coccomyxa subellipsoidea C-169] >EIE21867.1 histone-fold-containing protein [Coccomyxa subellipsoidea C-169]
pcri_g736.t1	KAI3438921.1	35.4	356	159	7	394	1455	4	290	6.37e-48	186	3077	Chlorella vulgaris	KAI3438921.1 hypothetical protein D9Q98_001335 [Chlorella vulgaris]
pcri_g738.t1	BDA50190.1	39.2	989	486	26	61	2955	9	906	3.27e-171	561	2315456	Coccomyxa sp. Obi	BDA50190.1 probable lysine-specific histone demethylase 1A [Coccomyxa sp. Obi]
pcri_g739.t1	XP_005647949.1	41.2	468	239	11	211	1551	44	496	9.56e-106	335	574566	Coccomyxa subellipsoidea C-169	XP_005647949.1 ISP domain-containing protein [Coccomyxa subellipsoidea C-169] >EIE23405.1 ISP domain-containing protein [Coccomyxa subellipsoidea C-169]
pcri_g740.t1	BDA47268.1	44.4	401	182	10	247	1347	102	495	2.07e-101	328	2315456	Coccomyxa sp. Obi	BDA47268.1 Protein TIC 55, chloroplastic [Coccomyxa sp. Obi]
pcri_g741.t1	KAA6418400.1	67.9	268	79	5	127	921	67	330	2.02e-113	342	2608996	Trebouxia sp. A1-2	KAA6418400.1 DUF1230-domain-containing protein [Trebouxia sp. A1-2]
pcri_g742.t1	QDZ19370.1	31.2	247	155	7	25	759	49	282	7.98e-10	70.1	1764295	Chloropicon primus	QDZ19370.1 hypothetical protein A3770_02p18880 [Chloropicon primus]
pcri_g743.t1	GFR45693.1	68.5	254	77	3	205	963	16	267	8.04e-119	353	47775	Astrephomene gubernaculifera	GFR45693.1 hypothetical protein Agub_g7108 [Astrephomene gubernaculifera]
pcri_g744.t1	PRW44524.1	32.4	620	285	26	46	1632	338	914	8.27e-51	209	3076	Chlorella sorokiniana	PRW44524.1 oxidoreductase [Chlorella sorokiniana]
pcri_g745.t1	BDA45573.1	64.9	57	20	0	88	258	67	123	4.23e-17	82	2315456	Coccomyxa sp. Obi	BDA45573.1 hypothetical protein COCOBI_07-3600 [Coccomyxa sp. Obi]
pcri_g746.t1	XP_005648797.1	60.7	122	45	2	151	507	54	175	1.84e-40	145	574566	Coccomyxa subellipsoidea C-169	XP_005648797.1 hypothetical protein COCSUDRAFT_53277 [Coccomyxa subellipsoidea C-169] >EIE24253.1 hypothetical protein COCSUDRAFT_53277 [Coccomyxa subellipsoidea C-169]
pcri_g747.t1	GIL55474.1	49.1	218	102	3	19	654	46	260	7.7e-56	189	51714	Volvox africanus	GIL55474.1 hypothetical protein Vafri_11033 [Volvox africanus]
pcri_g748.t1	BDA47759.1	46.7	840	420	13	1642	4140	1	819	1.41e-245	736	2315456	Coccomyxa sp. Obi	BDA47759.1 Phospholipase D alpha 1 [Coccomyxa sp. Obi]
pcri_g749.t1	BDA49960.1	41.8	359	169	9	1	966	1	356	3.07e-48	176	2315456	Coccomyxa sp. Obi	BDA49960.1 Nuclear speckle splicing regulatory protein 1 [Coccomyxa sp. Obi]
pcri_g750.t1	XP_005647666.1	80.2	606	119	1	37	1851	4	609	0	966	574566	Coccomyxa subellipsoidea C-169	XP_005647666.1 citrate synthase [Coccomyxa subellipsoidea C-169] >EIE23122.1 citrate synthase [Coccomyxa subellipsoidea C-169]
pcri_g751.t1	KAA6426049.1	35.8	383	203	8	193	1260	125	491	1.74e-43	175	2608996	Trebouxia sp. A1-2	KAA6426049.1 signal peptide peptidase 67K type, partial [Trebouxia sp. A1-2]
pcri_g753.t1	BDA50233.1	28.9	835	451	18	40	2436	7	734	8.36e-50	204	2315456	Coccomyxa sp. Obi	BDA50233.1 probable mediator of RNA polymerase II transcription subunit 14 at N-terminal half [Coccomyxa sp. Obi]
pcri_g754.t1	BDA50058.1	72.1	190	53	0	25	594	6	195	4.16e-94	284	2315456	Coccomyxa sp. Obi	BDA50058.1 DNA-directed RNA polymerases I, II, and III subunit RPABC1 [Coccomyxa sp. Obi]
pcri_g755.t1	BDA50216.1	54.7	424	170	5	85	1350	11	414	6.53e-152	448	2315456	Coccomyxa sp. Obi	BDA50216.1 probable tubulin polyglutamylase TTLL2 [Coccomyxa sp. Obi]
pcri_g756.t1	XP_005849563.1	32.2	817	390	26	265	2481	2	732	3.76e-85	298	554065	Chlorella variabilis	XP_005849563.1 hypothetical protein CHLNCDRAFT_51004 [Chlorella variabilis] >EFN57461.1 hypothetical protein CHLNCDRAFT_51004 [Chlorella variabilis]
pcri_g757.t1	KAA6418124.1	49.7	455	218	6	52	1398	4	453	7.71e-132	405	2608996	Trebouxia sp. A1-2	KAA6418124.1 hypothetical protein FRX49_11887 [Trebouxia sp. A1-2]
pcri_g758.t1	BDA45698.1	31.1	1506	839	32	652	4962	180	1555	5.72e-152	521	2315456	Coccomyxa sp. Obi	BDA45698.1 Nipped-B-like protein [Coccomyxa sp. Obi]
pcri_g759.t1	KAA6418380.1	34.1	899	448	19	1042	3498	158	992	4.69e-126	428	2608996	Trebouxia sp. A1-2	KAA6418380.1 small conductance mechanosensitive ion channel family [Trebouxia sp. A1-2]
pcri_g760.t1	XP_005647609.1	59.8	209	80	1	211	837	1	205	1.9e-86	268	574566	Coccomyxa subellipsoidea C-169	XP_005647609.1 hypothetical protein COCSUDRAFT_15676, partial [Coccomyxa subellipsoidea C-169] >EIE23065.1 hypothetical protein COCSUDRAFT_15676, partial [Coccomyxa subellipsoidea C-169]
pcri_g761.t1	KAA6428779.1	41.9	86	50	0	475	732	2	87	2.66e-06	57.4	2608996	Trebouxia sp. A1-2	KAA6428779.1 hypothetical protein FRX49_01654 [Trebouxia sp. A1-2]
pcri_g761.t2	KAA6428779.1	41.9	86	50	0	127	384	2	87	6.65e-07	57.4	2608996	Trebouxia sp. A1-2	KAA6428779.1 hypothetical protein FRX49_01654 [Trebouxia sp. A1-2]
pcri_g762.t1	XP_005647840.1	71.5	123	35	0	118	486	2	124	3.85e-59	207	574566	Coccomyxa subellipsoidea C-169	XP_005647840.1 hypothetical protein COCSUDRAFT_15780, partial [Coccomyxa subellipsoidea C-169] >EIE23296.1 hypothetical protein COCSUDRAFT_15780, partial [Coccomyxa subellipsoidea C-169]
pcri_g763.t1	BDA45351.1	28.9	821	445	31	4	2133	3	795	1.18e-32	150	2315456	Coccomyxa sp. Obi	BDA45351.1 probable transcription elongation factor A protein 2 at N-terminal half [Coccomyxa sp. Obi]
pcri_g764.t1	KAA6427357.1	48.1	698	140	10	22	2109	28	505	3.03e-156	478	2608996	Trebouxia sp. A1-2	KAA6427357.1 hypothetical protein FRX49_02021 [Trebouxia sp. A1-2]
pcri_g766.t1	BDA50166.1	56.2	73	32	0	1	219	33	105	1.45e-23	95.9	2315456	Coccomyxa sp. Obi	BDA50166.1 probable cytochrome b-c1 complex subunit 8 [Coccomyxa sp. Obi]
pcri_g767.t1	BDA50135.1	52.3	641	261	12	247	2079	29	654	3.52e-187	583	2315456	Coccomyxa sp. Obi	BDA50135.1 U2 snRNP-associated SURP motif-containing protein at N-terminal half [Coccomyxa sp. Obi]
pcri_g768.t1	PSC72323.1	36.1	579	307	13	31	1695	970	1509	5.68e-81	295	554055	Micractinium conductrix	PSC72323.1 cell division cycle 27-like protein B isoform X2 [Micractinium conductrix]
pcri_g769.t1	KAG7675078.1	70.5	78	23	0	13	246	2	79	1.83e-35	125	1650286	Chlorella desiccata (nom. nud.)	KAG7675078.1 hypothetical protein KSW81_002581 [Chlorella desiccata (nom. nud.)] >KAH7617324.1 putative Mitochondrial import inner membrane translocase subunit TIM10 [Chlorella desiccata (nom. nud.)]
pcri_g770.t1	XP_005647726.1	68	50	16	0	58	207	1	50	4.33e-19	82.8	574566	Coccomyxa subellipsoidea C-169	XP_005647726.1 cytochrome C oxidase copper chaperone, partial [Coccomyxa subellipsoidea C-169] >EIE23182.1 cytochrome C oxidase copper chaperone, partial [Coccomyxa subellipsoidea C-169]
pcri_g771.t1	KAG8365878.1	50	82	37	2	280	525	9	86	7.48e-17	82.8	168488	Buddleja alternifolia	KAG8365878.1 hypothetical protein BUALT_Bualt17G0017800 [Buddleja alternifolia]
pcri_g772.t1	BDA50139.1	59.3	150	61	0	475	924	109	258	3.42e-53	189	2315456	Coccomyxa sp. Obi	BDA50139.1 hypothetical protein COCOBI_15-2670 [Coccomyxa sp. Obi]
pcri_g773.t1	KAG7675080.1	40.1	202	113	4	118	720	117	311	6.17e-37	145	1650286	Chlorella desiccata (nom. nud.)	KAG7675080.1 hypothetical protein KSW81_002583 [Chlorella desiccata (nom. nud.)] >KAH7617327.1 putative Peroxisomal membrane protein 2 [Chlorella desiccata (nom. nud.)]
pcri_g774.t1	XP_005647679.1	79.7	379	68	4	61	1188	4	376	2.99e-203	578	574566	Coccomyxa subellipsoidea C-169	XP_005647679.1 hypothetical protein COCSUDRAFT_53517 [Coccomyxa subellipsoidea C-169] >EIE23135.1 hypothetical protein COCSUDRAFT_53517 [Coccomyxa subellipsoidea C-169]
pcri_g774.t2	XP_005647679.1	70.1	431	67	5	61	1344	4	375	2.22e-194	554	574566	Coccomyxa subellipsoidea C-169	XP_005647679.1 hypothetical protein COCSUDRAFT_53517 [Coccomyxa subellipsoidea C-169] >EIE23135.1 hypothetical protein COCSUDRAFT_53517 [Coccomyxa subellipsoidea C-169]
pcri_g775.t1	KAA6427606.1	39.8	483	264	7	118	1530	48	515	5.71e-96	327	2608996	Trebouxia sp. A1-2	KAA6427606.1 diacylglycerol kinase [Trebouxia sp. A1-2]
pcri_g776.t1	PSC72192.1	42	317	175	4	169	1092	9	325	6.83e-57	202	554055	Micractinium conductrix	PSC72192.1 SUMO-activating enzyme subunit 1B-1 [Micractinium conductrix]
pcri_g778.t1	PRW44364.1	44.2	362	153	3	967	1911	1267	1626	3.01e-68	261	3076	Chlorella sorokiniana	PRW44364.1 Poly(A) RNA polymerase 2 [Chlorella sorokiniana]
pcri_g780.t1	KAA6427807.1	50.5	109	54	0	136	462	58	166	2.02e-29	116	2608996	Trebouxia sp. A1-2	KAA6427807.1 hypothetical protein FRX49_02470 [Trebouxia sp. A1-2]
pcri_g781.t1	PSC70689.1	49.3	509	209	6	25	1452	4	496	3.41e-145	435	554055	Micractinium conductrix	PSC70689.1 Adenylyltransferase and sulfurtransferase MOCS3 [Micractinium conductrix]
pcri_g782.t1	GAQ80768.1	50.7	75	37	0	1	225	1	75	5.39e-19	84	105231	Klebsormidium nitens	GAQ80768.1 phosphopantothenoylcysteine decarboxylase [Klebsormidium nitens]
pcri_g783.t1	BDA50101.1	64.2	187	59	2	31	579	23	205	1.48e-74	234	2315456	Coccomyxa sp. Obi	BDA50101.1 Phosphopantothenoylcysteine decarboxylase [Coccomyxa sp. Obi]
pcri_g784.t1	BDA50140.1	60.1	306	117	4	70	981	34	336	3.81e-118	360	2315456	Coccomyxa sp. Obi	BDA50140.1 hypothetical protein COCOBI_15-2680 [Coccomyxa sp. Obi]
pcri_g785.t1	KAA6430003.1	38	324	155	6	499	1341	111	431	6.6e-50	186	2608996	Trebouxia sp. A1-2	KAA6430003.1 hypothetical protein FRX49_00434 [Trebouxia sp. A1-2]
pcri_g786.t1	XP_005845333.1	36	114	64	2	82	411	288	396	6.41e-12	73.6	554065	Chlorella variabilis	XP_005845333.1 hypothetical protein CHLNCDRAFT_137119 [Chlorella variabilis] >EFN53231.1 hypothetical protein CHLNCDRAFT_137119 [Chlorella variabilis]
pcri_g787.t1	BDA49901.1	38.5	273	143	6	409	1221	106	355	7.37e-48	182	2315456	Coccomyxa sp. Obi	BDA49901.1 Mannan endo-1,4-beta-mannosidase 1 [Coccomyxa sp. Obi]
pcri_g788.t1	XP_005647585.1	37	254	134	5	643	1329	8	260	1.12e-37	149	574566	Coccomyxa subellipsoidea C-169	XP_005647585.1 hypothetical protein COCSUDRAFT_63423 [Coccomyxa subellipsoidea C-169] >EIE23041.1 hypothetical protein COCSUDRAFT_63423 [Coccomyxa subellipsoidea C-169]
pcri_g789.t1	XP_027358145.1	29.3	632	260	20	295	2097	45	520	3.49e-61	226	3816	Abrus precatorius	XP_027358145.1 purple acid phosphatase 23 isoform X3 [Abrus precatorius] >XP_027358146.1 purple acid phosphatase 23 isoform X3 [Abrus precatorius]
pcri_g790.t1	XP_002953646.1	74.5	141	36	0	616	1038	63	203	4.19e-61	205	3068	Volvox carteri f. nagariensis	XP_002953646.1 hypothetical protein VOLCADRAFT_109897 [Volvox carteri f. nagariensis] >EFJ45270.1 hypothetical protein VOLCADRAFT_109897 [Volvox carteri f. nagariensis]
pcri_g791.t1	KAA6423633.1	34.5	307	171	6	1	870	1	294	2.57e-41	162	2608996	Trebouxia sp. A1-2	KAA6423633.1 cyclin H-1, partial [Trebouxia sp. A1-2]
pcri_g792.t1	KAG7669392.1	53.3	1175	459	15	289	3654	85	1222	0	1140	1650286	Chlorella desiccata (nom. nud.)	KAG7669392.1 hypothetical protein KSW81_007547 [Chlorella desiccata (nom. nud.)]
pcri_g793.t1	MCO5614530.1	29.1	254	150	9	208	921	124	363	5.72e-10	72.4		N/A	MCO5614530.1 hypothetical protein [Adiantum nelumboides]
pcri_g794.t1	KAF6257466.1	65.9	211	68	3	91	714	43	252	6.18e-90	276	2650976	Scenedesmus sp. NREL 46B-D3	KAF6257466.1 light-harvesting chlorophyll-a/b protein of photosystem I [Scenedesmus sp. NREL 46B-D3]
pcri_g795.t1	6IGZ_6	64.3	269	94	1	1	807	1	267	2.13e-126	370		N/A	6IGZ_6 Structure of PSI-LHCI [Bryopsis corticulans]
pcri_g796.t1	BDA40879.1	67.2	387	118	1	226	1386	79	456	1.71e-155	459	2315456	Coccomyxa sp. Obi	BDA40879.1 Dihydrolipoyllysine-residue succinyltransferase component [Coccomyxa sp. Obi]
pcri_g797.t1	BDA40632.1	69.5	213	64	1	82	717	33	245	1.78e-93	285	2315456	Coccomyxa sp. Obi	BDA40632.1 Photosystem I reaction center subunit III, chloroplastic [Coccomyxa sp. Obi]
pcri_g798.t1	XP_005651265.1	37.9	774	396	15	397	2526	20	772	3.74e-138	439	574566	Coccomyxa subellipsoidea C-169	XP_005651265.1 P-loop containing nucleoside triphosphate hydrolase protein [Coccomyxa subellipsoidea C-169] >EIE26721.1 P-loop containing nucleoside triphosphate hydrolase protein [Coccomyxa subellipsoidea C-169]
pcri_g800.t1	BDA40637.1	65.6	317	107	1	16	960	5	321	1.55e-147	429	2315456	Coccomyxa sp. Obi	BDA40637.1 Solute carrier family 35 member B1 [Coccomyxa sp. Obi]
pcri_g801.t1	CAG9461730.1	34	103	65	2	22	327	20	120	4.06e-05	50.8	765719	Pedinophyceae sp. YPF-701	CAG9461730.1 unnamed protein product [Pedinophyceae sp. YPF-701]
pcri_g802.t1	KAI3436656.1	80.5	190	28	2	1	555	1	186	7.2e-105	309	3077	Chlorella vulgaris	KAI3436656.1 hypothetical protein D9Q98_006072 [Chlorella vulgaris]
pcri_g803.t1	KAA6423721.1	65.4	405	135	4	4	1212	244	645	1.78e-164	502	2608996	Trebouxia sp. A1-2	KAA6423721.1 DNA topoisomerase 6 subunit B-like [Trebouxia sp. A1-2]
pcri_g804.t1	XP_011397062.1	44.8	194	106	1	328	909	18	210	1.87e-44	161	3075	Auxenochlorella protothecoides	XP_011397062.1 Maf-like protein [Auxenochlorella protothecoides] >KFM24175.1 Maf-like protein [Auxenochlorella protothecoides] >RMZ53906.1 hypothetical protein APUTEX25_004749 [Auxenochlorella protothecoides]
pcri_g805.t1	XP_011398024.1	72.7	88	24	0	142	405	43	130	6.76e-41	143	3075	Auxenochlorella protothecoides	XP_011398024.1 hypothetical protein F751_0065 [Auxenochlorella protothecoides] >KFM22391.1 hypothetical protein F751_0065 [Auxenochlorella protothecoides] >RMZ55862.1 hypothetical protein APUTEX25_003828 [Auxenochlorella protothecoides]
pcri_g806.t1	XP_011395760.1	40.6	128	72	1	49	432	11	134	4.55e-18	87	3075	Auxenochlorella protothecoides	XP_011395760.1 hypothetical protein F751_6403 [Auxenochlorella protothecoides] >KFM22894.1 hypothetical protein F751_6403 [Auxenochlorella protothecoides] >RMZ53330.1 hypothetical protein APUTEX25_004818 [Auxenochlorella protothecoides]
pcri_g808.t1	KAA6424420.1	57.3	579	212	9	394	2121	55	601	2.97e-199	586	2608996	Trebouxia sp. A1-2	KAA6424420.1 major facilitator superfamily MFS_1 [Trebouxia sp. A1-2]
pcri_g810.t1	KAA6428378.1	37.6	250	147	4	661	1389	53	300	3.76e-37	149	2608996	Trebouxia sp. A1-2	KAA6428378.1 hypothetical protein FRX49_01254 [Trebouxia sp. A1-2]
pcri_g811.t1	BDA40603.1	45.9	688	266	16	31	1905	7	651	1.57e-173	520	2315456	Coccomyxa sp. Obi	BDA40603.1 probable TBCC domain-containing protein 1 at C-terminar half [Coccomyxa sp. Obi]
pcri_g812.t1	MBL9190841.1	31.2	730	456	8	1504	3684	260	946	1.92e-87	327		N/A	MBL9190841.1 immunoglobulin domain-containing protein [Opitutaceae bacterium]
pcri_g814.t1	KAH7618811.1	42.8	138	55	1	4	417	3	116	5.39e-25	102	1650286	Chlorella desiccata (nom. nud.)	KAH7618811.1 putative 30S ribosomal protein S17 [Chlorella desiccata (nom. nud.)]
pcri_g816.t1	KAG2447219.1	43.9	287	160	1	34	894	4	289	9.3e-62	229	2026947	Chlamydomonas schloesseri	KAG2447219.1 hypothetical protein HYH02_007959 [Chlamydomonas schloesseri]
pcri_g817.t1	XP_005651289.1	53.8	353	155	2	199	1257	26	370	6.33e-125	377	574566	Coccomyxa subellipsoidea C-169	XP_005651289.1 NAD(P)-binding protein [Coccomyxa subellipsoidea C-169] >EIE26745.1 NAD(P)-binding protein [Coccomyxa subellipsoidea C-169]
pcri_g818.t1	BDA40604.1	79.9	766	153	1	97	2394	26	790	0	1256	2315456	Coccomyxa sp. Obi	BDA40604.1 Aconitate hydratase, mitochondrial [Coccomyxa sp. Obi]
pcri_g819.t1	KAG7671218.1	66	106	35	1	190	507	132	236	4.2e-36	135	1650286	Chlorella desiccata (nom. nud.)	KAG7671218.1 hypothetical protein KSW81_003356 [Chlorella desiccata (nom. nud.)]
pcri_g820.t1	XP_005651109.1	81.6	474	87	0	235	1656	76	549	9.66e-276	772	574566	Coccomyxa subellipsoidea C-169	XP_005651109.1 hypothetical protein COCSUDRAFT_64553 [Coccomyxa subellipsoidea C-169] >EIE26565.1 hypothetical protein COCSUDRAFT_64553 [Coccomyxa subellipsoidea C-169]
pcri_g821.t1	KAA6423706.1	49	149	69	5	1	444	1	143	4.02e-25	109	2608996	Trebouxia sp. A1-2	KAA6423706.1 hypothetical protein FRX49_06277 [Trebouxia sp. A1-2]
pcri_g822.t1	BDA40700.1	29.4	238	141	10	16	702	190	409	9.71e-10	71.2	2315456	Coccomyxa sp. Obi	BDA40700.1 probable polycomb group RING finger protein 2 at C-terminar half [Coccomyxa sp. Obi]
pcri_g823.t1	KAA6424498.1	39.7	559	266	9	106	1593	74	624	3.86e-105	338	2608996	Trebouxia sp. A1-2	KAA6424498.1 amino-acid acetyltransferase-like [Trebouxia sp. A1-2]
pcri_g824.t1	XP_005651237.1	51.1	348	152	3	349	1338	10	357	9.74e-112	352	574566	Coccomyxa subellipsoidea C-169	XP_005651237.1 hypothetical protein COCSUDRAFT_12364 [Coccomyxa subellipsoidea C-169] >EIE26693.1 hypothetical protein COCSUDRAFT_12364 [Coccomyxa subellipsoidea C-169]
pcri_g825.t1	XP_013906226.1	48.1	108	56	0	130	453	308	415	2.29e-24	108	145388	Monoraphidium neglectum	XP_013906226.1 tRNA-dihydrouridine synthase 3 [Monoraphidium neglectum] >KIZ07207.1 tRNA-dihydrouridine synthase 3 [Monoraphidium neglectum]
pcri_g826.t1	KAG7669265.1	58.9	401	150	4	1237	2430	26	414	4.4e-159	481	1650286	Chlorella desiccata (nom. nud.)	KAG7669265.1 hypothetical protein KSW81_007422 [Chlorella desiccata (nom. nud.)]
pcri_g828.t1	BDA40538.1	39.5	1690	647	41	25	4782	14	1431	0	959	2315456	Coccomyxa sp. Obi	BDA40538.1 hypothetical protein COCOBI_01-1910 [Coccomyxa sp. Obi]
pcri_g829.t1	KAA6418322.1	71.4	772	189	7	1	2226	1	770	0	1098	2608996	Trebouxia sp. A1-2	KAA6418322.1 DNA repair helicase UVH6 [Trebouxia sp. A1-2]
pcri_g830.t1	KAH7624377.1	65	237	76	2	97	795	36	269	4.75e-100	304	1650286	Chlorella desiccata (nom. nud.)	KAH7624377.1 putative adenylate kinase 2, chloroplastic [Chlorella desiccata (nom. nud.)]
pcri_g831.t1	KAD6795246.1	38.4	211	124	2	10	624	17	227	7.32e-38	141	192012	Mikania micrantha	KAD6795246.1 hypothetical protein E3N88_06142 [Mikania micrantha]
pcri_g832.t1	BDA40557.1	58.9	460	158	10	79	1395	20	469	1.78e-170	498	2315456	Coccomyxa sp. Obi	BDA40557.1 Histone acetyltransferase KAT8 [Coccomyxa sp. Obi]
pcri_g833.t1	KAA6418341.1	54	398	133	4	250	1296	101	497	4.92e-139	419	2608996	Trebouxia sp. A1-2	KAA6418341.1 histone acetyltransferase [Trebouxia sp. A1-2]
pcri_g834.t1	KAA6418308.1	41.1	508	257	6	58	1539	16	495	1.46e-111	352	2608996	Trebouxia sp. A1-2	KAA6418308.1 actin-like ATPase domain-containing [Trebouxia sp. A1-2]
pcri_g835.t1	KAI3435714.1	36.8	231	133	6	4495	5151	1393	1622	9.56e-14	90.9	3077	Chlorella vulgaris	KAI3435714.1 hypothetical protein D9Q98_001772 [Chlorella vulgaris]
pcri_g836.t1	KAF6256890.1	43.8	121	67	1	4	363	46	166	4.43e-20	97.1	2650976	Scenedesmus sp. NREL 46B-D3	KAF6256890.1 PPP4R2-domain-containing protein [Scenedesmus sp. NREL 46B-D3]
pcri_g837.t1	KAH7277371.1	38.1	289	164	4	1	840	1	283	1.24e-49	176	49495	Ceratopteris richardii	KAH7277371.1 hypothetical protein KP509_39G047700 [Ceratopteris richardii]
pcri_g838.t1	KAA6421423.1	53.8	238	109	1	22	735	51	287	1.21e-84	265	2608996	Trebouxia sp. A1-2	KAA6421423.1 yrdC family [Trebouxia sp. A1-2]
pcri_g839.t1	BDA40534.1	42.7	248	135	3	583	1317	9	252	1.89e-45	174	2315456	Coccomyxa sp. Obi	BDA40534.1 probable nucleoporin p58/p45 [Coccomyxa sp. Obi]
pcri_g840.t1	XP_005651354.1	27.5	306	186	5	127	1038	284	555	5.52e-18	102	574566	Coccomyxa subellipsoidea C-169	XP_005651354.1 hypothetical protein COCSUDRAFT_46239 [Coccomyxa subellipsoidea C-169] >EIE26810.1 hypothetical protein COCSUDRAFT_46239 [Coccomyxa subellipsoidea C-169]
pcri_g841.t1	BDA46633.1	48.8	562	261	5	226	1860	10	561	1.71e-148	464	2315456	Coccomyxa sp. Obi	BDA46633.1 Endonuclease MutS2 [Coccomyxa sp. Obi]
pcri_g844.t1	XP_005651319.1	85.9	142	20	0	4	429	3	144	2.75e-82	248	574566	Coccomyxa subellipsoidea C-169	XP_005651319.1 Adaptor protein complex sigma subunit [Coccomyxa subellipsoidea C-169] >EIE26775.1 Adaptor protein complex sigma subunit [Coccomyxa subellipsoidea C-169]
pcri_g845.t1	PSC70490.1	50.8	65	32	0	1945	2139	101	165	3.92e-09	70.9	554055	Micractinium conductrix	PSC70490.1 RWP-RK domain-containing [Micractinium conductrix]
pcri_g846.t1	BDA40564.1	41.1	107	59	2	82	396	6	110	1.36e-12	81.3	2315456	Coccomyxa sp. Obi	BDA40564.1 probable replicase polyprotein 1a [Coccomyxa sp. Obi]
pcri_g847.t1	KAA6418339.1	69.9	153	43	1	1312	1761	28	180	1.84e-70	235	2608996	Trebouxia sp. A1-2	KAA6418339.1 methionine sulfoxide reductase B [Trebouxia sp. A1-2]
pcri_g850.t1	BDA40549.1	37	230	73	2	409	1098	67	224	6.69e-32	139	2315456	Coccomyxa sp. Obi	BDA40549.1 probable tRNA(Ile)-lysidine synthase at N-terminal half [Coccomyxa sp. Obi]
pcri_g851.t1	GIL90962.1	46.8	308	160	1	46	969	8	311	3.19e-95	316	1737510	Volvox reticuliferus	GIL90962.1 hypothetical protein Vretifemale_18660 [Volvox reticuliferus] >GIM14060.1 hypothetical protein Vretimale_17089 [Volvox reticuliferus]
pcri_g852.t1	GBF90985.1	54.7	232	100	4	1	690	37	265	7.62e-81	253	307507	Raphidocelis subcapitata	GBF90985.1 carboxymethylenebutenolidase [Raphidocelis subcapitata]
pcri_g853.t1	BDA40565.1	62	453	171	1	1	1356	1	453	4.06e-200	572	2315456	Coccomyxa sp. Obi	BDA40565.1 AP-4 complex subunit mu-1 [Coccomyxa sp. Obi]
pcri_g854.t1	KAA6421913.1	53.9	460	167	6	1	1326	1	433	3.2e-170	495	2608996	Trebouxia sp. A1-2	KAA6421913.1 putative serine incorporator-like [Trebouxia sp. A1-2]
pcri_g855.t1	KAG7670035.1	46.6	73	39	0	148	366	35	107	1.61e-08	60.8	1650286	Chlorella desiccata (nom. nud.)	KAG7670035.1 hypothetical protein KSW81_008173 [Chlorella desiccata (nom. nud.)] >KAH7619436.1 hypothetical protein NADE_006278 [Chlorella desiccata (nom. nud.)]
pcri_g856.t1	XP_005846526.1	75.9	406	97	1	181	1398	7	411	7.14e-225	634	554065	Chlorella variabilis	XP_005846526.1 hypothetical protein CHLNCDRAFT_24830 [Chlorella variabilis] >EFN54424.1 hypothetical protein CHLNCDRAFT_24830 [Chlorella variabilis]
pcri_g857.t1	KDD74926.1	61.7	81	28	2	1	243	1	78	2.28e-20	87.8	1291522	Helicosporidium sp. ATCC 50920	KDD74926.1 hypothetical protein H632_c983p0 [Helicosporidium sp. ATCC 50920]
pcri_g859.t1	PRW56166.1	59.2	309	87	4	811	1623	49	356	9.9e-117	360	3076	Chlorella sorokiniana	PRW56166.1 cAMP-dependent kinase catalytic subunit beta isoform X6 [Chlorella sorokiniana]
pcri_g860.t1	KAG2438220.1	53.2	158	46	3	13	480	3	134	3.35e-34	134	2026947	Chlamydomonas schloesseri	KAG2438220.1 hypothetical protein HYH02_010921 [Chlamydomonas schloesseri]
pcri_g861.t1	XP_002508583.1	58.1	136	52	3	172	570	40	173	8.85e-43	151	296587	Micromonas commoda	XP_002508583.1 cytochrome c553, chloroplast precursor [Micromonas commoda] >ACO69841.1 cytochrome c553, chloroplast precursor [Micromonas commoda]
pcri_g862.t1	XP_002952976.1	25.5	184	108	5	88	594	113	282	2.82e-08	64.3	3068	Volvox carteri f. nagariensis	XP_002952976.1 hypothetical protein VOLCADRAFT_105783 [Volvox carteri f. nagariensis] >EFJ45898.1 hypothetical protein VOLCADRAFT_105783 [Volvox carteri f. nagariensis]
pcri_g863.t1	BDA40541.1	49.8	530	206	11	1	1434	1	522	1.29e-117	394	2315456	Coccomyxa sp. Obi	BDA40541.1 probable vacuolar protein sorting-associated protein 9A at N-terminal half [Coccomyxa sp. Obi]
pcri_g864.t1	BDA44765.1	66.4	446	148	2	67	1401	30	474	1.12e-210	604	2315456	Coccomyxa sp. Obi	BDA44765.1 Lanosterol 14-alpha demethylase [Coccomyxa sp. Obi]
pcri_g864.t2	BDA44765.1	67.2	461	149	2	67	1446	30	489	6.78e-225	637	2315456	Coccomyxa sp. Obi	BDA44765.1 Lanosterol 14-alpha demethylase [Coccomyxa sp. Obi]
pcri_g865.t1	BDA45046.1	37.8	323	171	5	49	1008	6	301	9.04e-56	194	2315456	Coccomyxa sp. Obi	BDA45046.1 probable vacuolar protein sorting-associated protein 37A at C-terminar half [Coccomyxa sp. Obi]
pcri_g866.t1	BDA46199.1	59.4	611	240	4	79	1908	33	636	1.84e-255	727	2315456	Coccomyxa sp. Obi	BDA46199.1 Energy-dependent translational throttle protein EttA [Coccomyxa sp. Obi]
pcri_g867.t1	KAG1680354.1	44.8	154	76	4	67	513	61	210	1.55e-30	123	1653778	Chlamydomonas sp. UWO 241	KAG1680354.1 hypothetical protein FOA52_015444 [Chlamydomonas sp. UWO 241]
pcri_g868.t1	KAA6425254.1	31.7	578	336	11	22	1647	17	571	5.76e-69	243	2608996	Trebouxia sp. A1-2	KAA6425254.1 hypothetical protein FRX49_04749 [Trebouxia sp. A1-2]
pcri_g869.t1	XP_002946050.1	58.9	292	120	0	40	915	13	304	4.24e-97	300	3068	Volvox carteri f. nagariensis	XP_002946050.1 deoxyhypusine hydroxylase [Volvox carteri f. nagariensis] >EFJ53045.1 deoxyhypusine hydroxylase [Volvox carteri f. nagariensis]
pcri_g870.t1	KAA6425235.1	31.8	834	423	23	49	2487	16	724	7.82e-97	329	2608996	Trebouxia sp. A1-2	KAA6425235.1 hypothetical protein FRX49_04730 [Trebouxia sp. A1-2]
pcri_g871.t1	BDA48435.1	29.4	272	166	5	37	813	16	274	4.13e-29	125	2315456	Coccomyxa sp. Obi	BDA48435.1 Protein EI24 homolog [Coccomyxa sp. Obi]
pcri_g872.t1	XP_005646118.1	84.3	204	32	0	1	612	1	204	4.6e-124	359	574566	Coccomyxa subellipsoidea C-169	XP_005646118.1 ribosomal protein L15e [Coccomyxa subellipsoidea C-169] >EIE21574.1 ribosomal protein L15e [Coccomyxa subellipsoidea C-169]
pcri_g873.t1	XP_005646119.1	38.1	189	107	2	175	711	43	231	4.57e-33	130	574566	Coccomyxa subellipsoidea C-169	XP_005646119.1 hypothetical protein COCSUDRAFT_66951 [Coccomyxa subellipsoidea C-169] >EIE21575.1 hypothetical protein COCSUDRAFT_66951 [Coccomyxa subellipsoidea C-169]
pcri_g874.t1	CAA3024512.1	44.4	142	70	4	34	435	63	203	3.65e-20	94	158383	Olea europaea subsp. europaea	CAA3024512.1 uncharacterized protein LOC111394655 isoform X1 [Olea europaea subsp. europaea]
pcri_g875.t1	KAA6418579.1	72.8	279	76	0	1	837	1	279	7.77e-146	424	2608996	Trebouxia sp. A1-2	KAA6418579.1 26S proteasome regulatory subunit [Trebouxia sp. A1-2]
pcri_g877.t1	BDA44804.1	57.8	306	111	6	169	1065	41	335	3.83e-102	315	2315456	Coccomyxa sp. Obi	BDA44804.1 Protein BTR1 [Coccomyxa sp. Obi]
pcri_g878.t1	KAA6424569.1	39.3	638	303	13	559	2280	4	621	9.97e-130	429	2608996	Trebouxia sp. A1-2	KAA6424569.1 retinoblastoma binding 2 (ISS) [Trebouxia sp. A1-2]
pcri_g879.t1	XP_005646111.1	30.2	841	405	26	874	3180	188	918	2.17e-65	251	574566	Coccomyxa subellipsoidea C-169	XP_005646111.1 cysteine proteinase [Coccomyxa subellipsoidea C-169] >EIE21567.1 cysteine proteinase [Coccomyxa subellipsoidea C-169]
pcri_g881.t1	PRW59657.1	45.4	249	101	2	217	861	37	284	1.42e-55	192	3076	Chlorella sorokiniana	PRW59657.1 Ribosome maturation factor [Chlorella sorokiniana]
pcri_g882.t1	BDA44836.1	55.8	147	65	0	1	441	1	147	2.57e-52	173	2315456	Coccomyxa sp. Obi	BDA44836.1 hypothetical protein COCOBI_06-3140 [Coccomyxa sp. Obi]
pcri_g883.t1	XP_023532957.1	42	69	31	2	148	327	33	101	0.000428	49.3	3664	Cucurbita pepo subsp. pepo	XP_023532957.1 uncharacterized protein LOC111794969 [Cucurbita pepo subsp. pepo]
pcri_g887.t1	RMZ52634.1	49.5	216	108	1	4	651	777	991	2.94e-52	194	3075	Auxenochlorella protothecoides	RMZ52634.1 hypothetical protein APUTEX25_000753 [Auxenochlorella protothecoides]
pcri_g888.t1	PRW57974.1	68.9	775	228	4	4	2289	1	775	0	1043	3076	Chlorella sorokiniana	PRW57974.1 N-acetyltransferase 10 [Chlorella sorokiniana]
pcri_g889.t1	BDA49004.1	74	315	81	1	55	999	16	329	1.11e-164	472	2315456	Coccomyxa sp. Obi	BDA49004.1 mitochondrial adenine nucleotide transporter ADNT1 [Coccomyxa sp. Obi]
pcri_g891.t1	KAA6428762.1	54.4	193	72	3	190	756	21	201	1.24e-51	182	2608996	Trebouxia sp. A1-2	KAA6428762.1 RNA binding [Trebouxia sp. A1-2]
pcri_g892.t1	OMH84013.1	60.6	127	43	3	4	375	4	126	2.29e-39	139	1213189	Zancudomyces culisetae	OMH84013.1 DNA-directed RNA polymerases I, II, and III subunit RPABC2 [Zancudomyces culisetae]
pcri_g893.t1	BDA47582.1	55.2	429	174	6	163	1404	59	484	5.42e-148	442	2315456	Coccomyxa sp. Obi	BDA47582.1 C-terminal processing peptidase, chloroplastic [Coccomyxa sp. Obi]
pcri_g894.t1	XP_005643403.1	74.5	631	141	3	295	2142	52	677	0	925	574566	Coccomyxa subellipsoidea C-169	XP_005643403.1 tRNA uridine 5-carboxymethylaminomethyl modification enzyme [Coccomyxa subellipsoidea C-169] >EIE18859.1 tRNA uridine 5-carboxymethylaminomethyl modification enzyme [Coccomyxa subellipsoidea C-169]
pcri_g896.t1	PSC76880.1	59.6	178	65	3	142	669	39	211	3.56e-58	193	554055	Micractinium conductrix	PSC76880.1 Peptidyl-prolyl cis-trans isomerase FKBP16-chloroplastic [Micractinium conductrix]
pcri_g897.t1	BDA47644.1	44.5	1596	626	37	19	4533	31	1457	0	1102	2315456	Coccomyxa sp. Obi	BDA47644.1 probable histone acetyltransferase HAC1 [Coccomyxa sp. Obi]
pcri_g898.t1	KXZ48970.1	62.2	127	48	0	262	642	21	147	7.8e-54	182	33097	Gonium pectorale	KXZ48970.1 hypothetical protein GPECTOR_24g260 [Gonium pectorale]
pcri_g899.t1	BDA41827.1	44.2	511	254	7	271	1731	117	620	2.25e-141	434	2315456	Coccomyxa sp. Obi	BDA41827.1 Mannan endo-1,4-beta-mannosidase 4 [Coccomyxa sp. Obi]
pcri_g900.t1	BDA48483.1	29.2	236	153	6	4	702	211	435	1.52e-18	96.3	2315456	Coccomyxa sp. Obi	BDA48483.1 hypothetical protein COCOBI_12-1620 [Coccomyxa sp. Obi]
pcri_g902.t1	PRW20488.1	39.4	482	174	13	40	1269	3	438	3.46e-54	197	3076	Chlorella sorokiniana	PRW20488.1 peptidyl-prolyl cis-trans isomerase FKBP53 [Chlorella sorokiniana]
pcri_g903.t1	BDA47426.1	65.7	405	108	4	118	1323	35	411	2.19e-183	528	2315456	Coccomyxa sp. Obi	BDA47426.1 Aminomethyltransferase, mitochondrial [Coccomyxa sp. Obi]
pcri_g904.t1	BDA42161.1	61.9	244	92	1	337	1068	65	307	4.12e-94	295	2315456	Coccomyxa sp. Obi	BDA42161.1 tRNA pseudouridine synthase B [Coccomyxa sp. Obi]
pcri_g905.t1	KAA6425868.1	47.6	973	413	19	1	2838	1	903	2.52e-266	778	2608996	Trebouxia sp. A1-2	KAA6425868.1 hypothetical protein FRX49_04243 [Trebouxia sp. A1-2]
pcri_g906.t1	MCC6238722.1	45.6	379	183	6	277	1404	4	362	5.46e-95	301		N/A	MCC6238722.1 Nif3-like dinuclear metal center hexameric protein [Phycisphaerales bacterium]
pcri_g907.t1	GIL50278.1	65.2	264	88	2	31	810	12	275	9.33e-121	361	51714	Volvox africanus	GIL50278.1 hypothetical protein Vafri_6488 [Volvox africanus]
pcri_g908.t1	KAG7672075.1	66.2	1057	327	10	19	3135	59	1103	0	1266	1650286	Chlorella desiccata (nom. nud.)	KAG7672075.1 hypothetical protein KSW81_004958 [Chlorella desiccata (nom. nud.)] >KAH7618058.1 putative NAD(P) transhydrogenase, mitochondrial [Chlorella desiccata (nom. nud.)]
pcri_g909.t1	BDA47728.1	39.4	497	241	11	94	1545	24	473	3.87e-88	298	2315456	Coccomyxa sp. Obi	BDA47728.1 probable pyridoxal phosphate phosphatase PHOSPHO2 [Coccomyxa sp. Obi]
pcri_g912.t1	BDA51210.1	33.4	395	228	12	1	1140	34	408	2.39e-51	187	2315456	Coccomyxa sp. Obi	BDA51210.1 hypothetical protein COCOBI_18-0870 [Coccomyxa sp. Obi]
pcri_g913.t1	BDA45482.1	30.5	1316	698	29	136	3840	463	1643	1.18e-120	440	2315456	Coccomyxa sp. Obi	BDA45482.1 probable thyroid adenoma-associated protein homolog [Coccomyxa sp. Obi]
pcri_g914.t1	XP_005644776.1	26.3	334	195	10	142	1080	283	586	4.16e-06	62	574566	Coccomyxa subellipsoidea C-169	XP_005644776.1 hypothetical protein COCSUDRAFT_48657 [Coccomyxa subellipsoidea C-169] >EIE20232.1 hypothetical protein COCSUDRAFT_48657 [Coccomyxa subellipsoidea C-169]
pcri_g915.t1	BDA42067.1	49.3	73	37	0	1	219	1	73	5.48e-14	73.2	2315456	Coccomyxa sp. Obi	BDA42067.1 hypothetical protein COCOBI_02-8680 [Coccomyxa sp. Obi]
pcri_g916.t1	XP_022889674.1	27.3	399	203	11	97	1275	26	343	2.31e-29	128	158386	Olea europaea var. sylvestris	XP_022889674.1 methyltransferase-like protein 22 isoform X1 [Olea europaea var. sylvestris]
pcri_g917.t1	KAA6418803.1	57.8	351	126	2	169	1158	51	400	1.3e-136	406	2608996	Trebouxia sp. A1-2	KAA6418803.1 sorbitol dehydrogenase [Trebouxia sp. A1-2]
pcri_g918.t1	XP_005651430.1	43.3	90	49	1	235	504	4	91	3.17e-15	85.1	574566	Coccomyxa subellipsoidea C-169	XP_005651430.1 AP2-domain-containing protein, partial [Coccomyxa subellipsoidea C-169] >EIE26886.1 AP2-domain-containing protein, partial [Coccomyxa subellipsoidea C-169]
pcri_g920.t1	BDA51595.1	59.2	453	182	3	139	1497	7	456	7.7e-173	517	2315456	Coccomyxa sp. Obi	BDA51595.1 probable SH3 domain-containing YSC84-like protein 1 at C-terminar half [Coccomyxa sp. Obi]
pcri_g921.t1	BDA50910.1	48.6	138	71	0	7	420	17	154	1.06e-32	124	2315456	Coccomyxa sp. Obi	BDA50910.1 probable prefoldin subunit 5 [Coccomyxa sp. Obi]
pcri_g922.t1	XP_005642788.1	78.4	436	93	1	205	1512	2	436	7.63e-247	692	574566	Coccomyxa subellipsoidea C-169	XP_005642788.1 eukaryotic release factor 1 [Coccomyxa subellipsoidea C-169] >EIE18244.1 eukaryotic release factor 1 [Coccomyxa subellipsoidea C-169]
pcri_g923.t1	PRW58154.1	63	135	50	0	130	534	49	183	2.32e-52	189	3076	Chlorella sorokiniana	PRW58154.1 Adaptin ear-binding coat-associated 2 [Chlorella sorokiniana]
pcri_g924.t1	KAG7671826.1	45.6	333	135	3	76	1068	70	358	6.32e-79	257	1650286	Chlorella desiccata (nom. nud.)	KAG7671826.1 hypothetical protein KSW81_004712 [Chlorella desiccata (nom. nud.)] >KAH7618329.1 putative Cytidine deaminase 6 [Chlorella desiccata (nom. nud.)]
pcri_g925.t1	BDA50770.1	54.8	250	110	2	100	849	47	293	4.17e-86	270	2315456	Coccomyxa sp. Obi	BDA50770.1 Uncharacterized protein YwrF [Coccomyxa sp. Obi]
pcri_g927.t1	BDA47732.1	55.6	374	149	4	217	1299	50	419	2.08e-119	365	2315456	Coccomyxa sp. Obi	BDA47732.1 NAD-dependent protein deacetylase [Coccomyxa sp. Obi]
pcri_g928.t1	KAG7672116.1	37.8	376	222	4	1	1107	1	371	9.5e-76	251	1650286	Chlorella desiccata (nom. nud.)	KAG7672116.1 hypothetical protein KSW81_004999 [Chlorella desiccata (nom. nud.)] >KAH7618010.1 putative Polycomb group protein FIE2 [Chlorella desiccata (nom. nud.)]
pcri_g929.t1	KAG7672247.1	43.5	168	91	3	1	495	1	167	2.46e-33	130	1650286	Chlorella desiccata (nom. nud.)	KAG7672247.1 hypothetical protein KSW81_005127 [Chlorella desiccata (nom. nud.)] >KAH7617875.1 putative HVA22-like protein k [Chlorella desiccata (nom. nud.)]
pcri_g931.t1	KAA6427977.1	52.5	880	357	16	307	2862	143	989	2.83e-232	739	2608996	Trebouxia sp. A1-2	KAA6427977.1 DNA replication factor C complex subunit 1 [Trebouxia sp. A1-2]
pcri_g932.t1	GAX73872.1	37.9	256	148	5	4	747	4	256	4.79e-52	181	1157962	Chlamydomonas eustigma	GAX73872.1 hypothetical protein CEUSTIGMA_g1322.t1 [Chlamydomonas eustigma]
pcri_g934.t1	KAI3433335.1	43.6	220	114	6	109	759	15	227	7.1e-43	163	3077	Chlorella vulgaris	KAI3433335.1 hypothetical protein D9Q98_003153 [Chlorella vulgaris]
pcri_g935.t1	BDA49286.1	45.2	637	313	12	391	2268	42	653	1.26e-162	496	2315456	Coccomyxa sp. Obi	BDA49286.1 TBC1 domain family member 15 [Coccomyxa sp. Obi]
pcri_g936.t1	KAA6427420.1	53	336	149	4	1	990	1	333	2e-122	365	2608996	Trebouxia sp. A1-2	KAA6427420.1 mitotic checkpoint BUB3-like [Trebouxia sp. A1-2]
pcri_g937.t1	XP_005642628.1	74.1	270	70	0	61	870	13	282	5.21e-150	431	574566	Coccomyxa subellipsoidea C-169	XP_005642628.1 hypothetical protein COCSUDRAFT_31863 [Coccomyxa subellipsoidea C-169] >EIE18084.1 hypothetical protein COCSUDRAFT_31863 [Coccomyxa subellipsoidea C-169]
pcri_g938.t1	GIL83713.1	39.3	163	96	3	67	549	36	197	1.39e-21	98.2	1737510	Volvox reticuliferus	GIL83713.1 hypothetical protein Vretifemale_12453 [Volvox reticuliferus] >GIM06102.1 hypothetical protein Vretimale_10507 [Volvox reticuliferus]
pcri_g939.t1	KXZ47991.1	56.9	195	83	1	1	585	1	194	4e-74	232	33097	Gonium pectorale	KXZ47991.1 hypothetical protein GPECTOR_31g354 [Gonium pectorale]
pcri_g940.t1	KAA6427475.1	43.6	893	408	14	19	2601	6	834	2.25e-213	636	2608996	Trebouxia sp. A1-2	KAA6427475.1 ornithine decarboxylase [Trebouxia sp. A1-2]
pcri_g941.t1	XP_020083345.1	38.7	93	48	2	85	363	69	152	7.67e-06	54.3	4615	Ananas comosus	XP_020083345.1 momilactone A synthase-like [Ananas comosus]
pcri_g944.t1	KAG1672556.1	46.9	337	166	5	2251	3243	5	334	5.83e-89	301	1653778	Chlamydomonas sp. UWO 241	KAG1672556.1 hypothetical protein FOA52_010656 [Chlamydomonas sp. UWO 241]
pcri_g946.t1	GAQ82526.1	30.8	526	289	9	190	1599	59	565	1.01e-39	164	105231	Klebsormidium nitens	GAQ82526.1 hypothetical protein KFL_001140140 [Klebsormidium nitens]
pcri_g947.t1	PIK48960.1	42.3	156	86	1	4	471	5	156	1.47e-30	120	307972	Apostichopus japonicus	PIK48960.1 hypothetical protein BSL78_14173 [Apostichopus japonicus]
pcri_g948.t1	PRW32587.1	42.6	129	59	4	55	414	18	140	2.35e-18	86.7	3076	Chlorella sorokiniana	PRW32587.1 hypothetical protein C2E21_8192 [Chlorella sorokiniana]
pcri_g949.t1	CAD7700567.1	51.4	181	76	4	1	540	1	170	5.41e-56	184	121088	Ostreobium quekettii	CAD7700567.1 unnamed protein product [Ostreobium quekettii]
pcri_g950.t1	PSC76554.1	54.5	44	17	1	700	822	399	442	0.000198	58.2	554055	Micractinium conductrix	PSC76554.1 MFS general substrate transporter [Micractinium conductrix]
pcri_g951.t1	PRW61454.1	47.2	580	274	8	25	1686	11	584	1.4e-152	468	3076	Chlorella sorokiniana	PRW61454.1 SCY1 2 [Chlorella sorokiniana]
pcri_g952.t1	KAG2436302.1	54.9	133	57	1	22	411	6	138	1.14e-34	127	51695	Chlamydomonas incerta	KAG2436302.1 hypothetical protein HXX76_006613 [Chlamydomonas incerta]
pcri_g953.t1	XP_005644840.1	31.3	675	297	19	1	1752	1	599	2.93e-34	150	574566	Coccomyxa subellipsoidea C-169	XP_005644840.1 hypothetical protein COCSUDRAFT_58005 [Coccomyxa subellipsoidea C-169] >EIE20296.1 hypothetical protein COCSUDRAFT_58005 [Coccomyxa subellipsoidea C-169]
pcri_g955.t1	KAA6420230.1	37.6	197	78	6	4	567	8	168	1.89e-25	114	2608996	Trebouxia sp. A1-2	KAA6420230.1 RNA recognition motif-containing [Trebouxia sp. A1-2]
pcri_g956.t1	BDA51135.1	53	279	123	2	433	1257	799	1073	3.03e-87	311	2315456	Coccomyxa sp. Obi	BDA51135.1 probable serine/threonine-protein kinase STY8 at C-terminar half [Coccomyxa sp. Obi]
pcri_g957.t1	XP_005644817.1	67.1	319	102	2	25	981	5	320	4.72e-130	384	574566	Coccomyxa subellipsoidea C-169	XP_005644817.1 putative CMP-sialic acid transporter [Coccomyxa subellipsoidea C-169] >EIE20273.1 putative CMP-sialic acid transporter [Coccomyxa subellipsoidea C-169]
pcri_g959.t1	KAA6426215.1	36.1	629	354	16	253	2025	169	787	1.51e-71	263	2608996	Trebouxia sp. A1-2	KAA6426215.1 hypothetical protein FRX49_04067, partial [Trebouxia sp. A1-2]
pcri_g962.t1	KAI3433295.1	47.3	131	69	0	1	393	1	131	2.65e-33	125	3077	Chlorella vulgaris	KAI3433295.1 hypothetical protein D9Q98_003114 [Chlorella vulgaris]
pcri_g963.t1	PRW55947.1	64.7	51	16	1	283	429	96	146	8.16e-09	62	3076	Chlorella sorokiniana	PRW55947.1 hypothetical protein C2E21_5266 [Chlorella sorokiniana]
pcri_g964.t1	KAF6258421.1	57.1	70	29	1	148	354	65	134	2.78e-16	80.1	2650976	Scenedesmus sp. NREL 46B-D3	KAF6258421.1 hypothetical protein COO60DRAFT_1701307 [Scenedesmus sp. NREL 46B-D3]
pcri_g965.t1	XP_005645428.1	43.4	346	192	1	64	1089	14	359	5.28e-91	292	574566	Coccomyxa subellipsoidea C-169	XP_005645428.1 putative ethanolamine kinase 1 [Coccomyxa subellipsoidea C-169] >EIE20884.1 putative ethanolamine kinase 1 [Coccomyxa subellipsoidea C-169]
pcri_g969.t1	KAI3433625.1	44.3	88	45	2	94	357	8	91	7.87e-08	60.5	3077	Chlorella vulgaris	KAI3433625.1 hypothetical protein D9Q98_003434 [Chlorella vulgaris]
pcri_g970.t1	BDA46919.1	50.4	983	436	17	13	2898	4	955	7.32e-313	899	2315456	Coccomyxa sp. Obi	BDA46919.1 probable guanine nucleotide-binding protein subunit beta-like protein at C-terminar half [Coccomyxa sp. Obi]
pcri_g971.t2	KAA6427480.1	56.6	350	144	3	4	1041	61	406	6.41e-130	388	2608996	Trebouxia sp. A1-2	KAA6427480.1 Clavaminate synthase [Trebouxia sp. A1-2]
pcri_g971.t1	KAA6427480.1	55.6	360	151	4	43	1110	52	406	1.5e-129	388	2608996	Trebouxia sp. A1-2	KAA6427480.1 Clavaminate synthase [Trebouxia sp. A1-2]
pcri_g973.t2	KXZ48854.1	29.7	269	147	10	1972	2694	383	637	0.0003	59.3	33097	Gonium pectorale	KXZ48854.1 hypothetical protein GPECTOR_25g439 [Gonium pectorale]
pcri_g973.t1	KXZ48854.1	29.7	269	147	10	1960	2682	383	637	0.000299	59.3	33097	Gonium pectorale	KXZ48854.1 hypothetical protein GPECTOR_25g439 [Gonium pectorale]
pcri_g974.t1	KAG2439707.1	72.4	391	107	1	130	1299	1	391	4.05e-188	551	2026947	Chlamydomonas schloesseri	KAG2439707.1 hypothetical protein HYH02_010586 [Chlamydomonas schloesseri]
pcri_g975.t1	BDA50718.1	41.3	155	85	4	154	609	71	222	3.61e-20	102	2315456	Coccomyxa sp. Obi	BDA50718.1 hypothetical protein COCOBI_16-3940 [Coccomyxa sp. Obi]
pcri_g976.t1	PSC73832.1	43.4	456	203	13	175	1470	87	511	8.85e-105	333	554055	Micractinium conductrix	PSC73832.1 S-adenosyl-L-methionine-dependent methyltransferases superfamily [Micractinium conductrix]
pcri_g978.t1	BDA43737.1	57.8	1123	441	15	52	3375	25	1129	0	1203	2315456	Coccomyxa sp. Obi	BDA43737.1 probable protein strawberry notch homolog 1 [Coccomyxa sp. Obi]
pcri_g979.t1	KAI3433446.1	43.6	133	74	1	1	396	1	133	1.18e-23	99.8	3077	Chlorella vulgaris	KAI3433446.1 hypothetical protein D9Q98_003260 [Chlorella vulgaris]
pcri_g980.t1	BDA45657.1	49.3	144	71	2	31	459	9	151	1.05e-38	149	2315456	Coccomyxa sp. Obi	BDA45657.1 Mediator of RNA polymerase II transcription subunit 6 [Coccomyxa sp. Obi]
pcri_g981.t1	PSC68658.1	53.3	580	206	10	31	1638	27	585	1.74e-184	546	554055	Micractinium conductrix	PSC68658.1 CDK5 regulatory subunit-associated 1 [Micractinium conductrix]
pcri_g982.t1	BDA40581.1	36.7	2033	913	53	3676	8961	45	1974	2.93e-240	819	2315456	Coccomyxa sp. Obi	BDA40581.1 probable protein CHROMATIN REMODELING 4 at N-terminal half [Coccomyxa sp. Obi]
pcri_g984.t1	XP_005846748.1	29.3	348	232	4	118	1158	79	413	1e-13	84.7	554065	Chlorella variabilis	XP_005846748.1 hypothetical protein CHLNCDRAFT_135206 [Chlorella variabilis] >EFN54646.1 hypothetical protein CHLNCDRAFT_135206 [Chlorella variabilis]
pcri_g985.t1	XP_011400756.1	56.7	90	36	2	103	363	25	114	2.87e-23	105	3075	Auxenochlorella protothecoides	XP_011400756.1 Oocyte-specific histone RNA stem-loop-binding protein 2 [Auxenochlorella protothecoides] >KFM27769.1 Oocyte-specific histone RNA stem-loop-binding protein 2 [Auxenochlorella protothecoides]
pcri_g986.t1	BDA50300.1	63.8	196	71	0	139	726	33	228	3.39e-90	278	2315456	Coccomyxa sp. Obi	BDA50300.1 probable tRNA (guanosine(18)-2'-O)-methyltransferase [Coccomyxa sp. Obi]
pcri_g987.t1	BDA42016.1	34	887	320	20	868	2766	1	876	3.21e-109	379	2315456	Coccomyxa sp. Obi	BDA42016.1 probable BsuMI modification methylase subunit YdiP at N-terminal half [Coccomyxa sp. Obi]
pcri_g988.t1	QHO03538.1	36.1	327	198	5	1	975	1	318	2.68e-42	167	3818	Arachis hypogaea	QHO03538.1 Serine/threonine-protein kinase 11-interacting protein [Arachis hypogaea]
pcri_g989.t1	PSC75522.1	63.4	331	95	5	127	1044	73	402	1.52e-126	382	554055	Micractinium conductrix	PSC75522.1 cysteine synthase 2 [Micractinium conductrix]
pcri_g990.t2	KAA6420059.1	38.1	312	171	6	85	972	79	384	2.85e-54	192	2608996	Trebouxia sp. A1-2	KAA6420059.1 Haloacid dehalogenase-like hydrolase (HAD) superfamily [Trebouxia sp. A1-2]
pcri_g990.t1	KAA6420059.1	38.1	312	171	6	112	999	79	384	2.66e-54	193	2608996	Trebouxia sp. A1-2	KAA6420059.1 Haloacid dehalogenase-like hydrolase (HAD) superfamily [Trebouxia sp. A1-2]
pcri_g991.t1	XP_005846600.1	30.6	628	261	16	73	1722	42	572	5.2e-65	233	554065	Chlorella variabilis	XP_005846600.1 hypothetical protein CHLNCDRAFT_52958 [Chlorella variabilis] >EFN54498.1 hypothetical protein CHLNCDRAFT_52958 [Chlorella variabilis]
pcri_g992.t1	KAA6427904.1	41.3	320	175	7	247	1182	68	382	8.37e-54	194	2608996	Trebouxia sp. A1-2	KAA6427904.1 hypothetical protein FRX49_02566 [Trebouxia sp. A1-2]
pcri_g993.t1	RLN78429.1	25.6	347	234	11	388	1398	13	345	2.09e-15	92.8	2483409	Nothophytophthora sp. Chile5	RLN78429.1 hypothetical protein BBJ28_00026159 [Nothophytophthora sp. Chile5]
pcri_g995.t1	KAI3423814.1	46.3	149	79	1	1126	1572	527	674	1.28e-24	120	3077	Chlorella vulgaris	KAI3423814.1 hypothetical protein D9Q98_009650 [Chlorella vulgaris]
pcri_g996.t1	BDA46716.1	59	144	59	0	178	609	2	145	4.93e-60	195	2315456	Coccomyxa sp. Obi	BDA46716.1 Molybdopterin synthase catalytic subunit [Coccomyxa sp. Obi]
pcri_g997.t1	KAA6427549.1	47.3	516	261	4	1180	2697	294	808	4.03e-141	450	2608996	Trebouxia sp. A1-2	KAA6427549.1 hypothetical protein FRX49_02212 [Trebouxia sp. A1-2]
pcri_g998.t1	GIL53725.1	35.5	422	211	13	10	1131	7	415	1.97e-29	132	51714	Volvox africanus	GIL53725.1 hypothetical protein Vafri_9173 [Volvox africanus]
pcri_g999.t1	KAA6427895.1	42	174	94	3	58	558	20	193	1.26e-22	100	2608996	Trebouxia sp. A1-2	KAA6427895.1 hypothetical protein FRX49_02557 [Trebouxia sp. A1-2]
pcri_g1000.t1	AKI32377.1	81.2	458	47	2	1	1374	7	425	8.91e-257	714	1562155	Prasiolopsis sp. SAG 84.81	AKI32377.1 meiotic protein [Prasiolopsis sp. SAG 84.81]
pcri_g1001.t1	BDA49920.1	57.6	583	234	4	538	2271	4	578	7.83e-207	606	2315456	Coccomyxa sp. Obi	BDA49920.1 Hsp70-Hsp90 organizing protein 1 [Coccomyxa sp. Obi]
pcri_g1002.t1	KAB8080346.1	45.2	303	149	4	244	1140	54	343	8.27e-72	256	4530	Oryza sativa	KAB8080346.1 hypothetical protein EE612_000807, partial [Oryza sativa]
pcri_g1003.t1	XP_005649086.1	60.6	287	109	3	1027	1881	52	336	4.06e-110	345	574566	Coccomyxa subellipsoidea C-169	XP_005649086.1 hypothetical protein COCSUDRAFT_14525 [Coccomyxa subellipsoidea C-169] >EIE24542.1 hypothetical protein COCSUDRAFT_14525 [Coccomyxa subellipsoidea C-169]
pcri_g1004.t1	XP_011400027.1	68.1	160	51	0	1	480	24	183	6.85e-76	234	3075	Auxenochlorella protothecoides	XP_011400027.1 Peptidyl-prolyl cis-trans isomerase FKBP19, chloroplastic [Auxenochlorella protothecoides] >KFM27071.1 Peptidyl-prolyl cis-trans isomerase FKBP19, chloroplastic [Auxenochlorella protothecoides] >RMZ56344.1 hypothetical protein APUTEX25_004701 [Auxenochlorella protothecoides]
pcri_g1005.t1	PSC75744.1	38.2	335	166	4	1063	1965	313	640	3.21e-66	248	554055	Micractinium conductrix	PSC75744.1 DNA-binding REB1 [Micractinium conductrix]
pcri_g1006.t1	KAF6255253.1	55.7	61	24	1	195	13	273	330	8.64e-13	77.8	2650976	Scenedesmus sp. NREL 46B-D3	KAF6255253.1 hypothetical protein COO60DRAFT_234531 [Scenedesmus sp. NREL 46B-D3]
pcri_g1007.t1	KAI3433621.1	26.4	1193	730	30	118	3357	497	1654	2.34e-52	214	3077	Chlorella vulgaris	KAI3433621.1 hypothetical protein D9Q98_003430 [Chlorella vulgaris]
pcri_g1008.t1	XP_005649553.1	59.7	422	169	1	1	1266	1	421	3.34e-174	504	574566	Coccomyxa subellipsoidea C-169	XP_005649553.1 flagellar associated protein [Coccomyxa subellipsoidea C-169] >EIE25009.1 flagellar associated protein [Coccomyxa subellipsoidea C-169]
pcri_g1009.t1	KAA6427626.1	48	296	153	1	79	966	9	303	1.66e-91	285	2608996	Trebouxia sp. A1-2	KAA6427626.1 hypothetical protein FRX49_02289 [Trebouxia sp. A1-2]
pcri_g1010.t1	XP_005646169.1	57.4	237	95	2	1747	2439	394	630	3.73e-70	254	574566	Coccomyxa subellipsoidea C-169	XP_005646169.1 hypothetical protein COCSUDRAFT_56831 [Coccomyxa subellipsoidea C-169] >EIE21625.1 hypothetical protein COCSUDRAFT_56831 [Coccomyxa subellipsoidea C-169]
pcri_g1011.t1	PRW60639.1	53	164	75	1	280	771	567	728	1.9e-42	165	3076	Chlorella sorokiniana	PRW60639.1 isoform B [Chlorella sorokiniana]
pcri_g1012.t1	KDD76524.1	33.3	168	94	1	1132	1581	558	725	2.62e-19	105	1291522	Helicosporidium sp. ATCC 50920	KDD76524.1 hypothetical protein H632_c195p1 [Helicosporidium sp. ATCC 50920]
pcri_g1013.t1	XP_001700636.1	52.7	237	105	3	235	924	82	318	1.98e-75	244	3055	Chlamydomonas reinhardtii	XP_001700636.1 uncharacterized protein CHLRE_05g234750v5 [Chlamydomonas reinhardtii] >PNW83559.1 hypothetical protein CHLRE_05g234750v5 [Chlamydomonas reinhardtii]
pcri_g1014.t1	KAF9685512.1	37.3	209	119	3	100	717	14	213	2.83e-34	135	1413687	Salix dunnii	KAF9685512.1 hypothetical protein SADUNF_Sadunf03G0062300 [Salix dunnii]
pcri_g1015.t1	KAG6544344.1	37.2	331	167	9	88	1047	25	325	3.17e-51	192	56867	Marchantia paleacea	KAG6544344.1 hypothetical protein Mapa_014178 [Marchantia paleacea]
pcri_g1016.t1	KAF8034038.1	28.5	193	130	4	49	603	18	210	2.17e-12	75.5	360336	Corymbia citriodora subsp. variegata	KAF8034038.1 hypothetical protein BT93_C0347 [Corymbia citriodora subsp. variegata]
pcri_g1017.t1	PRW33682.1	59.4	229	91	1	7	687	1	229	2.74e-76	240	3076	Chlorella sorokiniana	PRW33682.1 vacuolar ATP synthase subunit E [Chlorella sorokiniana]
pcri_g1018.t1	KAA6427801.1	64.1	220	79	0	1	660	5	224	2.97e-84	263	2608996	Trebouxia sp. A1-2	KAA6427801.1 Qb- VTI1-family [Trebouxia sp. A1-2]
pcri_g1020.t1	BDA50256.1	52.9	463	171	6	331	1713	23	440	1.41e-161	485	2315456	Coccomyxa sp. Obi	BDA50256.1 Lariat debranching enzyme [Coccomyxa sp. Obi]
pcri_g1021.t1	XP_005845367.1	60.1	368	134	4	307	1398	1	359	8.89e-137	411	554065	Chlorella variabilis	XP_005845367.1 hypothetical protein CHLNCDRAFT_8322, partial [Chlorella variabilis] >EFN53265.1 hypothetical protein CHLNCDRAFT_8322, partial [Chlorella variabilis]
pcri_g1022.t1	BDA44883.1	59.5	220	89	0	1	660	1	220	1.63e-73	252	2315456	Coccomyxa sp. Obi	BDA44883.1 Glucose-induced degradation protein 8 homolog [Coccomyxa sp. Obi]
pcri_g1023.t1	BDA49398.1	67	463	153	0	4	1392	5	467	6.89e-231	651	2315456	Coccomyxa sp. Obi	BDA49398.1 5'-deoxyadenosine deaminase [Coccomyxa sp. Obi]
pcri_g1024.t1	BDA44705.1	55.9	460	187	8	172	1518	67	521	3.28e-175	520	2315456	Coccomyxa sp. Obi	BDA44705.1 DNA damage-binding protein 2 [Coccomyxa sp. Obi]
pcri_g1025.t1	BDA44704.1	40.1	222	90	6	25	690	1	179	5.53e-28	123	2315456	Coccomyxa sp. Obi	BDA44704.1 hypothetical protein COCOBI_06-1820 [Coccomyxa sp. Obi]
pcri_g1027.t1	XP_005646114.1	29.5	1603	895	43	385	4743	12	1529	5.09e-138	481	574566	Coccomyxa subellipsoidea C-169	XP_005646114.1 hypothetical protein COCSUDRAFT_66948 [Coccomyxa subellipsoidea C-169] >EIE21570.1 hypothetical protein COCSUDRAFT_66948 [Coccomyxa subellipsoidea C-169]
pcri_g1028.t1	XP_001700238.1	73.5	98	26	0	22	315	3	100	6.71e-48	158	3055	Chlamydomonas reinhardtii	XP_001700238.1 uncharacterized protein CHLRE_01g061442v5 [Chlamydomonas reinhardtii] >KAG2432724.1 hypothetical protein HYH02_012858 [Chlamydomonas schloesseri] >KAG2488643.1 hypothetical protein HYH03_012811 [Edaphochlamys debaryana] >PNH05515.1 Transcription elongation factor B polypeptide 1 [Tetrabaena socialis] >GFR48133.1 hypothetical protein Agub_g9967 [Astrephomene gubernaculifera] >GIL919…
pcri_g1029.t1	KAF8071070.1	33.3	1027	477	25	49	2700	20	981	1.55e-106	369	2742167	Scenedesmus sp. PABB004	KAF8071070.1 Tmtc4 [Scenedesmus sp. PABB004]
pcri_g1030.t1	XP_005845247.1	62.9	475	167	5	211	1617	28	499	8.5e-101	338	554065	Chlorella variabilis	XP_005845247.1 hypothetical protein CHLNCDRAFT_136909 [Chlorella variabilis] >EFN53145.1 hypothetical protein CHLNCDRAFT_136909 [Chlorella variabilis]
pcri_g1031.t1	BDA44830.1	39.3	410	236	5	16	1221	5	409	9.35e-87	280	2315456	Coccomyxa sp. Obi	BDA44830.1 Actin-histidine N-methyltransferase [Coccomyxa sp. Obi]
pcri_g1032.t1	BDA44794.1	45	169	78	4	67	528	26	194	1.09e-27	130	2315456	Coccomyxa sp. Obi	BDA44794.1 probable ras GTPase-activating protein-binding protein 2 at N-terminal half [Coccomyxa sp. Obi]
pcri_g1033.t1	BDA44887.1	58.6	401	164	2	484	1686	178	576	2.92e-169	503	2315456	Coccomyxa sp. Obi	BDA44887.1 Alpha-amylase isozyme 2A [Coccomyxa sp. Obi]
pcri_g1034.t1	XP_001699068.1	92.8	376	27	0	10	1137	2	377	3.71e-258	712	3055	Chlamydomonas reinhardtii	XP_001699068.1 uncharacterized protein CHLRE_13g603700v5 [Chlamydomonas reinhardtii] >P53498.1 RecName: Full=Actin [Chlamydomonas reinhardtii] >7JU4_u Chain u, Actin [Chlamydomonas reinhardtii] >KAG2427279.1 hypothetical protein HXX76_012475 [Chlamydomonas incerta] >KAG2429169.1 hypothetical protein HYH02_014104 [Chlamydomonas schloesseri] >PNW74319.1 hypothetical protein CHLRE_13g603700v5 [Chlam…
pcri_g1035.t1	XP_005846227.1	41.4	408	224	9	82	1284	1	400	1.2e-92	296	554065	Chlorella variabilis	XP_005846227.1 hypothetical protein CHLNCDRAFT_9200, partial [Chlorella variabilis] >EFN54125.1 hypothetical protein CHLNCDRAFT_9200, partial [Chlorella variabilis]
pcri_g1036.t1	GFR49149.1	54.5	323	136	3	757	1695	16	337	3.74e-99	315	47775	Astrephomene gubernaculifera	GFR49149.1 hypothetical protein Agub_g11167 [Astrephomene gubernaculifera]
pcri_g1037.t1	KAH9542559.1	47.2	430	212	8	4	1269	99	521	1.54e-131	400	128215	Sphagnum magellanicum	KAH9542559.1 hypothetical protein CY35_13G014100 [Sphagnum magellanicum]
pcri_g1040.t1	KAA6428803.1	46.8	314	137	10	415	1299	98	400	1.13e-85	278	2608996	Trebouxia sp. A1-2	KAA6428803.1 hypothetical protein FRX49_01678 [Trebouxia sp. A1-2]
pcri_g1042.t1	BDA43059.1	44	359	188	5	1	1062	1	351	5.12e-91	287	2315456	Coccomyxa sp. Obi	BDA43059.1 Activator of 90 kDa heat shock protein ATPase homolog 2 [Coccomyxa sp. Obi]
pcri_g1043.t1	XP_024375915.1	51.1	237	110	3	19	726	20	251	1.8e-68	232	3218	Physcomitrium patens	XP_024375915.1 uncharacterized protein LOC112282506 [Physcomitrium patens] >PNR53668.1 hypothetical protein PHYPA_007343 [Physcomitrium patens]
pcri_g1044.t1	BDA46823.1	59.1	973	356	11	988	3876	107	1047	0	1084	2315456	Coccomyxa sp. Obi	BDA46823.1 probable global transcription activator SNF2L1 [Coccomyxa sp. Obi]
pcri_g1045.t1	GIY31725.1	49.2	59	30	0	271	447	46	104	2.04e-06	57	1538125	Caerostris darwini	GIY31725.1 uncharacterized protein CDAR_47231 [Caerostris darwini]
pcri_g1047.t1	BDA43383.1	34	244	155	4	121	849	55	293	1.88e-34	146	2315456	Coccomyxa sp. Obi	BDA43383.1 hypothetical protein COCOBI_04-3950 [Coccomyxa sp. Obi]
pcri_g1048.t1	BDA43379.1	49.8	213	103	2	49	678	66	277	1.32e-59	202	2315456	Coccomyxa sp. Obi	BDA43379.1 probable plastid-lipid-associated protein 8, chloroplastic [Coccomyxa sp. Obi]
pcri_g1050.t1	XP_005646936.1	60.5	362	129	2	22	1071	9	368	2.59e-153	447	574566	Coccomyxa subellipsoidea C-169	XP_005646936.1 kinase-like protein [Coccomyxa subellipsoidea C-169] >EIE22392.1 kinase-like protein [Coccomyxa subellipsoidea C-169]
pcri_g1051.t1	PRW58941.1	58.5	463	188	1	2299	3687	364	822	4.96e-153	491	3076	Chlorella sorokiniana	PRW58941.1 elongation factor Ts [Chlorella sorokiniana]
pcri_g1052.t1	KAA6423425.1	67.9	246	78	1	1	738	1	245	1.52e-120	353	2608996	Trebouxia sp. A1-2	KAA6423425.1 20S proteasome alpha subunit G1 [Trebouxia sp. A1-2]
pcri_g1053.t1	KDD75347.1	52.1	73	35	0	31	249	9	81	1.86e-16	77.8	1291522	Helicosporidium sp. ATCC 50920	KDD75347.1 hypothetical protein H632_c730p1 [Helicosporidium sp. ATCC 50920]
pcri_g1054.t1	XP_005646982.1	47.2	320	140	3	52	936	10	325	7.94e-83	264	574566	Coccomyxa subellipsoidea C-169	XP_005646982.1 hypothetical protein COCSUDRAFT_37061 [Coccomyxa subellipsoidea C-169] >EIE22438.1 hypothetical protein COCSUDRAFT_37061 [Coccomyxa subellipsoidea C-169]
pcri_g1055.t1	KAI3426374.1	39.8	289	156	5	262	1092	36	318	8.47e-53	199	3077	Chlorella vulgaris	KAI3426374.1 hypothetical protein D9Q98_008746 [Chlorella vulgaris]
pcri_g1057.t1	BDA43116.1	43.6	622	320	12	31	1854	2	606	4.46e-134	425	2315456	Coccomyxa sp. Obi	BDA43116.1 Dynamin-2B [Coccomyxa sp. Obi]
pcri_g1058.t1	BDA43108.1	36.9	241	143	5	289	1002	3	237	9.6e-30	125	2315456	Coccomyxa sp. Obi	BDA43108.1 probable gamma-secretase subunit Aph-1b [Coccomyxa sp. Obi]
pcri_g1059.t1	BDA43107.1	74.7	296	75	0	1	888	1	296	4.34e-162	463	2315456	Coccomyxa sp. Obi	BDA43107.1 U3 small nucleolar ribonucleoprotein protein IMP4 [Coccomyxa sp. Obi]
pcri_g1060.t1	KAA6422860.1	54.5	235	107	0	106	810	68	302	6.4e-82	259	2608996	Trebouxia sp. A1-2	KAA6422860.1 integral membrane HRF1 family [Trebouxia sp. A1-2]
pcri_g1060.t2	KAA6422860.1	54.5	235	107	0	349	1053	68	302	9.95e-81	259	2608996	Trebouxia sp. A1-2	KAA6422860.1 integral membrane HRF1 family [Trebouxia sp. A1-2]
pcri_g1061.t1	BDA43513.1	68.5	460	145	0	544	1923	4	463	3.72e-218	627	2315456	Coccomyxa sp. Obi	BDA43513.1 UTP-glucose-1-phosphate uridylyltransferase [Coccomyxa sp. Obi]
pcri_g1063.t1	BDA43504.1	36.5	301	166	3	22	855	8	306	1.53e-42	158	2315456	Coccomyxa sp. Obi	BDA43504.1 probable small glutamine-rich tetratricopeptide repeat-containing protein at N-terminal half [Coccomyxa sp. Obi]
pcri_g1064.t1	KAA6422918.1	26.7	247	132	5	181	915	97	296	0.000473	55.1	2608996	Trebouxia sp. A1-2	KAA6422918.1 hypothetical protein FRX49_06908 [Trebouxia sp. A1-2]
pcri_g1067.t1	CAD7696319.1	38.5	117	57	2	1	330	17	125	3.15e-09	62	121088	Ostreobium quekettii	CAD7696319.1 unnamed protein product [Ostreobium quekettii]
pcri_g1068.t1	BDA43509.1	67.4	472	149	2	46	1461	7	473	2.68e-225	640	2315456	Coccomyxa sp. Obi	BDA43509.1 Long chain base biosynthesis protein 2a [Coccomyxa sp. Obi]
pcri_g1069.t1	KAA6423487.1	48.8	170	85	2	31	537	40	208	9.94e-48	166	2608996	Trebouxia sp. A1-2	KAA6423487.1 thiol peroxidase [Trebouxia sp. A1-2]
pcri_g1070.t1	BDA43589.1	38.5	169	92	5	88	585	19	178	9.46e-11	73.9	2315456	Coccomyxa sp. Obi	BDA43589.1 hypothetical protein COCOBI_04-6020 [Coccomyxa sp. Obi]
pcri_g1071.t1	KAI3438907.1	84.1	283	43	1	1	843	1	283	3.57e-158	452	3077	Chlorella vulgaris	KAI3438907.1 hypothetical protein D9Q98_001321 [Chlorella vulgaris]
pcri_g1072.t1	KAI3438648.1	35.3	657	327	18	100	1938	14	616	1.07e-33	150	3077	Chlorella vulgaris	KAI3438648.1 hypothetical protein D9Q98_001070 [Chlorella vulgaris]
pcri_g1073.t1	KAI3434694.1	45.5	121	62	2	19	369	25	145	3.19e-27	109	3077	Chlorella vulgaris	KAI3434694.1 hypothetical protein D9Q98_002757 [Chlorella vulgaris]
pcri_g1074.t1	XP_002953840.1	42.4	304	159	6	211	1107	171	463	9.14e-57	203	3068	Volvox carteri f. nagariensis	XP_002953840.1 hypothetical protein VOLCADRAFT_106118 [Volvox carteri f. nagariensis] >EFJ45164.1 hypothetical protein VOLCADRAFT_106118 [Volvox carteri f. nagariensis]
pcri_g1075.t1	XP_005651390.1	67.2	1210	387	4	1	3618	1	1204	0	1626	574566	Coccomyxa subellipsoidea C-169	XP_005651390.1 hypothetical protein COCSUDRAFT_52476 [Coccomyxa subellipsoidea C-169] >EIE26846.1 hypothetical protein COCSUDRAFT_52476 [Coccomyxa subellipsoidea C-169]
pcri_g1076.t1	KAA6423051.1	86.6	395	51	1	34	1212	1	395	9.18e-239	665	2608996	Trebouxia sp. A1-2	KAA6423051.1 26S proteasome regulatory ATPase RPT4 [Trebouxia sp. A1-2]
pcri_g1077.t1	QOL01094.1	45.1	224	120	2	13	675	55	278	9.61e-62	205	464287	Pseudococcomyxa simplex	QOL01094.1 putative extracellular protein CSOL_023 [Pseudococcomyxa simplex]
pcri_g1078.t1	PRW59300.1	53.5	344	154	3	4	1035	49	386	2.55e-119	360	3076	Chlorella sorokiniana	PRW59300.1 D-glycerate 3- chloroplastic [Chlorella sorokiniana]
pcri_g1079.t1	KAG7667853.1	37.5	405	193	14	58	1152	18	402	1.25e-42	166	1650286	Chlorella desiccata (nom. nud.)	KAG7667853.1 hypothetical protein KSW81_005771 [Chlorella desiccata (nom. nud.)] >KAH7623319.1 putative Ribosome biogenesis protein NOP53 [Chlorella desiccata (nom. nud.)]
pcri_g1080.t1	XP_005643988.1	45.1	295	159	1	115	999	63	354	6.28e-69	229	574566	Coccomyxa subellipsoidea C-169	XP_005643988.1 hypothetical protein COCSUDRAFT_67899 [Coccomyxa subellipsoidea C-169] >EIE19444.1 hypothetical protein COCSUDRAFT_67899 [Coccomyxa subellipsoidea C-169]
pcri_g1082.t1	PRW58875.1	61.1	494	187	3	31	1497	99	592	1.02e-215	622	3076	Chlorella sorokiniana	PRW58875.1 UVR3 3-like 6-4 DNA photolyase [Chlorella sorokiniana]
pcri_g1083.t1	KAI3438594.1	77.2	479	105	2	19	1449	1	477	3.81e-261	729	3077	Chlorella vulgaris	KAI3438594.1 hypothetical protein D9Q98_001018 [Chlorella vulgaris]
pcri_g1084.t1	GIL80069.1	33.5	158	75	4	1	393	1	155	4.27e-08	64.3	1737510	Volvox reticuliferus	GIL80069.1 hypothetical protein Vretifemale_9266 [Volvox reticuliferus] >GIM09007.1 hypothetical protein Vretimale_12890 [Volvox reticuliferus]
pcri_g1085.t1	KAG1658520.1	42.3	265	144	3	46	816	11	274	6.7e-67	219	1653778	Chlamydomonas sp. UWO 241	KAG1658520.1 hypothetical protein FOA52_009863 [Chlamydomonas sp. UWO 241]
pcri_g1086.t1	PRW45077.1	49	622	288	7	169	2016	61	659	2.22e-180	538	3076	Chlorella sorokiniana	PRW45077.1 HBS1 isoform X1 isoform B [Chlorella sorokiniana]
pcri_g1088.t1	KAI3439030.1	39.9	178	90	5	25	531	12	181	1.85e-25	108	3077	Chlorella vulgaris	KAI3439030.1 hypothetical protein D9Q98_001440 [Chlorella vulgaris]
pcri_g1089.t1	KAG7668023.1	65.1	476	151	6	82	1470	34	507	6e-203	583	1650286	Chlorella desiccata (nom. nud.)	KAG7668023.1 hypothetical protein KSW81_005938 [Chlorella desiccata (nom. nud.)] >KAH7623139.1 putative DEAD-box ATP-dependent RNA helicase 38 [Chlorella desiccata (nom. nud.)]
pcri_g1090.t1	XP_005650953.1	79.8	336	68	0	1	1008	1	336	6.28e-197	554	574566	Coccomyxa subellipsoidea C-169	XP_005650953.1 putative O-sialoglyco protein endopeptidase [Coccomyxa subellipsoidea C-169] >EIE26409.1 putative O-sialoglyco protein endopeptidase [Coccomyxa subellipsoidea C-169]
pcri_g1091.t1	BDA45183.1	42.4	177	85	2	148	630	29	204	7.38e-39	144	2315456	Coccomyxa sp. Obi	BDA45183.1 probable heme-binding protein 1 [Coccomyxa sp. Obi] >BDA45189.1 probable heme-binding protein 1 [Coccomyxa sp. Obi]
pcri_g1092.t1	KAA6422896.1	80.3	66	13	0	16	213	6	71	2.23e-28	108	2608996	Trebouxia sp. A1-2	KAA6422896.1 U6 snRNA-associated Sm LSm1 [Trebouxia sp. A1-2]
pcri_g1093.t1	KAA6423015.1	44.2	504	191	8	34	1275	4	507	4.45e-105	331	2608996	Trebouxia sp. A1-2	KAA6423015.1 presenilin protease [Trebouxia sp. A1-2]
pcri_g1094.t1	QZD35611.1	54.3	385	159	3	2713	3837	1	378	3.22e-133	424	312850	Lobosphaera incisa	QZD35611.1 CDP-ethanolamine:1, 2-diacylglycerol ethanolaminephosphotransferase [Lobosphaera incisa] >QZD35612.1 CDP-ethanolamine:1, 2-diacylglycerol ethanolaminephosphotransferase [Lobosphaera incisa]
pcri_g1095.t1	KAH7667330.1	43.3	194	95	4	973	1533	231	416	5.13e-33	142	55571	Dioscorea alata	KAH7667330.1 SUN domain-containing protein 1/2 [Dioscorea alata] >KAH7667331.1 SUN domain-containing protein 1/2 [Dioscorea alata]
pcri_g1096.t1	AEU04701.1	66.3	359	119	1	25	1101	20	376	1.51e-176	506	312850	Lobosphaera incisa	AEU04701.1 fatty acid delta-12-desaturase [Lobosphaera incisa]
pcri_g1097.t1	KAG7670856.1	76.4	318	75	0	139	1092	39	356	9.2e-165	475	1650286	Chlorella desiccata (nom. nud.)	KAG7670856.1 hypothetical protein KSW81_004289 [Chlorella desiccata (nom. nud.)] >KAH7624130.1 putative Aspartate carbamoyltransferase 1, chloroplastic [Chlorella desiccata (nom. nud.)]
pcri_g1098.t1	XP_005843564.1	79.8	336	68	0	10	1017	5	340	2.2e-211	591	554065	Chlorella variabilis	XP_005843564.1 reversibly glycosylated protein [Chlorella variabilis] >EFN51462.1 reversibly glycosylated protein [Chlorella variabilis]
pcri_g1099.t1	KAA6423227.1	28.2	472	219	10	439	1824	26	387	4.68e-43	170	2608996	Trebouxia sp. A1-2	KAA6423227.1 SWI SNF complex component SNF12 protein [Trebouxia sp. A1-2]
pcri_g1100.t1	BDA43320.1	31.2	407	227	9	112	1239	41	425	1.34e-40	162	2315456	Coccomyxa sp. Obi	BDA43320.1 GTPase-activating protein GYP7 [Coccomyxa sp. Obi]
pcri_g1101.t1	KAA6428471.1	48	469	206	6	16	1419	7	438	2.06e-120	370	2608996	Trebouxia sp. A1-2	KAA6428471.1 translation initiation factor eIF-2B beta subunit [Trebouxia sp. A1-2]
pcri_g1102.t1	BDA43321.1	38.6	127	75	2	217	591	37	162	1.18e-16	85.5	2315456	Coccomyxa sp. Obi	BDA43321.1 hypothetical protein COCOBI_04-3330 [Coccomyxa sp. Obi]
pcri_g1103.t1	XP_045832383.1	48.6	321	134	7	136	1080	71	366	1.88e-94	296	57577	Trifolium pratense	XP_045832383.1 pheophytinase, chloroplastic [Trifolium pratense]
pcri_g1104.t1	PRW59332.1	63.5	713	246	8	7	2112	5	714	1.7e-215	632	3076	Chlorella sorokiniana	PRW59332.1 Crooked neck 1 [Chlorella sorokiniana]
pcri_g1105.t1	KAG7667774.1	52	227	105	2	103	780	23	246	1.1e-74	238	1650286	Chlorella desiccata (nom. nud.)	KAG7667774.1 hypothetical protein KSW81_005696 [Chlorella desiccata (nom. nud.)] >KAH7623399.1 putative Glutathione S-transferase DHAR3, chloroplastic [Chlorella desiccata (nom. nud.)]
pcri_g1106.t1	BDA43555.1	60.2	856	332	3	142	2697	1	851	0	950	2315456	Coccomyxa sp. Obi	BDA43555.1 Periodic tryptophan protein 2 homolog [Coccomyxa sp. Obi]
pcri_g1107.t1	KAA6423410.1	57.6	311	113	5	13	918	14	314	6.6e-103	315	2608996	Trebouxia sp. A1-2	KAA6423410.1 carboxy-terminal domain RNA polymerase II polypeptide A small phosphatase 1-like [Trebouxia sp. A1-2]
pcri_g1108.t1	PRW45643.1	55.5	409	176	3	283	1506	108	511	2.35e-154	461	3076	Chlorella sorokiniana	PRW45643.1 glycosyltransferase family 28 [Chlorella sorokiniana]
pcri_g1109.t1	BDA43549.1	26.4	789	494	19	13	2172	12	782	9.11e-47	190	2315456	Coccomyxa sp. Obi	BDA43549.1 hypothetical protein COCOBI_04-5610 [Coccomyxa sp. Obi]
pcri_g1110.t1	QDZ23495.1	32.4	1325	614	36	274	4062	135	1239	4.06e-167	544	1764295	Chloropicon primus	QDZ23495.1 E3 ubiquitin-protein ligase [Chloropicon primus] >UPR02707.1 E3 ubiquitin-protein ligase [Chloropicon primus]
pcri_g1111.t1	KXZ47560.1	26.8	411	246	6	160	1278	639	1032	3.82e-17	97.1	33097	Gonium pectorale	KXZ47560.1 hypothetical protein GPECTOR_34g719 [Gonium pectorale]
pcri_g1112.t1	BDA43570.1	52.2	182	83	3	88	627	26	205	2.99e-54	182	2315456	Coccomyxa sp. Obi	BDA43570.1 hypothetical protein COCOBI_04-5820 [Coccomyxa sp. Obi]
pcri_g1113.t1	XP_042914870.1	43.4	159	76	2	4	438	12	170	1.26e-32	124	3055	Chlamydomonas reinhardtii	XP_042914870.1 uncharacterized protein CHLRE_17g729950v5 [Chlamydomonas reinhardtii] >PNW70677.1 hypothetical protein CHLRE_17g729950v5 [Chlamydomonas reinhardtii]
pcri_g1114.t1	GAQ87291.1	28.5	365	206	10	64	1038	9	358	3.44e-18	96.3	105231	Klebsormidium nitens	GAQ87291.1 hypothetical protein KFL_003430100 [Klebsormidium nitens]
pcri_g1115.t1	PSC75059.1	62.9	62	23	0	592	777	185	246	5.11e-10	72	554055	Micractinium conductrix	PSC75059.1 G-box-binding factor 1 [Micractinium conductrix]
pcri_g1116.t1	KAA6422852.1	30	653	221	13	634	2544	448	880	3.91e-62	238	2608996	Trebouxia sp. A1-2	KAA6422852.1 kinase associated phosphatase [Trebouxia sp. A1-2]
pcri_g1117.t1	KXZ46679.1	68.5	184	58	0	1	552	1	184	8.17e-86	261	33097	Gonium pectorale	KXZ46679.1 hypothetical protein GPECTOR_41g643 [Gonium pectorale]
pcri_g1118.t1	KAA6421347.1	39.2	166	98	3	124	618	11	174	8.01e-29	116	2608996	Trebouxia sp. A1-2	KAA6421347.1 hypothetical protein FRX49_08625 [Trebouxia sp. A1-2]
pcri_g1119.t1	KAA6419123.1	44	243	105	3	223	942	27	241	6.96e-59	199	2608996	Trebouxia sp. A1-2	KAA6419123.1 zinc finger protein [Trebouxia sp. A1-2]
pcri_g1120.t1	GBF98485.1	44.1	238	101	3	1324	1941	271	508	1.52e-46	185	307507	Raphidocelis subcapitata	GBF98485.1 hypothetical protein Rsub_11695 [Raphidocelis subcapitata]
pcri_g1121.t1	BDA42220.1	42.3	130	73	1	109	492	19	148	1.2e-28	114	2315456	Coccomyxa sp. Obi	BDA42220.1 hypothetical protein COCOBI_03-1070 [Coccomyxa sp. Obi]
pcri_g1122.t1	CAD7695232.1	33.5	468	260	10	163	1449	23	478	1.19e-57	216	121088	Ostreobium quekettii	CAD7695232.1 unnamed protein product [Ostreobium quekettii]
pcri_g1123.t1	GIL65916.1	58.7	213	83	2	4	633	7	217	9.75e-78	243	51714	Volvox africanus	GIL65916.1 hypothetical protein Vafri_19557 [Volvox africanus]
pcri_g1124.t1	BDA43194.1	56	486	186	6	64	1464	31	507	8.76e-177	523	2315456	Coccomyxa sp. Obi	BDA43194.1 Aromatic-L-amino-acid decarboxylase [Coccomyxa sp. Obi]
pcri_g1125.t1	BDA44096.1	52.4	737	330	11	1036	3219	8	732	6.49e-237	704	2315456	Coccomyxa sp. Obi	BDA44096.1 DNA repair and recombination protein RAD54B [Coccomyxa sp. Obi]
pcri_g1126.t1	KAA6428672.1	43.5	193	94	4	97	648	41	227	7.06e-34	132	2608996	Trebouxia sp. A1-2	KAA6428672.1 hypothetical protein FRX49_01547 [Trebouxia sp. A1-2]
pcri_g1128.t1	BDA46467.1	43.7	419	177	8	847	2088	1	365	2.12e-97	315	2315456	Coccomyxa sp. Obi	BDA46467.1 probable chaperone protein DnaJ at N-terminal half [Coccomyxa sp. Obi]
pcri_g1129.t1	BDA50865.1	75.4	398	89	3	4	1176	7	402	1.37e-212	600	2315456	Coccomyxa sp. Obi	BDA50865.1 magnesium-protoporphyrin IX monomethyl ester [oxidative] cyclase, chloroplastic [Coccomyxa sp. Obi]
pcri_g1131.t1	PRW45067.1	41.8	316	177	5	337	1278	77	387	1.09e-62	218	3076	Chlorella sorokiniana	PRW45067.1 Magnesium-protoporphyrin IX monomethyl ester [oxidative] cyclase chloroplastic [Chlorella sorokiniana]
pcri_g1132.t1	GFR49610.1	64.8	108	38	0	7	330	9	116	6.78e-41	141	47775	Astrephomene gubernaculifera	GFR49610.1 hypothetical protein Agub_g11631 [Astrephomene gubernaculifera]
pcri_g1134.t1	BDA46433.1	50.5	188	89	1	1	552	37	224	1.25e-49	170	2315456	Coccomyxa sp. Obi	BDA46433.1 hypothetical protein COCOBI_08-5260 [Coccomyxa sp. Obi]
pcri_g1135.t1	BDA42262.1	32.2	289	119	5	106	972	1	212	1.29e-35	139	2315456	Coccomyxa sp. Obi	BDA42262.1 hypothetical protein COCOBI_03-1490 [Coccomyxa sp. Obi]
pcri_g1136.t1	BDA49574.1	59	603	233	5	112	1902	63	657	9.41e-240	688	2315456	Coccomyxa sp. Obi	BDA49574.1 Broad substrate specificity ATP-binding cassette transporter [Coccomyxa sp. Obi]
pcri_g1138.t1	BDA43075.1	43.1	411	226	4	4816	6033	3	410	1.44e-91	316	2315456	Coccomyxa sp. Obi	BDA43075.1 Trans-acting enoyl reductase [Coccomyxa sp. Obi]
pcri_g1139.t1	KAG7667648.1	54.7	181	72	3	1	513	1	181	3.85e-53	196	1650286	Chlorella desiccata (nom. nud.)	KAG7667648.1 hypothetical protein KSW81_005574 [Chlorella desiccata (nom. nud.)] >KAH7623528.1 putative ADP-ribosylation factor GTPase-activating protein AGD5 [Chlorella desiccata (nom. nud.)]
pcri_g1140.t1	XP_005652260.1	73.4	361	96	0	31	1113	1	361	1.36e-166	480	574566	Coccomyxa subellipsoidea C-169	XP_005652260.1 GDP-D-mannose pyrophosphorylase [Coccomyxa subellipsoidea C-169] >EIE27716.1 GDP-D-mannose pyrophosphorylase [Coccomyxa subellipsoidea C-169]
pcri_g1141.t2	BDA43076.1	39.8	397	195	8	43	1215	17	375	2.2e-67	229	2315456	Coccomyxa sp. Obi	BDA43076.1 Sister chromatid cohesion protein DCC1 [Coccomyxa sp. Obi]
pcri_g1141.t1	BDA43076.1	39.6	369	181	7	43	1137	17	347	3.22e-60	211	2315456	Coccomyxa sp. Obi	BDA43076.1 Sister chromatid cohesion protein DCC1 [Coccomyxa sp. Obi]
pcri_g1142.t1	BDA46426.1	43	293	142	4	97	915	32	319	2.96e-76	246	2315456	Coccomyxa sp. Obi	BDA46426.1 probable 5-hydroxyisourate hydrolase at C-terminar half [Coccomyxa sp. Obi]
pcri_g1143.t1	MCF8205139.1	34.2	111	70	2	1108	1440	7	114	1.14e-09	68.6		N/A	MCF8205139.1 GFA family protein [Methylotenera sp.]
pcri_g1144.t1	PRW60371.1	51.4	72	31	2	1	204	380	451	2.23e-12	73.2	3076	Chlorella sorokiniana	PRW60371.1 tubulin gamma-2 chain [Chlorella sorokiniana]
pcri_g1145.t1	XP_005643779.1	45.9	85	45	1	172	423	711	795	2.14e-09	68.2	574566	Coccomyxa subellipsoidea C-169	XP_005643779.1 hypothetical protein COCSUDRAFT_49062 [Coccomyxa subellipsoidea C-169] >EIE19235.1 hypothetical protein COCSUDRAFT_49062 [Coccomyxa subellipsoidea C-169]
pcri_g1147.t1	GAQ88832.1	33.2	280	152	8	13	780	301	569	1.63e-33	140	105231	Klebsormidium nitens	GAQ88832.1 hypothetical protein KFL_004620120 [Klebsormidium nitens]
pcri_g1149.t1	EMR64356.1	47.9	48	23	2	79	216	116	163	0.000321	48.1	1287681	Eutypa lata UCREL1	EMR64356.1 putative glutathione-dependent formaldehyde-activating family gfa protein [Eutypa lata UCREL1]
pcri_g1150.t1	BDA42973.1	52.6	458	207	4	4	1359	3	456	1.42e-153	456	2315456	Coccomyxa sp. Obi	BDA42973.1 Tubulin gamma chain [Coccomyxa sp. Obi]
pcri_g1152.t1	KAA6418978.1	42.3	246	118	6	25	708	14	253	4.76e-50	175	2608996	Trebouxia sp. A1-2	KAA6418978.1 hypothetical protein FRX49_11081 [Trebouxia sp. A1-2]
pcri_g1153.t1	KAG7667643.1	62.7	67	20	2	4	198	1	64	1.12e-12	67	1650286	Chlorella desiccata (nom. nud.)	KAG7667643.1 hypothetical protein KSW81_005569 [Chlorella desiccata (nom. nud.)] >KAH7623534.1 hypothetical protein NADE_002721 [Chlorella desiccata (nom. nud.)]
pcri_g1154.t1	KAA6418942.1	30.4	250	126	7	88	723	5	244	1.19e-18	93.6	2608996	Trebouxia sp. A1-2	KAA6418942.1 RNA exonuclease 4 [Trebouxia sp. A1-2]
pcri_g1157.t1	KAI3438826.1	37.1	275	161	5	739	1539	209	479	4.84e-44	174	3077	Chlorella vulgaris	KAI3438826.1 hypothetical protein D9Q98_001243 [Chlorella vulgaris]
pcri_g1158.t1	KAA6417700.1	36.1	296	178	5	313	1194	173	459	2.12e-52	193	2608996	Trebouxia sp. A1-2	KAA6417700.1 kinase domain [Trebouxia sp. A1-2]
pcri_g1159.t1	KAG7669091.1	81.9	387	70	0	61	1221	15	401	1.53e-236	665	1650286	Chlorella desiccata (nom. nud.)	KAG7669091.1 hypothetical protein KSW81_004100 [Chlorella desiccata (nom. nud.)] >KAH7624613.1 putative H/ACA ribonucleoprotein complex subunit 4 [Chlorella desiccata (nom. nud.)]
pcri_g1160.t1	PRW59386.1	37.8	423	191	8	31	1098	13	430	9.24e-49	185	3076	Chlorella sorokiniana	PRW59386.1 TLC ATP ADP transporter [Chlorella sorokiniana]
pcri_g1161.t1	XP_004989868.1	33.6	265	150	7	154	945	5	244	8.53e-33	133	946362	Salpingoeca rosetta	XP_004989868.1 short-chain dehydrogenase/reductase SDR [Salpingoeca rosetta] >EGD78192.1 short-chain dehydrogenase/reductase SDR [Salpingoeca rosetta]
pcri_g1163.t1	BDA42138.1	63.1	946	333	5	28	2832	191	1131	0	1149	2315456	Coccomyxa sp. Obi	BDA42138.1 Alanine-tRNA ligase [Coccomyxa sp. Obi]
pcri_g1164.t1	KXZ42698.1	55.4	213	93	2	106	741	10	221	1.69e-72	232	33097	Gonium pectorale	KXZ42698.1 hypothetical protein GPECTOR_124g498 [Gonium pectorale]
pcri_g1165.t1	KAF6256138.1	60.8	240	82	4	1	687	1	239	2.89e-100	301	2650976	Scenedesmus sp. NREL 46B-D3	KAF6256138.1 Maf1-domain-containing protein [Scenedesmus sp. NREL 46B-D3]
pcri_g1166.t1	KAH9547436.1	69.4	193	58	1	2140	2718	53	244	5.74e-86	286	128215	Sphagnum magellanicum	KAH9547436.1 hypothetical protein CY35_11G034400 [Sphagnum magellanicum]
pcri_g1167.t1	BDA41830.1	42.8	222	119	2	34	690	14	230	6.82e-47	165	2315456	Coccomyxa sp. Obi	BDA41830.1 probable vesicle transport protein SFT2A [Coccomyxa sp. Obi]
pcri_g1170.t1	BDA41832.1	62	371	140	1	55	1167	10	379	1.31e-150	458	2315456	Coccomyxa sp. Obi	BDA41832.1 Glutamate 5-kinase at N-terminal half [Coccomyxa sp. Obi]
pcri_g1171.t1	BDA41836.1	47.2	663	316	11	334	2259	6	655	4.77e-156	479	2315456	Coccomyxa sp. Obi	BDA41836.1 DNA repair protein RecN [Coccomyxa sp. Obi]
pcri_g1172.t1	XP_005650162.1	44.9	78	33	1	154	387	36	103	4.19e-12	72	574566	Coccomyxa subellipsoidea C-169	XP_005650162.1 hypothetical protein COCSUDRAFT_83625, partial [Coccomyxa subellipsoidea C-169] >EIE25618.1 hypothetical protein COCSUDRAFT_83625, partial [Coccomyxa subellipsoidea C-169]
pcri_g1173.t1	BDA41670.1	43.1	253	122	4	130	828	551	801	5.1e-44	182	2315456	Coccomyxa sp. Obi	BDA41670.1 probable ribosome-binding protein 1 at N-terminal half [Coccomyxa sp. Obi]
pcri_g1175.t1	KAA6426212.1	50	144	67	3	16	438	2	143	9.31e-34	141	2608996	Trebouxia sp. A1-2	KAA6426212.1 E3 ubiquitin- ligase RING1a-like [Trebouxia sp. A1-2]
pcri_g1176.t1	PSC72759.1	50.8	126	56	1	220	597	22	141	2.33e-29	118	554055	Micractinium conductrix	PSC72759.1 50S ribosomal L27 [Micractinium conductrix]
pcri_g1177.t1	PSC73965.1	55.3	38	17	0	273	160	9	46	1.14e-06	52.8	554055	Micractinium conductrix	PSC73965.1 bax Inhibitor family [Micractinium conductrix]
pcri_g1178.t1	KAA6425852.1	58.6	333	133	1	52	1035	16	348	2.93e-122	378	2608996	Trebouxia sp. A1-2	KAA6425852.1 histone deacetylase 14 [Trebouxia sp. A1-2]
pcri_g1179.t1	PSC76128.1	24.1	823	480	19	700	2904	130	895	2.42e-32	149	554055	Micractinium conductrix	PSC76128.1 PEP-CTERM domain isoform B [Micractinium conductrix] >PSC76129.1 PEP-CTERM domain isoform A [Micractinium conductrix]
pcri_g1180.t1	KAA6422744.1	42.2	301	105	2	340	1035	4	304	4.02e-69	229	2608996	Trebouxia sp. A1-2	KAA6422744.1 ancient ubiquitous 1-like [Trebouxia sp. A1-2]
pcri_g1181.t1	XP_005650337.1	50.4	1362	577	17	67	4110	69	1346	0	1180	574566	Coccomyxa subellipsoidea C-169	XP_005650337.1 hypothetical protein COCSUDRAFT_27430 [Coccomyxa subellipsoidea C-169] >EIE25793.1 hypothetical protein COCSUDRAFT_27430 [Coccomyxa subellipsoidea C-169]
pcri_g1182.t1	XP_005650753.1	68	128	37	3	10	387	2	127	5.76e-38	135	574566	Coccomyxa subellipsoidea C-169	XP_005650753.1 plastid acyl carrier protein [Coccomyxa subellipsoidea C-169] >EIE26209.1 plastid acyl carrier protein [Coccomyxa subellipsoidea C-169]
pcri_g1183.t1	PNH02746.1	53.5	43	20	0	130	258	27	69	2.16e-05	52	47790	Tetrabaena socialis	PNH02746.1 Ferredoxin-thioredoxin reductase, variable chain [Tetrabaena socialis] >PNH12325.1 Ferredoxin-thioredoxin reductase, variable chain [Tetrabaena socialis]
pcri_g1184.t1	KAG1672268.1	45.2	250	121	5	115	843	59	299	4.16e-50	179	1653778	Chlamydomonas sp. UWO 241	KAG1672268.1 hypothetical protein FOA52_004282 [Chlamydomonas sp. UWO 241]
pcri_g1185.t1	BDA51475.1	67.5	295	92	2	409	1293	210	500	2.58e-147	441	2315456	Coccomyxa sp. Obi	BDA51475.1 N6-adenosine-methyltransferase non-catalytic subunit at C-terminar half [Coccomyxa sp. Obi]
pcri_g1186.t1	KAA6428071.1	77.9	226	40	3	142	816	1	217	1.3e-123	361	2608996	Trebouxia sp. A1-2	KAA6428071.1 G10 family [Trebouxia sp. A1-2]
pcri_g1187.t1	BDA47628.1	57.6	576	226	6	22	1713	16	585	2.94e-206	598	2315456	Coccomyxa sp. Obi	BDA47628.1 Lycopene epsilon cyclase, chloroplastic [Coccomyxa sp. Obi]
pcri_g1188.t1	PRW56233.1	66.1	319	101	2	211	1146	1	319	6.08e-133	401	3076	Chlorella sorokiniana	PRW56233.1 translation initiation factor eIF-2B subunit alpha-like [Chlorella sorokiniana]
pcri_g1189.t1	KAA6425609.1	39.4	1427	541	33	91	4230	25	1174	2.04e-239	733	2608996	Trebouxia sp. A1-2	KAA6425609.1 phosphatidylinositol 4-kinase [Trebouxia sp. A1-2]
pcri_g1190.t1	KAA6425600.1	79.7	521	106	0	34	1596	11	531	8.5e-298	826	2608996	Trebouxia sp. A1-2	KAA6425600.1 T-complex delta subunit [Trebouxia sp. A1-2]
pcri_g1191.t1	BDA46941.1	48.3	348	177	2	31	1068	30	376	1.22e-97	305	2315456	Coccomyxa sp. Obi	BDA46941.1 3-hydroxyisobutyryl-CoA hydrolase, mitochondrial [Coccomyxa sp. Obi]
pcri_g1192.t1	KAA6425606.1	47.2	305	144	4	235	1146	27	315	3.89e-80	259	2608996	Trebouxia sp. A1-2	KAA6425606.1 hypothetical protein FRX49_04503 [Trebouxia sp. A1-2]
pcri_g1193.t1	PSC71603.1	40.1	404	189	5	235	1440	1	353	7.95e-64	228	554055	Micractinium conductrix	PSC71603.1 hypothetical protein C2E20_5130 [Micractinium conductrix]
pcri_g1194.t1	BDA47677.1	69.9	193	57	1	16	594	33	224	5.42e-83	278	2315456	Coccomyxa sp. Obi	BDA47677.1 probable RNA-binding protein Musashi homolog 2 at N-terminal half [Coccomyxa sp. Obi]
pcri_g1195.t1	KAF8067271.1	52.5	139	64	1	163	579	43	179	8.69e-41	147	2742167	Scenedesmus sp. PABB004	KAF8067271.1 hypothetical protein HT031_002318 [Scenedesmus sp. PABB004]
pcri_g1196.t1	KAF6256541.1	82.6	172	30	0	1	516	1	172	1.49e-102	302	2650976	Scenedesmus sp. NREL 46B-D3	KAF6256541.1 cyclophilin-like domain-containing protein [Scenedesmus sp. NREL 46B-D3]
pcri_g1197.t1	KAH7618759.1	29.6	974	467	31	1	2763	699	1506	2.45e-73	276	1650286	Chlorella desiccata (nom. nud.)	KAH7618759.1 putative Quinolinate synthase, chloroplastic [Chlorella desiccata (nom. nud.)]
pcri_g1198.t1	XP_005647619.1	54.5	549	198	7	169	1815	8	504	6.36e-173	516	574566	Coccomyxa subellipsoidea C-169	XP_005647619.1 DUF21-domain-containing protein, partial [Coccomyxa subellipsoidea C-169] >EIE23075.1 DUF21-domain-containing protein, partial [Coccomyxa subellipsoidea C-169]
pcri_g1199.t1	BDA49037.1	45.6	846	371	13	265	2550	93	933	9.92e-114	380	2315456	Coccomyxa sp. Obi	BDA49037.1 probable pentatricopeptide repeat-containing protein At5g02860 [Coccomyxa sp. Obi]
pcri_g1200.t1	XP_005649997.1	45.2	660	310	12	202	2157	1	616	2.62e-183	554	574566	Coccomyxa subellipsoidea C-169	XP_005649997.1 hypothetical protein COCSUDRAFT_65252 [Coccomyxa subellipsoidea C-169] >EIE25453.1 hypothetical protein COCSUDRAFT_65252 [Coccomyxa subellipsoidea C-169]
pcri_g1201.t1	KAA6418003.1	44.3	986	392	18	7	2733	4	909	1.18e-204	618	2608996	Trebouxia sp. A1-2	KAA6418003.1 adoMet-dependent rRNA methyltransferase spb1-like [Trebouxia sp. A1-2]
pcri_g1202.t1	XP_005846047.1	66.4	286	88	2	85	921	1	285	1.74e-124	368	554065	Chlorella variabilis	XP_005846047.1 hypothetical protein CHLNCDRAFT_25372, partial [Chlorella variabilis] >EFN53945.1 hypothetical protein CHLNCDRAFT_25372, partial [Chlorella variabilis]
pcri_g1203.t1	XP_005650390.1	36.2	185	102	4	280	795	24	205	7.15e-24	106	574566	Coccomyxa subellipsoidea C-169	XP_005650390.1 hypothetical protein COCSUDRAFT_35426 [Coccomyxa subellipsoidea C-169] >EIE25846.1 hypothetical protein COCSUDRAFT_35426 [Coccomyxa subellipsoidea C-169]
pcri_g1204.t1	XP_005643619.1	72.2	342	95	0	10	1035	3	344	3.52e-184	523	574566	Coccomyxa subellipsoidea C-169	XP_005643619.1 UDP-glucose 4-epimerase [Coccomyxa subellipsoidea C-169] >EIE19075.1 UDP-glucose 4-epimerase [Coccomyxa subellipsoidea C-169]
pcri_g1205.t1	PRW58925.1	45.3	289	136	10	7	834	7	286	2.01e-62	210	3076	Chlorella sorokiniana	PRW58925.1 phenazine biosynthesis-like domain-containing [Chlorella sorokiniana]
pcri_g1206.t1	GIL52715.1	50	1178	468	22	325	3621	140	1275	0	959	51714	Volvox africanus	GIL52715.1 hypothetical protein Vafri_8525 [Volvox africanus]
pcri_g1207.t1	BDA42936.1	45.2	507	265	8	127	1629	55	554	2.97e-123	385	2315456	Coccomyxa sp. Obi	BDA42936.1 AarF domain-containing protein kinase 1 [Coccomyxa sp. Obi]
pcri_g1209.t1	KAA6419630.1	36.9	352	186	6	553	1587	88	410	1.1e-54	208	2608996	Trebouxia sp. A1-2	KAA6419630.1 hypothetical protein FRX49_10355 [Trebouxia sp. A1-2]
pcri_g1210.t1	XP_010655480.1	57	172	68	2	121	636	12	177	4.16e-54	182	29760	Vitis vinifera	XP_010655480.1 PREDICTED: D-tyrosyl-tRNA(Tyr) deacylase [Vitis vinifera] >RVW38003.1 D-aminoacyl-tRNA deacylase [Vitis vinifera]
pcri_g1211.t1	XP_005843998.1	53.1	288	133	2	1195	2052	1	288	8.71e-105	331	554065	Chlorella variabilis	XP_005843998.1 hypothetical protein CHLNCDRAFT_10299, partial [Chlorella variabilis] >EFN51896.1 hypothetical protein CHLNCDRAFT_10299, partial [Chlorella variabilis]
pcri_g1212.t1	GBF95515.1	56.2	73	32	0	394	612	146	218	2.35e-12	78.2	307507	Raphidocelis subcapitata	GBF95515.1 hypothetical protein Rsub_07865 [Raphidocelis subcapitata]
pcri_g1213.t1	KAA6418727.1	42.3	442	228	3	73	1320	31	471	1.74e-87	286	2608996	Trebouxia sp. A1-2	KAA6418727.1 hypothetical protein FRX49_11380 [Trebouxia sp. A1-2]
pcri_g1214.t1	KAA6419489.1	43.2	528	290	6	40	1608	30	552	5.78e-141	429	2608996	Trebouxia sp. A1-2	KAA6419489.1 hypothetical protein FRX49_10587 [Trebouxia sp. A1-2]
pcri_g1215.t1	OAE27701.1	63.8	329	119	0	58	1044	24	352	3.08e-125	374	1480154	Marchantia polymorpha subsp. ruderalis	OAE27701.1 hypothetical protein AXG93_4193s1010 [Marchantia polymorpha subsp. ruderalis] >PTQ38768.1 hypothetical protein MARPO_0049s0059 [Marchantia polymorpha] >BBN06275.1 hypothetical protein Mp_3g19750 [Marchantia polymorpha subsp. ruderalis]
pcri_g1216.t1	PRW57537.1	68.3	243	76	1	241	969	84	325	5.81e-112	338	3076	Chlorella sorokiniana	PRW57537.1 50S ribosomal L3- chloroplastic [Chlorella sorokiniana]
pcri_g1218.t1	GAQ88727.1	49.5	194	91	3	1	564	503	695	4.5e-44	167	105231	Klebsormidium nitens	GAQ88727.1 exopolyphosphatase / guanosine-5'-triphosphate,3'-diphosphate pyrophosphatase [Klebsormidium nitens]
pcri_g1219.t1	KAH9573643.1	48.3	232	109	4	223	918	131	351	3.27e-54	199	128215	Sphagnum magellanicum	KAH9573643.1 hypothetical protein CY35_01G011100 [Sphagnum magellanicum]
pcri_g1220.t1	BDA40919.1	37.5	1111	588	25	703	3939	266	1302	4.19e-179	577	2315456	Coccomyxa sp. Obi	BDA40919.1 probable ATP-dependent DNA helicase RecG at C-terminar half [Coccomyxa sp. Obi]
pcri_g1222.t1	KAA6425833.1	49.2	437	193	9	115	1383	12	433	2.29e-120	370	2608996	Trebouxia sp. A1-2	KAA6425833.1 pachytene checkpoint 2 protein, partial [Trebouxia sp. A1-2]
pcri_g1223.t1	PSC74311.1	52.2	565	218	10	277	1836	124	681	2.47e-182	546	554055	Micractinium conductrix	PSC74311.1 glycosyl hydrolase [Micractinium conductrix]
pcri_g1223.t2	PSC74311.1	52.7	567	234	9	277	1902	124	681	8.18e-187	559	554055	Micractinium conductrix	PSC74311.1 glycosyl hydrolase [Micractinium conductrix]
pcri_g1225.t1	KAG2442601.1	57.6	767	307	6	19	2286	3	762	0	894	51695	Chlamydomonas incerta	KAG2442601.1 hypothetical protein HXX76_002686 [Chlamydomonas incerta]
pcri_g1226.t1	BDA47698.1	42.4	368	163	4	73	1101	23	366	5.54e-84	270	2315456	Coccomyxa sp. Obi	BDA47698.1 hypothetical protein COCOBI_10-5490 [Coccomyxa sp. Obi]
pcri_g1227.t1	BDA42750.1	58.6	522	209	5	1	1563	3	518	2.8e-208	600	2315456	Coccomyxa sp. Obi	BDA42750.1 Eukaryotic translation initiation factor 3 subunit D [Coccomyxa sp. Obi]
pcri_g1228.t1	KAA6429546.1	50.3	286	116	2	163	945	79	363	4.56e-85	272	2608996	Trebouxia sp. A1-2	KAA6429546.1 hypothetical protein FRX49_00938 [Trebouxia sp. A1-2]
pcri_g1229.t1	PSC73207.1	58.2	189	79	0	100	666	41	229	1.41e-68	220	554055	Micractinium conductrix	PSC73207.1 Isochorismatase domain-containing 2 [Micractinium conductrix]
pcri_g1230.t1	XP_005649276.1	59.1	308	122	2	28	939	3	310	4.45e-102	312	574566	Coccomyxa subellipsoidea C-169	XP_005649276.1 Qa-SNARE, SYP4/Tlg2p/Syntaxin 16-type [Coccomyxa subellipsoidea C-169] >EIE24732.1 Qa-SNARE, SYP4/Tlg2p/Syntaxin 16-type [Coccomyxa subellipsoidea C-169]
pcri_g1231.t1	PRW20509.1	64.4	1341	366	19	28	3930	17	1285	0	1446	3076	Chlorella sorokiniana	PRW20509.1 Pre-mRNA-splicing factor ATP-dependent RNA helicase PRP16 [Chlorella sorokiniana]
pcri_g1232.t1	XP_005649943.1	50	332	149	7	163	1158	4	318	2.52e-93	293	574566	Coccomyxa subellipsoidea C-169	XP_005649943.1 hypothetical protein COCSUDRAFT_40655 [Coccomyxa subellipsoidea C-169] >EIE25399.1 hypothetical protein COCSUDRAFT_40655 [Coccomyxa subellipsoidea C-169]
pcri_g1233.t1	PSC69110.1	34.7	75	47	1	1	225	17	89	0.000584	50.4	554055	Micractinium conductrix	PSC69110.1 2 family [Micractinium conductrix]
pcri_g1234.t1	ARQ20716.1	40	275	154	4	55	861	14	283	2.79e-57	196	312850	Lobosphaera incisa	ARQ20716.1 oil globule protein [Lobosphaera incisa]
pcri_g1235.t1	KAI3430388.1	59.7	365	139	2	22	1116	8	364	1.58e-142	419	3077	Chlorella vulgaris	KAI3430388.1 hypothetical protein D9Q98_004983 [Chlorella vulgaris]
pcri_g1236.t1	XP_005649283.1	59.1	672	264	6	46	2043	25	691	3.73e-282	802	574566	Coccomyxa subellipsoidea C-169	XP_005649283.1 hypothetical protein COCSUDRAFT_28332 [Coccomyxa subellipsoidea C-169] >EIE24739.1 hypothetical protein COCSUDRAFT_28332 [Coccomyxa subellipsoidea C-169]
pcri_g1237.t1	PSC73372.1	34.4	692	407	16	262	2283	56	718	8.94e-74	285	554055	Micractinium conductrix	PSC73372.1 abnormal spindle-like microcephaly-associated [Micractinium conductrix]
pcri_g1239.t1	KAI3430279.1	29.7	1124	727	21	697	3966	212	1306	4.08e-115	403	3077	Chlorella vulgaris	KAI3430279.1 hypothetical protein D9Q98_004875 [Chlorella vulgaris]
pcri_g1241.t1	GBF95030.1	39.3	313	172	4	34	924	599	909	9.41e-48	196	307507	Raphidocelis subcapitata	GBF95030.1 hypothetical protein Rsub_07531 [Raphidocelis subcapitata]
pcri_g1243.t1	XP_042926169.1	48.2	1161	496	18	157	3585	21	1094	0	923	3055	Chlamydomonas reinhardtii	XP_042926169.1 uncharacterized protein CHLRE_03g180650v5 [Chlamydomonas reinhardtii] >PNW85316.1 hypothetical protein CHLRE_03g180650v5 [Chlamydomonas reinhardtii]
pcri_g1244.t1	KAI3430722.1	66	94	32	0	25	306	11	104	1.86e-36	129	3077	Chlorella vulgaris	KAI3430722.1 hypothetical protein D9Q98_005308 [Chlorella vulgaris]
pcri_g1245.t1	XP_005643483.1	62.7	153	56	1	1	459	1	152	1.79e-50	184	574566	Coccomyxa subellipsoidea C-169	XP_005643483.1 RNA polymerase II second largest subunit [Coccomyxa subellipsoidea C-169] >EIE18939.1 RNA polymerase II second largest subunit [Coccomyxa subellipsoidea C-169]
pcri_g1246.t1	KAG1657280.1	59.7	186	62	3	1291	1818	210	392	4.16e-57	208	1653778	Chlamydomonas sp. UWO 241	KAG1657280.1 hypothetical protein FOA52_005474 [Chlamydomonas sp. UWO 241]
pcri_g1247.t1	KAA6417135.1	49.6	341	151	7	34	1014	20	353	1.84e-98	305	2608996	Trebouxia sp. A1-2	KAA6417135.1 hypothetical protein FRX49_12890 [Trebouxia sp. A1-2]
pcri_g1248.t1	BDA48401.1	31.5	1014	565	19	205	2976	65	1038	1.16e-106	369	2315456	Coccomyxa sp. Obi	BDA48401.1 Exocyst complex component 2 [Coccomyxa sp. Obi]
pcri_g1251.t1	BDA43636.1	29.1	522	323	13	28	1542	6	497	3.09e-40	163	2315456	Coccomyxa sp. Obi	BDA43636.1 probable TATA box-binding protein-associated factor RNA polymerase [Coccomyxa sp. Obi]
pcri_g1253.t1	BDA42517.1	43	284	159	3	16	867	27	307	1.1e-64	218	2315456	Coccomyxa sp. Obi	BDA42517.1 probable dolichyl-diphosphooligosaccharide-protein glycos [Coccomyxa sp. Obi]
pcri_g1254.t1	KAA6429232.1	43.3	506	239	9	157	1554	75	572	1.69e-104	340	2608996	Trebouxia sp. A1-2	KAA6429232.1 metalloprotease family [Trebouxia sp. A1-2]
pcri_g1255.t1	CAD8118154.1	28.4	201	97	7	553	1128	136	298	7.46e-08	67	65129	Paramecium sonneborni	CAD8118154.1 unnamed protein product [Paramecium sonneborni]
pcri_g1258.t1	KAI3438608.1	45.4	661	333	7	283	2220	171	818	6.73e-170	526	3077	Chlorella vulgaris	KAI3438608.1 hypothetical protein D9Q98_001031 [Chlorella vulgaris]
pcri_g1259.t1	BDA42909.1	42.2	180	100	2	121	648	8	187	3.82e-37	146	2315456	Coccomyxa sp. Obi	BDA42909.1 hypothetical protein COCOBI_03-8020 [Coccomyxa sp. Obi]
pcri_g1260.t1	PRW59076.1	44	957	352	17	10	2601	3	868	4.21e-232	686	3076	Chlorella sorokiniana	PRW59076.1 aminodeoxychorismate chloroplastic [Chlorella sorokiniana]
pcri_g1262.t1	KAG7667760.1	40.9	394	209	6	85	1221	29	413	1.18e-91	293	1650286	Chlorella desiccata (nom. nud.)	KAG7667760.1 hypothetical protein KSW81_005682 [Chlorella desiccata (nom. nud.)] >KAH7623412.1 putative WD repeat-containing protein ATCSA-1 [Chlorella desiccata (nom. nud.)]
pcri_g1264.t1	PNR38885.1	38.7	181	96	6	970	1479	200	376	5.5e-18	98.6	3218	Physcomitrium patens	PNR38885.1 hypothetical protein PHYPA_019163 [Physcomitrium patens]
pcri_g1265.t1	PSC72201.1	74.7	79	20	0	7	243	17	95	1e-28	108	554055	Micractinium conductrix	PSC72201.1 50S ribosomal L33 [Micractinium conductrix]
pcri_g1266.t1	BDA46705.1	41	390	209	11	124	1260	54	433	9.25e-69	236	2315456	Coccomyxa sp. Obi	BDA46705.1 probable actin-histidine N-methyltransferase [Coccomyxa sp. Obi]
pcri_g1267.t1	KDD75922.1	33.7	439	234	8	4	1173	52	482	1.46e-60	219	1291522	Helicosporidium sp. ATCC 50920	KDD75922.1 hypothetical protein H632_c436p1 [Helicosporidium sp. ATCC 50920]
pcri_g1268.t1	GFR52419.1	33.1	145	72	5	148	576	12	133	4.97e-10	70.5	47775	Astrephomene gubernaculifera	GFR52419.1 hypothetical protein Agub_g14991 [Astrephomene gubernaculifera]
pcri_g1269.t1	KAA6423467.1	44.1	315	164	7	49	972	17	326	7.74e-68	226	2608996	Trebouxia sp. A1-2	KAA6423467.1 hypothetical protein FRX49_06528 [Trebouxia sp. A1-2]
pcri_g1270.t1	XP_005643975.1	31.8	592	311	17	7	1659	2	541	5.13e-61	223	574566	Coccomyxa subellipsoidea C-169	XP_005643975.1 hypothetical protein COCSUDRAFT_44752 [Coccomyxa subellipsoidea C-169] >EIE19431.1 hypothetical protein COCSUDRAFT_44752 [Coccomyxa subellipsoidea C-169]
pcri_g1271.t1	BDA43634.1	25.2	734	396	26	22	1980	5	666	7.98e-11	79	2315456	Coccomyxa sp. Obi	BDA43634.1 probable reticulocyte-binding protein 2 homolog a at N-terminal half [Coccomyxa sp. Obi]
pcri_g1272.t1	BDA43632.1	46.9	256	130	5	1	765	1	251	1.36e-58	197	2315456	Coccomyxa sp. Obi	BDA43632.1 probable WW domain-binding protein 4 at N-terminal half [Coccomyxa sp. Obi]
pcri_g1273.t1	PSC73669.1	78.8	179	38	0	1	537	1	179	2.17e-96	287	554055	Micractinium conductrix	PSC73669.1 60S ribosomal L13a-2-like [Micractinium conductrix]
pcri_g1274.t1	OAE30704.1	27.8	482	287	13	13	1422	50	482	2.83e-22	111	1480154	Marchantia polymorpha subsp. ruderalis	OAE30704.1 hypothetical protein AXG93_402s1170 [Marchantia polymorpha subsp. ruderalis] >PTQ39564.1 hypothetical protein MARPO_0044s0037 [Marchantia polymorpha] >BBN07536.1 hypothetical protein Mp_4g04360 [Marchantia polymorpha subsp. ruderalis]
pcri_g1275.t1	BDA43625.1	29.7	585	309	16	541	2265	98	590	6.32e-48	191	2315456	Coccomyxa sp. Obi	BDA43625.1 probable DET1 homolog [Coccomyxa sp. Obi]
pcri_g1276.t1	XP_005648939.1	44.4	908	436	15	67	2634	27	917	1.13e-278	806	574566	Coccomyxa subellipsoidea C-169	XP_005648939.1 Oligoxyloglucan reducing end-specific cellobiohydrolase [Coccomyxa subellipsoidea C-169] >EIE24395.1 Oligoxyloglucan reducing end-specific cellobiohydrolase [Coccomyxa subellipsoidea C-169]
pcri_g1277.t1	BDA43619.1	39.2	199	118	2	160	756	39	234	1.59e-38	145	2315456	Coccomyxa sp. Obi	BDA43619.1 probable 50S ribosomal protein L25 [Coccomyxa sp. Obi]
pcri_g1278.t1	BDA43618.1	75.1	619	154	0	2377	4233	999	1617	4.13e-308	926	2315456	Coccomyxa sp. Obi	BDA43618.1 probable eukaryotic translation initiation factor 5B at C-terminar half [Coccomyxa sp. Obi]
pcri_g1279.t2	KAH7623425.1	45.7	105	56	1	55	369	142	245	6.78e-18	94.7	1650286	Chlorella desiccata (nom. nud.)	KAH7623425.1 putative Eukaryotic translation initiation factor 5B [Chlorella desiccata (nom. nud.)]
pcri_g1279.t1	KAH7623425.1	45.7	105	56	1	196	510	142	245	2.08e-17	94.7	1650286	Chlorella desiccata (nom. nud.)	KAH7623425.1 putative Eukaryotic translation initiation factor 5B [Chlorella desiccata (nom. nud.)]
pcri_g1280.t1	GIL43707.1	53.1	160	66	3	46	519	52	204	8.92e-38	149	51714	Volvox africanus	GIL43707.1 hypothetical protein Vafri_1360, partial [Volvox africanus]
pcri_g1281.t2	GAX82959.1	55.8	493	198	6	547	1974	88	577	6.73e-161	485	1157962	Chlamydomonas eustigma	GAX82959.1 hypothetical protein CEUSTIGMA_g10386.t1 [Chlamydomonas eustigma]
pcri_g1281.t3	GAX82959.1	55.8	477	191	6	1	1380	104	577	3.13e-157	468	1157962	Chlamydomonas eustigma	GAX82959.1 hypothetical protein CEUSTIGMA_g10386.t1 [Chlamydomonas eustigma]
pcri_g1281.t1	GAX82959.1	54.8	465	190	6	1	1344	116	577	2.33e-148	445	1157962	Chlamydomonas eustigma	GAX82959.1 hypothetical protein CEUSTIGMA_g10386.t1 [Chlamydomonas eustigma]
pcri_g1282.t1	BDA43711.1	32.8	481	253	12	160	1551	121	548	7.44e-51	193	2315456	Coccomyxa sp. Obi	BDA43711.1 hypothetical protein COCOBI_04-7260 [Coccomyxa sp. Obi]
pcri_g1284.t1	KAI3428240.1	34.6	1211	619	28	187	3405	42	1217	7.55e-149	504	3077	Chlorella vulgaris	KAI3428240.1 hypothetical protein D9Q98_006620 [Chlorella vulgaris]
pcri_g1286.t1	BDA42519.1	31	1606	514	25	1036	5832	319	1337	4.35e-199	648	2315456	Coccomyxa sp. Obi	BDA42519.1 probable histone-lysine N-methyltransferase, H3 lysine-36 specific at C-terminar half [Coccomyxa sp. Obi]
pcri_g1287.t1	KXZ50693.1	69.5	167	43	1	325	801	59	225	1.18e-74	237	33097	Gonium pectorale	KXZ50693.1 hypothetical protein GPECTOR_15g377 [Gonium pectorale]
pcri_g1288.t1	GAQ83554.1	52.1	94	45	0	79	360	48	141	5.94e-13	72	105231	Klebsormidium nitens	GAQ83554.1 chaperone DnaJ-domain superfamily protein [Klebsormidium nitens]
pcri_g1289.t1	KAG1659217.1	44.6	529	237	9	1	1509	1	499	3.59e-125	387	1653778	Chlamydomonas sp. UWO 241	KAG1659217.1 hypothetical protein FOA52_008986 [Chlamydomonas sp. UWO 241]
pcri_g1290.t1	KAA6420146.1	48.9	94	40	3	13	279	9	99	3.88e-22	93.6	2608996	Trebouxia sp. A1-2	KAA6420146.1 hypothetical protein FRX49_09809, partial [Trebouxia sp. A1-2]
pcri_g1291.t1	KAA6420192.1	61.7	567	197	6	1	1650	1	564	1.17e-227	650	2608996	Trebouxia sp. A1-2	KAA6420192.1 DEAD box P68 (ISS) [Trebouxia sp. A1-2]
pcri_g1292.t1	XP_005645443.1	60.7	145	55	1	1	435	1	143	3.59e-52	173	574566	Coccomyxa subellipsoidea C-169	XP_005645443.1 ribosomal protein L17 [Coccomyxa subellipsoidea C-169] >EIE20899.1 ribosomal protein L17 [Coccomyxa subellipsoidea C-169]
pcri_g1293.t1	XP_001692127.2	48.4	128	62	2	43	414	17	144	2.86e-30	117	3055	Chlamydomonas reinhardtii	XP_001692127.2 uncharacterized protein CHLRE_16g668000v5 [Chlamydomonas reinhardtii] >PNW71914.1 hypothetical protein CHLRE_16g668000v5 [Chlamydomonas reinhardtii]
pcri_g1295.t2	XP_005849927.1	55.2	823	295	9	523	2859	67	859	3.62e-248	734	554065	Chlorella variabilis	XP_005849927.1 hypothetical protein CHLNCDRAFT_21268 [Chlorella variabilis] >EFN57825.1 hypothetical protein CHLNCDRAFT_21268 [Chlorella variabilis]
pcri_g1295.t1	XP_005849927.1	55.2	823	295	9	523	2859	67	859	7.64e-249	734	554065	Chlorella variabilis	XP_005849927.1 hypothetical protein CHLNCDRAFT_21268 [Chlorella variabilis] >EFN57825.1 hypothetical protein CHLNCDRAFT_21268 [Chlorella variabilis]
pcri_g1296.t1	KAI3438735.1	63.3	480	174	1	1	1434	1	480	1.13e-217	620	3077	Chlorella vulgaris	KAI3438735.1 hypothetical protein D9Q98_001154 [Chlorella vulgaris]
pcri_g1297.t1	RHZ21791.1	47.3	93	42	2	40	318	13	98	7.11e-08	57.8	112090	Aphanomyces astaci	RHZ21791.1 hypothetical protein DYB26_014642, partial [Aphanomyces astaci]
pcri_g1298.t1	BDA42729.1	72	207	57	1	43	660	13	219	4.6e-107	322	2315456	Coccomyxa sp. Obi	BDA42729.1 Casein kinase II subunit beta [Coccomyxa sp. Obi]
pcri_g1300.t1	GFH17069.1	80.8	104	20	0	7	318	4	107	4.9e-57	183	44745	Haematococcus lacustris	GFH17069.1 snRNP core protein D3 [Haematococcus lacustris]
pcri_g1301.t2	XP_005649143.1	32.2	357	198	11	94	1098	58	392	1.21e-19	101	574566	Coccomyxa subellipsoidea C-169	XP_005649143.1 hypothetical protein COCSUDRAFT_46871 [Coccomyxa subellipsoidea C-169] >EIE24599.1 hypothetical protein COCSUDRAFT_46871 [Coccomyxa subellipsoidea C-169]
pcri_g1301.t1	XP_005649143.1	32.2	357	198	11	34	1038	58	392	1.22e-19	101	574566	Coccomyxa subellipsoidea C-169	XP_005649143.1 hypothetical protein COCSUDRAFT_46871 [Coccomyxa subellipsoidea C-169] >EIE24599.1 hypothetical protein COCSUDRAFT_46871 [Coccomyxa subellipsoidea C-169]
pcri_g1302.t1	XP_005649153.1	69.4	395	121	0	97	1281	28	422	1.87e-196	560	574566	Coccomyxa subellipsoidea C-169	XP_005649153.1 ATP-citrate lyase subunit A [Coccomyxa subellipsoidea C-169] >EIE24609.1 ATP-citrate lyase subunit A [Coccomyxa subellipsoidea C-169]
pcri_g1303.t1	PRW59213.1	51.8	380	179	4	196	1326	85	463	5.66e-98	317	3076	Chlorella sorokiniana	PRW59213.1 RETICULATA-RELATED chloroplastic-like [Chlorella sorokiniana]
pcri_g1304.t1	BDA42730.1	36.5	159	90	4	139	585	73	230	8.37e-13	75.9	2315456	Coccomyxa sp. Obi	BDA42730.1 hypothetical protein COCOBI_03-6230 [Coccomyxa sp. Obi]
pcri_g1305.t1	GBF96255.1	50.2	231	107	3	58	726	5	235	4.45e-67	218	307507	Raphidocelis subcapitata	GBF96255.1 hypothetical protein Rsub_08800 [Raphidocelis subcapitata]
pcri_g1306.t1	BDA48850.1	67.2	601	191	1	256	2040	81	681	2.44e-274	781	2315456	Coccomyxa sp. Obi	BDA48850.1 probable protein ViaA at C-terminar half [Coccomyxa sp. Obi]
pcri_g1307.t1	KAA6421204.1	64.8	497	163	1	133	1587	59	555	8.85e-214	614	2608996	Trebouxia sp. A1-2	KAA6421204.1 ATPase [Trebouxia sp. A1-2]
pcri_g1307.t2	KAA6421204.1	61.8	521	163	2	133	1659	59	555	4.36e-208	600	2608996	Trebouxia sp. A1-2	KAA6421204.1 ATPase [Trebouxia sp. A1-2]
pcri_g1308.t1	PSC73387.1	36.6	853	421	14	169	2415	58	894	3.18e-140	448	554055	Micractinium conductrix	PSC73387.1 ATP-binding cassette sub-family D member 4 [Micractinium conductrix]
pcri_g1309.t1	BDA42477.1	53.5	213	84	4	40	639	10	220	4.33e-52	185	2315456	Coccomyxa sp. Obi	BDA42477.1 probable Ankyrin-3 at C-terminar half [Coccomyxa sp. Obi]
pcri_g1312.t1	XP_005646041.1	43.4	884	400	16	661	3096	116	971	2.46e-206	629	574566	Coccomyxa subellipsoidea C-169	XP_005646041.1 hypothetical protein COCSUDRAFT_43213 [Coccomyxa subellipsoidea C-169] >EIE21497.1 hypothetical protein COCSUDRAFT_43213 [Coccomyxa subellipsoidea C-169]
pcri_g1313.t1	KXZ56996.1	44	284	157	2	4	852	3	285	1.15e-73	238	33097	Gonium pectorale	KXZ56996.1 hypothetical protein GPECTOR_1g90 [Gonium pectorale]
pcri_g1314.t1	KAA6424442.1	30.2	569	347	16	4	1602	5	559	1.07e-44	179	2608996	Trebouxia sp. A1-2	KAA6424442.1 glyoxysomal processing glyoxysomal-like [Trebouxia sp. A1-2]
pcri_g1315.t1	BDA45394.1	47.4	475	237	11	115	1527	78	543	7.39e-140	424	2315456	Coccomyxa sp. Obi	BDA45394.1 beta,beta-carotene 15,15'-dioxygenase [Coccomyxa sp. Obi]
pcri_g1316.t1	KAA6429176.1	54.5	521	220	6	376	1914	89	600	1.65e-170	511	2608996	Trebouxia sp. A1-2	KAA6429176.1 hypothetical protein FRX49_00572 [Trebouxia sp. A1-2]
pcri_g1317.t1	XP_008612059.1	37.9	169	71	7	22	450	7	167	7.95e-07	60.5	1156394	Saprolegnia diclina VS20	XP_008612059.1 hypothetical protein SDRG_07973 [Saprolegnia diclina VS20] >EQC34653.1 hypothetical protein SDRG_07973 [Saprolegnia diclina VS20]
pcri_g1318.t1	PSC73141.1	35.8	422	213	10	34	1155	181	592	6.32e-50	188	554055	Micractinium conductrix	PSC73141.1 Vacuolar sorting-associated 36 [Micractinium conductrix]
pcri_g1319.t1	KAG2222093.1	25.7	315	215	9	67	984	159	463	1.72e-07	67.4	1195481	Circinella minor	KAG2222093.1 hypothetical protein INT45_007979 [Circinella minor]
pcri_g1319.t2	KAG2222093.1	25.7	315	215	9	67	984	159	463	1.44e-07	67.4	1195481	Circinella minor	KAG2222093.1 hypothetical protein INT45_007979 [Circinella minor]
pcri_g1320.t1	XP_005649282.1	48	823	371	9	256	2628	16	813	3.62e-244	714	574566	Coccomyxa subellipsoidea C-169	XP_005649282.1 putative cGMP-dependent protein kinase [Coccomyxa subellipsoidea C-169] >EIE24738.1 putative cGMP-dependent protein kinase [Coccomyxa subellipsoidea C-169]
pcri_g1321.t1	XP_011398954.1	55.7	282	111	5	361	1170	5	284	2.06e-97	302	3075	Auxenochlorella protothecoides	XP_011398954.1 Prostaglandin E synthase 2 [Auxenochlorella protothecoides] >KFM26058.1 Prostaglandin E synthase 2 [Auxenochlorella protothecoides] >RMZ57153.1 hypothetical protein APUTEX25_003987 [Auxenochlorella protothecoides]
pcri_g1322.t1	BDA42767.1	47.8	578	258	8	127	1824	3	548	8.34e-134	414	2315456	Coccomyxa sp. Obi	BDA42767.1 probable dual specificity protein phosphatase 6 at N-terminal half [Coccomyxa sp. Obi]
pcri_g1325.t1	KAI3430247.1	50.5	388	179	6	37	1182	54	434	3.63e-119	365	3077	Chlorella vulgaris	KAI3430247.1 hypothetical protein D9Q98_004843 [Chlorella vulgaris]
pcri_g1326.t1	BDA42386.1	61.3	106	40	1	124	438	44	149	2.82e-41	151	2315456	Coccomyxa sp. Obi	BDA42386.1 probable cleavage and polyadenylation specificity factor subunit 4 [Coccomyxa sp. Obi]
pcri_g1327.t1	KAA6417476.1	56	1481	591	19	85	4395	35	1498	0	1536	2608996	Trebouxia sp. A1-2	KAA6417476.1 alpha-glucan water chloroplastic-like [Trebouxia sp. A1-2]
pcri_g1328.t1	KAI3430377.1	48.6	181	67	3	46	537	33	204	9e-41	169	3077	Chlorella vulgaris	KAI3430377.1 hypothetical protein D9Q98_004972 [Chlorella vulgaris]
pcri_g1329.t1	KAG2490317.1	70.5	468	134	3	40	1443	18	481	6.84e-243	683	47281	Edaphochlamys debaryana	KAG2490317.1 hypothetical protein HYH03_011268 [Edaphochlamys debaryana]
pcri_g1330.t1	KAA6419958.1	36.1	144	78	4	3625	4041	1099	1233	3.65e-07	68.6	2608996	Trebouxia sp. A1-2	KAA6419958.1 hypothetical protein FRX49_10148 [Trebouxia sp. A1-2]
pcri_g1331.t2	BDA42761.1	52.7	501	212	9	283	1743	2	491	6.96e-168	499	2315456	Coccomyxa sp. Obi	BDA42761.1 Serine/threonine-protein kinase stt7, chloroplastic [Coccomyxa sp. Obi]
pcri_g1331.t1	PSC67135.1	50.8	502	229	10	1	1464	86	583	7.52e-161	481	554055	Micractinium conductrix	PSC67135.1 Serine threonine-kinase chloroplastic [Micractinium conductrix]
pcri_g1332.t1	BDA42747.1	50.8	386	184	4	139	1281	17	401	3.75e-108	336	2315456	Coccomyxa sp. Obi	BDA42747.1 hypothetical protein COCOBI_03-6400 [Coccomyxa sp. Obi]
pcri_g1333.t1	KAA6421716.1	52.8	161	75	1	1	480	1	161	3.34e-56	186	2608996	Trebouxia sp. A1-2	KAA6421716.1 peroxisomal membrane PMP22-like [Trebouxia sp. A1-2]
pcri_g1334.t1	KAA6420288.1	39.3	491	289	2	34	1506	34	515	1.5e-109	347	2608996	Trebouxia sp. A1-2	KAA6420288.1 hypothetical protein FRX49_09772 [Trebouxia sp. A1-2]
pcri_g1335.t1	KAA6423326.1	44.1	383	196	6	16	1113	7	388	1.62e-83	270	2608996	Trebouxia sp. A1-2	KAA6423326.1 SGT1 protein [Trebouxia sp. A1-2]
pcri_g1336.t1	PTQ39242.1	31.3	441	221	7	28	1290	3	381	2.74e-47	180	3197	Marchantia polymorpha	PTQ39242.1 hypothetical protein MARPO_0046s0064 [Marchantia polymorpha] >BBN15766.1 hypothetical protein Mp_7g00610 [Marchantia polymorpha subsp. ruderalis]
pcri_g1337.t1	XP_005649112.1	61	631	238	5	31	1920	6	629	1.68e-263	748	574566	Coccomyxa subellipsoidea C-169	XP_005649112.1 acyl-CoA oxidase [Coccomyxa subellipsoidea C-169] >EIE24568.1 acyl-CoA oxidase [Coccomyxa subellipsoidea C-169]
pcri_g1338.t1	XP_005649269.1	36.2	431	214	10	61	1245	55	460	3.91e-55	200	574566	Coccomyxa subellipsoidea C-169	XP_005649269.1 phosphoglycerate mutase-like protein [Coccomyxa subellipsoidea C-169] >EIE24725.1 phosphoglycerate mutase-like protein [Coccomyxa subellipsoidea C-169]
pcri_g1339.t1	KAA6418210.1	25.9	243	164	5	241	933	128	366	3.35e-06	60.8	2608996	Trebouxia sp. A1-2	KAA6418210.1 hypothetical protein FRX49_11868 [Trebouxia sp. A1-2]
pcri_g1340.t1	BDA42570.1	41.6	202	103	3	25	588	4	204	9.75e-42	152	2315456	Coccomyxa sp. Obi	BDA42570.1 probable pyrrolidone-carboxylate peptidase [Coccomyxa sp. Obi]
pcri_g1341.t1	BDA42578.1	54.8	252	114	0	172	927	74	325	6e-87	274	2315456	Coccomyxa sp. Obi	BDA42578.1 probable glutamyl-tRNA reductase-binding protein, chloroplastic [Coccomyxa sp. Obi]
pcri_g1342.t1	KAG0617367.1	31	361	217	9	16	1080	9	343	1.15e-30	130	3225	Ceratodon purpureus	KAG0617367.1 hypothetical protein M758_5G184900 [Ceratodon purpureus]
pcri_g1343.t1	KAA6420150.1	39.1	466	232	11	4	1308	19	463	3.49e-69	246	2608996	Trebouxia sp. A1-2	KAA6420150.1 hypothetical protein FRX49_09813 [Trebouxia sp. A1-2]
pcri_g1345.t1	KAG2486924.1	51.2	330	144	7	1465	2430	44	364	7.16e-86	288	47281	Edaphochlamys debaryana	KAG2486924.1 hypothetical protein HYH03_014423 [Edaphochlamys debaryana]
pcri_g1346.t1	BDA47676.1	30	829	467	20	115	2451	745	1510	8.1e-54	215	2315456	Coccomyxa sp. Obi	BDA47676.1 probable nuclear pore complex protein Nup160 at C-terminar half [Coccomyxa sp. Obi]
pcri_g1348.t1	XP_005648310.1	64.4	253	81	2	7	756	2	248	9.76e-95	288	574566	Coccomyxa subellipsoidea C-169	XP_005648310.1 hypothetical protein COCSUDRAFT_28997 [Coccomyxa subellipsoidea C-169] >EIE23766.1 hypothetical protein COCSUDRAFT_28997 [Coccomyxa subellipsoidea C-169]
pcri_g1349.t1	BDA47679.1	51.4	593	246	9	1	1710	1	574	3.15e-174	516	2315456	Coccomyxa sp. Obi	BDA47679.1 Guanine nucleotide-binding protein-like 3 homolog [Coccomyxa sp. Obi]
pcri_g1349.t2	BDA47679.1	50.9	580	245	8	1	1638	1	574	3.87e-166	495	2315456	Coccomyxa sp. Obi	BDA47679.1 Guanine nucleotide-binding protein-like 3 homolog [Coccomyxa sp. Obi]
pcri_g1350.t1	GHP08756.1	53.3	199	93	0	52	648	19	217	1.35e-68	219	41880	Pycnococcus provasolii	GHP08756.1 hypothetical protein PPROV_000749300 [Pycnococcus provasolii]
pcri_g1351.t1	XP_042414354.1	91	145	13	0	19	453	5	149	1.4e-69	217	94328	Zingiber officinale	XP_042414354.1 calmodulin-1-like [Zingiber officinale] >XP_042419003.1 calmodulin-1-like [Zingiber officinale] >KAG6491344.1 hypothetical protein ZIOFF_052682 [Zingiber officinale] >KAG6494454.1 hypothetical protein ZIOFF_049480 [Zingiber officinale]
pcri_g1352.t1	AHZ63929.1	96.8	739	4	1	2644	4860	7	725	0	1416	173492	Prasiola crispa	AHZ63929.1 phototropin [Prasiola crispa]
pcri_g1353.t1	BDA42671.1	60.2	113	45	0	16	354	5	117	1.06e-43	149	2315456	Coccomyxa sp. Obi	BDA42671.1 Uncharacterized protein At5g64816 [Coccomyxa sp. Obi]
pcri_g1357.t1	XP_005842925.1	73.2	153	41	0	115	573	13	165	7.23e-74	233	554065	Chlorella variabilis	XP_005842925.1 hypothetical protein CHLNCDRAFT_11893, partial [Chlorella variabilis] >EFN50823.1 hypothetical protein CHLNCDRAFT_11893, partial [Chlorella variabilis]
pcri_g1358.t1	XP_005845666.1	46	137	71	1	4	414	39	172	8.85e-32	124	554065	Chlorella variabilis	XP_005845666.1 hypothetical protein CHLNCDRAFT_53733 [Chlorella variabilis] >EFN53564.1 hypothetical protein CHLNCDRAFT_53733 [Chlorella variabilis]
pcri_g1359.t1	KXZ46118.1	71.9	128	36	0	685	1068	73	200	4.61e-64	213	33097	Gonium pectorale	KXZ46118.1 hypothetical protein GPECTOR_47g396 [Gonium pectorale]
pcri_g1360.t1	XP_005648730.1	28.1	352	237	6	34	1053	47	394	6.45e-30	132	574566	Coccomyxa subellipsoidea C-169	XP_005648730.1 hypothetical protein COCSUDRAFT_65787 [Coccomyxa subellipsoidea C-169] >EIE24186.1 hypothetical protein COCSUDRAFT_65787 [Coccomyxa subellipsoidea C-169]
pcri_g1362.t1	XP_005842925.1	73.2	153	41	0	115	573	13	165	7.23e-74	233	554065	Chlorella variabilis	XP_005842925.1 hypothetical protein CHLNCDRAFT_11893, partial [Chlorella variabilis] >EFN50823.1 hypothetical protein CHLNCDRAFT_11893, partial [Chlorella variabilis]
pcri_g1363.t1	XP_005845666.1	37.5	168	71	2	4	507	39	172	1.65e-25	108	554065	Chlorella variabilis	XP_005845666.1 hypothetical protein CHLNCDRAFT_53733 [Chlorella variabilis] >EFN53564.1 hypothetical protein CHLNCDRAFT_53733 [Chlorella variabilis]
pcri_g1364.t1	KXZ46118.1	71.9	128	36	0	166	549	73	200	1.22e-66	213	33097	Gonium pectorale	KXZ46118.1 hypothetical protein GPECTOR_47g396 [Gonium pectorale]
pcri_g1365.t1	KAI3430728.1	33.3	126	70	4	2218	2574	833	951	7.57e-07	67.4	3077	Chlorella vulgaris	KAI3430728.1 hypothetical protein D9Q98_005314 [Chlorella vulgaris]
pcri_g1366.t1	XP_013906808.1	60	295	110	3	628	1509	46	333	1.84e-119	365	145388	Monoraphidium neglectum	XP_013906808.1 hypothetical protein MNEG_0147 [Monoraphidium neglectum] >KIZ07789.1 hypothetical protein MNEG_0147 [Monoraphidium neglectum]
pcri_g1367.t1	KAI3430363.1	36	353	207	7	10	1053	46	384	2.59e-59	206	3077	Chlorella vulgaris	KAI3430363.1 hypothetical protein D9Q98_004958 [Chlorella vulgaris]
pcri_g1368.t1	PSC67309.1	60.8	579	226	1	457	2190	83	661	5.16e-235	680	554055	Micractinium conductrix	PSC67309.1 putative aarF domain-containing kinase chloroplastic [Micractinium conductrix]
pcri_g1369.t1	PRW20215.1	45.4	183	94	3	310	852	92	270	3.01e-35	139	3076	Chlorella sorokiniana	PRW20215.1 hypothetical protein C2E21_9220 [Chlorella sorokiniana]
pcri_g1370.t1	BDA49378.1	45.4	1250	591	20	151	3843	46	1223	4.39e-295	895	2315456	Coccomyxa sp. Obi	BDA49378.1 ATP-dependent RNA helicase DEAH13 [Coccomyxa sp. Obi]
pcri_g1371.t1	GFR41177.1	29.9	137	88	3	1267	1656	877	1012	1.5e-05	62.8	47775	Astrephomene gubernaculifera	GFR41177.1 hypothetical protein Agub_g1844, partial [Astrephomene gubernaculifera]
pcri_g1372.t1	PSC68108.1	50	94	46	1	220	498	75	168	8e-22	97.1	554055	Micractinium conductrix	PSC68108.1 (2Fe-2S)-binding [Micractinium conductrix]
pcri_g1373.t1	KXZ56482.1	26.4	208	134	8	181	768	33	233	8.87e-06	58.5	33097	Gonium pectorale	KXZ56482.1 hypothetical protein GPECTOR_1g431 [Gonium pectorale]
pcri_g1374.t1	BDA47714.1	62.6	91	34	0	775	1047	133	223	5.6e-24	115	2315456	Coccomyxa sp. Obi	BDA47714.1 probable RNA-binding protein with serine-rich domain 1 at N-terminal half [Coccomyxa sp. Obi]
pcri_g1375.t1	KAA6424067.1	68.7	198	62	0	1	594	1	198	1.12e-94	296	2608996	Trebouxia sp. A1-2	KAA6424067.1 Pre-mRNA-splicing factor 38A [Trebouxia sp. A1-2]
pcri_g1376.t1	KAI3430294.1	32.8	740	365	18	208	2238	123	793	1.53e-62	237	3077	Chlorella vulgaris	KAI3430294.1 hypothetical protein D9Q98_004890 [Chlorella vulgaris]
pcri_g1377.t1	BDA50474.1	48.6	1147	536	17	73	3429	17	1137	0	943	2315456	Coccomyxa sp. Obi	BDA50474.1 3'-5' RNA helicase YTHDC2 [Coccomyxa sp. Obi]
pcri_g1378.t1	GAQ90107.1	48.1	231	111	3	157	831	14	241	9.06e-59	198	105231	Klebsormidium nitens	GAQ90107.1 hypothetical protein KFL_006010030 [Klebsormidium nitens]
pcri_g1379.t1	GAX75522.1	45.4	194	82	4	109	627	26	216	3.04e-45	160	1157962	Chlamydomonas eustigma	GAX75522.1 hypothetical protein CEUSTIGMA_g2965.t1 [Chlamydomonas eustigma]
pcri_g1380.t1	BDA49071.1	76.5	226	53	0	163	840	19	244	6.55e-126	369	2315456	Coccomyxa sp. Obi	BDA49071.1 ATP-dependent Clp protease proteolytic subunit 2 [Coccomyxa sp. Obi]
pcri_g1381.t1	BDA49072.1	62.3	604	204	4	727	2472	237	838	5.42e-239	701	2315456	Coccomyxa sp. Obi	BDA49072.1 Translation initiation factor IF-2 [Coccomyxa sp. Obi]
pcri_g1382.t1	BDA49097.1	62.7	740	261	2	40	2259	11	735	0	898	2315456	Coccomyxa sp. Obi	BDA49097.1 Cullin-3 [Coccomyxa sp. Obi]
pcri_g1383.t1	KAG7675235.1	50.7	383	109	1	388	1536	80	382	5.07e-107	345	1650286	Chlorella desiccata (nom. nud.)	KAG7675235.1 hypothetical protein KSW81_002736 [Chlorella desiccata (nom. nud.)]
pcri_g1384.t1	BDA49507.1	46.9	478	219	10	490	1866	67	528	1.88e-135	417	2315456	Coccomyxa sp. Obi	BDA49507.1 Integrin-linked protein kinase 1 [Coccomyxa sp. Obi]
pcri_g1385.t1	PRW05768.1	36.2	1500	669	42	166	4242	64	1416	7.07e-198	635	3076	Chlorella sorokiniana	PRW05768.1 elongator complex 1 [Chlorella sorokiniana]
pcri_g1386.t1	BDA46649.1	46.8	308	157	3	28	939	8	312	1.37e-80	257	2315456	Coccomyxa sp. Obi	BDA46649.1 NmrA-like family domain-containing protein 1 [Coccomyxa sp. Obi]
pcri_g1388.t1	XP_005648730.1	30.9	223	136	8	1	636	179	394	4.88e-13	79.3	574566	Coccomyxa subellipsoidea C-169	XP_005648730.1 hypothetical protein COCSUDRAFT_65787 [Coccomyxa subellipsoidea C-169] >EIE24186.1 hypothetical protein COCSUDRAFT_65787 [Coccomyxa subellipsoidea C-169]
pcri_g1389.t1	XP_005648730.1	27.5	153	74	4	400	852	42	159	4.49e-06	60.5	574566	Coccomyxa subellipsoidea C-169	XP_005648730.1 hypothetical protein COCSUDRAFT_65787 [Coccomyxa subellipsoidea C-169] >EIE24186.1 hypothetical protein COCSUDRAFT_65787 [Coccomyxa subellipsoidea C-169]
pcri_g1390.t1	BDA46649.1	44.4	275	146	3	487	1299	41	312	1.65e-63	218	2315456	Coccomyxa sp. Obi	BDA46649.1 NmrA-like family domain-containing protein 1 [Coccomyxa sp. Obi]
pcri_g1391.t1	BDA50712.1	60.5	721	279	4	40	2187	20	739	1.45e-296	839	2315456	Coccomyxa sp. Obi	BDA50712.1 Cullin-4 [Coccomyxa sp. Obi]
pcri_g1392.t1	XP_042925850.1	37.6	338	163	10	13	930	13	334	5.36e-57	197	3055	Chlamydomonas reinhardtii	XP_042925850.1 uncharacterized protein CHLRE_03g162250v5 [Chlamydomonas reinhardtii] >PNW84881.1 hypothetical protein CHLRE_03g162250v5 [Chlamydomonas reinhardtii]
pcri_g1394.t1	XP_005645060.1	60.3	262	101	1	214	999	22	280	9.28e-101	309	574566	Coccomyxa subellipsoidea C-169	XP_005645060.1 hypothetical protein COCSUDRAFT_57663 [Coccomyxa subellipsoidea C-169] >EIE20516.1 hypothetical protein COCSUDRAFT_57663 [Coccomyxa subellipsoidea C-169]
pcri_g1396.t1	BDA50675.1	47.8	387	186	3	25	1182	2	373	4.47e-121	370	2315456	Coccomyxa sp. Obi	BDA50675.1 (Lyso)-N-acylphosphatidylethanolamine lipase [Coccomyxa sp. Obi]
pcri_g1397.t1	GAX80079.1	40.6	106	57	2	46	363	19	118	1.21e-10	66.6	1157962	Chlamydomonas eustigma	GAX80079.1 hypothetical protein CEUSTIGMA_g7517.t1 [Chlamydomonas eustigma]
pcri_g1398.t1	BDA44534.1	34.4	163	102	1	208	681	80	242	3.43e-21	99.4	2315456	Coccomyxa sp. Obi	BDA44534.1 probable 17.9 kDa class II heat shock protein at C-terminar half [Coccomyxa sp. Obi]
pcri_g1399.t1	XP_005645849.1	45.7	116	63	0	451	798	93	208	6.37e-23	104	574566	Coccomyxa subellipsoidea C-169	XP_005645849.1 HSP20-like chaperone [Coccomyxa subellipsoidea C-169] >EIE21305.1 HSP20-like chaperone [Coccomyxa subellipsoidea C-169]
pcri_g1400.t1	BDA50605.1	53.1	292	135	2	31	906	7	296	6.27e-101	309	2315456	Coccomyxa sp. Obi	BDA50605.1 m7GpppX diphosphatase [Coccomyxa sp. Obi]
pcri_g1401.t1	KAG2445319.1	58.4	233	92	3	46	729	10	242	3.22e-87	269	2026947	Chlamydomonas schloesseri	KAG2445319.1 hypothetical protein HYH02_008785 [Chlamydomonas schloesseri]
pcri_g1402.t1	XP_005645057.1	57.7	234	91	5	73	765	31	259	5.81e-84	262	574566	Coccomyxa subellipsoidea C-169	XP_005645057.1 light-harvesting complex I protein [Coccomyxa subellipsoidea C-169] >EIE20513.1 light-harvesting complex I protein [Coccomyxa subellipsoidea C-169]
pcri_g1403.t1	XP_005645058.1	62.1	227	83	2	1	672	1	227	2.75e-92	280	574566	Coccomyxa subellipsoidea C-169	XP_005645058.1 light harvesting complex protein I-20 [Coccomyxa subellipsoidea C-169] >EIE20514.1 light harvesting complex protein I-20 [Coccomyxa subellipsoidea C-169]
pcri_g1404.t1	BDA50731.1	31.3	837	413	17	79	2544	56	745	1.16e-100	341	2315456	Coccomyxa sp. Obi	BDA50731.1 probable transmembrane protein 62 at N-terminal half [Coccomyxa sp. Obi]
pcri_g1405.t1	XP_005644990.1	30.4	224	124	6	61	669	27	239	1.62e-19	95.9	574566	Coccomyxa subellipsoidea C-169	XP_005644990.1 hypothetical protein COCSUDRAFT_54324 [Coccomyxa subellipsoidea C-169] >EIE20446.1 hypothetical protein COCSUDRAFT_54324 [Coccomyxa subellipsoidea C-169]
pcri_g1410.t1	PSC74716.1	38.4	378	175	11	223	1242	161	518	7.86e-61	216	554055	Micractinium conductrix	PSC74716.1 Transcription initiation factor TFIID subunit 13 [Micractinium conductrix]
pcri_g1411.t1	XP_005644961.1	45.1	548	252	6	139	1773	19	520	4.32e-138	423	574566	Coccomyxa subellipsoidea C-169	XP_005644961.1 MFS general substrate transporter [Coccomyxa subellipsoidea C-169] >EIE20417.1 MFS general substrate transporter [Coccomyxa subellipsoidea C-169]
pcri_g1412.t1	PRW58897.1	62.1	211	61	1	1	633	1	192	5.48e-85	260	3076	Chlorella sorokiniana	PRW58897.1 60S ribosomal L9 [Chlorella sorokiniana]
pcri_g1413.t1	BDA48566.1	39.1	115	60	3	160	501	52	157	1.59e-06	57	2315456	Coccomyxa sp. Obi	BDA48566.1 hypothetical protein COCOBI_12-2460 [Coccomyxa sp. Obi]
pcri_g1414.t1	KAH7298766.1	56.2	361	147	3	307	1356	3	363	8.08e-136	407	49495	Ceratopteris richardii	KAH7298766.1 hypothetical protein KP509_25G058200 [Ceratopteris richardii]
pcri_g1416.t1	KAI3438541.1	48.6	214	98	4	40	657	18	227	2.42e-40	148	3077	Chlorella vulgaris	KAI3438541.1 hypothetical protein D9Q98_000969 [Chlorella vulgaris]
pcri_g1419.t1	BDA50587.1	71	293	79	2	16	888	18	306	2.44e-141	411	2315456	Coccomyxa sp. Obi	BDA50587.1 ATP-dependent Clp protease proteolytic subunit 3, chloroplastic [Coccomyxa sp. Obi]
pcri_g1421.t1	BDA50601.1	70.6	163	48	0	25	513	6	168	3.27e-77	241	2315456	Coccomyxa sp. Obi	BDA50601.1 Ubiquitin-conjugating enzyme E2 S [Coccomyxa sp. Obi]
pcri_g1422.t1	GBG68959.1	49.2	61	26	3	43	216	9	67	6.97e-05	49.3	69332	Chara braunii	GBG68959.1 hypothetical protein CBR_g3658 [Chara braunii]
pcri_g1425.t1	KAF6263837.1	65.4	338	99	2	160	1167	51	372	1.29e-144	448	2650976	Scenedesmus sp. NREL 46B-D3	KAF6263837.1 hypothetical protein COO60DRAFT_1487315 [Scenedesmus sp. NREL 46B-D3]
pcri_g1426.t1	BDA50716.1	27.2	1492	826	33	67	4047	25	1421	4.49e-84	318	2315456	Coccomyxa sp. Obi	BDA50716.1 probable tyrosine-protein kinase BAZ1B at N-terminal half [Coccomyxa sp. Obi]
pcri_g1428.t1	KAG2494151.1	56.1	189	81	2	76	642	1	187	1.25e-63	211	47281	Edaphochlamys debaryana	KAG2494151.1 hypothetical protein HYH03_007787 [Edaphochlamys debaryana]
pcri_g1429.t1	PSC70868.1	59.2	674	260	6	1	1986	1	671	6.59e-249	724	554055	Micractinium conductrix	PSC70868.1 DNA replication licensing factor MCM3 [Micractinium conductrix]
pcri_g1430.t1	XP_002292046.1	61.1	72	16	1	1	180	1	72	1.12e-20	87.4	296543	Thalassiosira pseudonana CCMP1335	XP_002292046.1 8-kd dynein light chain, DLC8, pin [Thalassiosira pseudonana CCMP1335] >EED90897.1 8-kd dynein light chain, DLC8, pin [Thalassiosira pseudonana CCMP1335]
pcri_g1434.t1	KAA6419309.1	71	679	189	4	136	2163	38	711	0	967	2608996	Trebouxia sp. A1-2	KAA6419309.1 NADH:ubiquinone oxidoreductase 76 kDa subunit [Trebouxia sp. A1-2]
pcri_g1435.t1	GAX84923.1	65.4	286	97	1	22	879	8	291	5.94e-124	367	1157962	Chlamydomonas eustigma	GAX84923.1 hypothetical protein CEUSTIGMA_g12344.t1 [Chlamydomonas eustigma]
pcri_g1436.t1	KAA6423849.1	56.7	812	349	2	115	2550	1	809	2.39e-276	828	2608996	Trebouxia sp. A1-2	KAA6423849.1 eukaryotic translation initiation factor 3 subunit A-like [Trebouxia sp. A1-2]
pcri_g1437.t1	XP_005644999.1	51.2	459	199	6	118	1473	18	458	4.33e-129	393	574566	Coccomyxa subellipsoidea C-169	XP_005644999.1 PLP-dependent transferase [Coccomyxa subellipsoidea C-169] >EIE20455.1 PLP-dependent transferase [Coccomyxa subellipsoidea C-169]
pcri_g1438.t1	PRW34051.1	51.6	343	130	8	97	1059	41	369	2.75e-101	317	3076	Chlorella sorokiniana	PRW34051.1 putative E3 ubiquitin- ligase LOG2 isoform A [Chlorella sorokiniana]
pcri_g1439.t1	BDA47506.1	50.4	341	155	5	133	1134	50	383	2.72e-101	315	2315456	Coccomyxa sp. Obi	BDA47506.1 probable transcriptional regulatory protein rxt3 at N-terminal half [Coccomyxa sp. Obi]
pcri_g1440.t1	BDA44176.1	62.5	323	117	2	70	1026	114	436	4.03e-118	367	2315456	Coccomyxa sp. Obi	BDA44176.1 UDP-N-acetylglucosamine transporter [Coccomyxa sp. Obi]
pcri_g1441.t1	KAI3434816.1	42.7	220	123	3	397	1050	12	230	6.53e-54	187	3077	Chlorella vulgaris	KAI3434816.1 hypothetical protein D9Q98_002873 [Chlorella vulgaris]
pcri_g1442.t1	GBF94917.1	45.8	96	52	0	52	339	20	115	1.01e-27	108	307507	Raphidocelis subcapitata	GBF94917.1 hypothetical protein Rsub_08160 [Raphidocelis subcapitata]
pcri_g1443.t1	KAA6426521.1	67.9	380	116	2	61	1191	3	379	1.9e-177	509	2608996	Trebouxia sp. A1-2	KAA6426521.1 isocitrate dehydrogenase [NAD] regulatory subunit mitochondrial-like [Trebouxia sp. A1-2]
pcri_g1444.t1	BDA47440.1	80.1	332	66	0	136	1131	30	361	5.58e-198	560	2315456	Coccomyxa sp. Obi	BDA47440.1 Isocitrate dehydrogenase [NAD] subunit alpha, mitochondrial [Coccomyxa sp. Obi]
pcri_g1445.t1	BDA47507.1	58.1	124	47	2	211	582	12	130	8.78e-42	149	2315456	Coccomyxa sp. Obi	BDA47507.1 probable SET domain-containing protein 7 [Coccomyxa sp. Obi]
pcri_g1446.t1	XP_005648137.1	61.4	228	86	1	1084	1767	63	288	2.11e-77	258	574566	Coccomyxa subellipsoidea C-169	XP_005648137.1 photosystem II biogenesis protein Psp29 [Coccomyxa subellipsoidea C-169] >EIE23593.1 photosystem II biogenesis protein Psp29 [Coccomyxa subellipsoidea C-169]
pcri_g1447.t1	KAA6426500.1	71.3	181	52	0	115	657	60	240	5.61e-79	248	2608996	Trebouxia sp. A1-2	KAA6426500.1 50S ribosomal chloroplastic-like [Trebouxia sp. A1-2]
pcri_g1448.t1	BDA47442.1	91.1	112	10	0	100	435	1	112	5.43e-69	214	2315456	Coccomyxa sp. Obi	BDA47442.1 Cytochrome c [Coccomyxa sp. Obi]
pcri_g1449.t1	KAI3424425.1	76.3	506	118	1	106	1623	12	515	4.95e-287	798	3077	Chlorella vulgaris	KAI3424425.1 hypothetical protein D9Q98_009977 [Chlorella vulgaris]
pcri_g1450.t1	BDA42587.1	56.6	689	264	4	25	2085	7	662	4.28e-242	711	2315456	Coccomyxa sp. Obi	BDA42587.1 Protein white [Coccomyxa sp. Obi]
pcri_g1452.t1	XP_001699616.2	41.3	271	154	3	304	1104	216	485	9.6e-22	108	3055	Chlamydomonas reinhardtii	XP_001699616.2 uncharacterized protein CHLRE_17g737100v5 [Chlamydomonas reinhardtii] >PNW70875.1 hypothetical protein CHLRE_17g737100v5 [Chlamydomonas reinhardtii] >6U42_4N Chain 4N, FAP127 [Chlamydomonas reinhardtii] >6U42_4O Chain 4O, FAP127 [Chlamydomonas reinhardtii] >6U42_4P Chain 4P, FAP127 [Chlamydomonas reinhardtii]
pcri_g1453.t1	XP_005650285.1	34.2	650	253	10	238	2160	65	548	2.63e-77	269	574566	Coccomyxa subellipsoidea C-169	XP_005650285.1 hypothetical protein COCSUDRAFT_64812 [Coccomyxa subellipsoidea C-169] >EIE25741.1 hypothetical protein COCSUDRAFT_64812 [Coccomyxa subellipsoidea C-169]
pcri_g1455.t1	KAA6425835.1	83.3	431	66	1	1	1293	1	425	1.44e-262	728	2608996	Trebouxia sp. A1-2	KAA6425835.1 AP-1 complex subunit mu-1-like [Trebouxia sp. A1-2]
pcri_g1457.t1	CAG9464617.1	36.4	242	146	3	76	786	114	352	1.13e-27	126	765719	Pedinophyceae sp. YPF-701	CAG9464617.1 unnamed protein product [Pedinophyceae sp. YPF-701]
pcri_g1459.t1	KAF9612260.1	93.2	73	5	0	1	219	1	73	1.28e-45	150	261450	Coptis chinensis	KAF9612260.1 hypothetical protein IFM89_038682 [Coptis chinensis]
pcri_g1461.t1	BDA40380.1	34.5	319	192	6	109	1050	6	312	2.55e-44	166	2315456	Coccomyxa sp. Obi	BDA40380.1 probable palmitoyltransferase ZDHHC17 at N-terminal half [Coccomyxa sp. Obi]
pcri_g1462.t1	PNH06882.1	52.2	90	43	0	592	861	16	105	3.34e-06	58.9	47790	Tetrabaena socialis	PNH06882.1 Reticulocyte-binding protein 2 a [Tetrabaena socialis]
pcri_g1463.t1	BDA40407.1	42.4	434	227	5	115	1407	21	434	1.46e-108	340	2315456	Coccomyxa sp. Obi	BDA40407.1 Prenylcysteine oxidase [Coccomyxa sp. Obi]
pcri_g1466.t1	BDA50407.1	43.1	109	56	2	556	879	65	168	2.29e-12	77	2315456	Coccomyxa sp. Obi	BDA50407.1 hypothetical protein COCOBI_16-0830 [Coccomyxa sp. Obi]
pcri_g1467.t1	XP_005646693.1	81.4	350	49	2	28	1035	6	353	2.58e-195	558	574566	Coccomyxa subellipsoidea C-169	XP_005646693.1 mitogen-activated protein kinase 5 [Coccomyxa subellipsoidea C-169] >EIE22149.1 mitogen-activated protein kinase 5 [Coccomyxa subellipsoidea C-169]
pcri_g1468.t1	XP_005644156.1	51.9	106	51	0	82	399	82	187	2.64e-26	108	574566	Coccomyxa subellipsoidea C-169	XP_005644156.1 TAFII28-domain-containing protein [Coccomyxa subellipsoidea C-169] >EIE19612.1 TAFII28-domain-containing protein [Coccomyxa subellipsoidea C-169]
pcri_g1470.t1	XP_005645150.1	31.7	328	221	2	190	1164	12	339	7.3e-44	168	574566	Coccomyxa subellipsoidea C-169	XP_005645150.1 hypothetical protein COCSUDRAFT_67445 [Coccomyxa subellipsoidea C-169] >EIE20606.1 hypothetical protein COCSUDRAFT_67445 [Coccomyxa subellipsoidea C-169]
pcri_g1471.t1	KAA6421371.1	62.4	625	220	4	295	2133	10	631	1.45e-262	748	2608996	Trebouxia sp. A1-2	KAA6421371.1 ABC transporter B family member 28-like, partial [Trebouxia sp. A1-2]
pcri_g1472.t1	BDA46838.1	23.3	688	447	22	112	2106	51	680	9.19e-20	107	2315456	Coccomyxa sp. Obi	BDA46838.1 hypothetical protein COCOBI_09-2910 [Coccomyxa sp. Obi]
pcri_g1473.t1	BDA40409.1	48.4	832	398	14	1486	3930	179	996	6.4e-215	667	2315456	Coccomyxa sp. Obi	BDA40409.1 Uncharacterized protein sll0005 [Coccomyxa sp. Obi]
pcri_g1474.t1	RVE55725.1	60.4	53	20	1	298	453	94	146	4.28e-08	60.5	123683	Oryzias javanicus	RVE55725.1 hypothetical protein OJAV_G00228920 [Oryzias javanicus]
pcri_g1475.t1	KAA6421330.1	39	264	140	5	484	1233	181	437	8.44e-42	164	2608996	Trebouxia sp. A1-2	KAA6421330.1 tetratricopeptide repeat-containing [Trebouxia sp. A1-2]
pcri_g1477.t1	BDA48286.1	35.8	260	153	7	19	774	11	264	7.56e-31	126	2315456	Coccomyxa sp. Obi	BDA48286.1 hypothetical protein COCOBI_11-5460 [Coccomyxa sp. Obi]
pcri_g1480.t1	KAI3424360.1	28.4	2227	1180	50	115	5919	50	2154	1.93e-179	612	3077	Chlorella vulgaris	KAI3424360.1 hypothetical protein D9Q98_009913 [Chlorella vulgaris]
pcri_g1482.t1	KAA6426472.1	90.8	152	10	1	19	462	18	169	2.17e-73	228	2608996	Trebouxia sp. A1-2	KAA6426472.1 vacuolar ATP synthase 16 kDa proteolipid subunit [Trebouxia sp. A1-2]
pcri_g1483.t1	XP_005650589.1	49.6	284	137	5	577	1419	18	298	3.88e-82	271	574566	Coccomyxa subellipsoidea C-169	XP_005650589.1 kinase-like protein [Coccomyxa subellipsoidea C-169] >EIE26045.1 kinase-like protein [Coccomyxa subellipsoidea C-169]
pcri_g1485.t1	KXZ45106.1	54.5	176	74	3	202	714	5	179	1.41e-60	200	33097	Gonium pectorale	KXZ45106.1 hypothetical protein GPECTOR_58g555 [Gonium pectorale]
pcri_g1486.t1	BDA48310.1	53.5	198	86	5	175	765	62	254	3.64e-48	181	2315456	Coccomyxa sp. Obi	BDA48310.1 DEAD-box ATP-dependent RNA helicase 3, chloroplastic [Coccomyxa sp. Obi]
pcri_g1487.t1	KAG7671259.1	55.1	434	188	5	67	1356	251	681	6.42e-144	447	1650286	Chlorella desiccata (nom. nud.)	KAG7671259.1 hypothetical protein KSW81_003397 [Chlorella desiccata (nom. nud.)] >KAH7622971.1 putative DEAD-box ATP-dependent RNA helicase 3, chloroplastic [Chlorella desiccata (nom. nud.)]
pcri_g1487.t2	KAG7671259.1	55.1	441	187	6	67	1386	251	681	8.61e-145	447	1650286	Chlorella desiccata (nom. nud.)	KAG7671259.1 hypothetical protein KSW81_003397 [Chlorella desiccata (nom. nud.)] >KAH7622971.1 putative DEAD-box ATP-dependent RNA helicase 3, chloroplastic [Chlorella desiccata (nom. nud.)]
pcri_g1489.t1	KAA6418008.1	63.7	317	111	3	79	1020	21	336	5.51e-128	380	2608996	Trebouxia sp. A1-2	KAA6418008.1 Ribosome production factor [Trebouxia sp. A1-2]
pcri_g1490.t1	BDA48291.1	72.4	526	143	2	34	1611	12	535	6.71e-287	799	2315456	Coccomyxa sp. Obi	BDA48291.1 probable aldehyde dehydrogenase [Coccomyxa sp. Obi]
pcri_g1490.t2	BDA48291.1	70.9	526	139	3	34	1575	12	535	1.62e-277	775	2315456	Coccomyxa sp. Obi	BDA48291.1 probable aldehyde dehydrogenase [Coccomyxa sp. Obi]
pcri_g1491.t1	BDA48280.1	70.6	211	60	1	1	633	1	209	2.11e-97	292	2315456	Coccomyxa sp. Obi	BDA48280.1 probable ribosomal protein L11 methyltransferase at N-terminal half [Coccomyxa sp. Obi]
pcri_g1492.t1	GBF91857.1	70.7	123	36	0	22	390	17	139	1.57e-56	182	307507	Raphidocelis subcapitata	GBF91857.1 hypothetical protein Rsub_04962 [Raphidocelis subcapitata]
pcri_g1493.t1	KAG1671963.1	68.2	299	87	3	121	996	5	302	1.68e-138	405	1653778	Chlamydomonas sp. UWO 241	KAG1671963.1 hypothetical protein FOA52_013335 [Chlamydomonas sp. UWO 241]
pcri_g1495.t1	BDA46786.1	61	241	93	1	334	1056	42	281	7.55e-91	284	2315456	Coccomyxa sp. Obi	BDA46786.1 Putative L-ascorbate peroxidase 6 [Coccomyxa sp. Obi]
pcri_g1496.t1	KAA6429202.1	56.1	467	200	2	1903	3294	72	536	5.88e-144	461	2608996	Trebouxia sp. A1-2	KAA6429202.1 MFS transporter [Trebouxia sp. A1-2]
pcri_g1497.t1	KAA6426336.1	55.8	231	93	3	151	828	24	250	6.78e-70	237	2608996	Trebouxia sp. A1-2	KAA6426336.1 SAM domain family [Trebouxia sp. A1-2]
pcri_g1498.t1	BDA47513.1	54.2	1292	519	26	1348	5145	337	1581	0	1215	2315456	Coccomyxa sp. Obi	BDA47513.1 Chromodomain-helicase-DNA-binding protein 2 [Coccomyxa sp. Obi]
pcri_g1502.t1	XP_005649339.1	31.2	141	84	6	406	801	466	602	0.000297	55.8	574566	Coccomyxa subellipsoidea C-169	XP_005649339.1 hypothetical protein COCSUDRAFT_41086 [Coccomyxa subellipsoidea C-169] >EIE24795.1 hypothetical protein COCSUDRAFT_41086 [Coccomyxa subellipsoidea C-169]
pcri_g1503.t1	BDA50406.1	73	37	10	0	103	213	78	114	1.07e-05	57.4	2315456	Coccomyxa sp. Obi	BDA50406.1 probable quinolone resistance protein NorA [Coccomyxa sp. Obi]
pcri_g1505.t1	BDA50396.1	56.5	501	206	4	79	1560	1	496	2.91e-189	553	2315456	Coccomyxa sp. Obi	BDA50396.1 Dynein intermediate chain 2, axonemal [Coccomyxa sp. Obi]
pcri_g1507.t1	KAF6257183.1	62.2	286	107	1	103	957	12	297	4.85e-119	355	2650976	Scenedesmus sp. NREL 46B-D3	KAF6257183.1 mitochondrial substrate carrier protein [Scenedesmus sp. NREL 46B-D3]
pcri_g1508.t1	BDA50351.1	37.5	530	253	10	256	1818	68	528	4.31e-86	291	2315456	Coccomyxa sp. Obi	BDA50351.1 Sorting nexin-30 [Coccomyxa sp. Obi]
pcri_g1509.t1	KAA6417974.1	65.3	478	163	3	181	1611	43	518	8.73e-176	517	2608996	Trebouxia sp. A1-2	KAA6417974.1 calcium-dependent kinase [Trebouxia sp. A1-2]
pcri_g1510.t1	BDA50367.1	70.4	504	147	1	16	1527	8	509	1.65e-263	737	2315456	Coccomyxa sp. Obi	BDA50367.1 Citrate synthase 2, peroxisomal [Coccomyxa sp. Obi]
pcri_g1512.t1	BDA50336.1	46.2	491	233	10	391	1851	35	498	4.25e-128	397	2315456	Coccomyxa sp. Obi	BDA50336.1 Carboxyl-terminal-processing peptidase 1, chloroplastic [Coccomyxa sp. Obi]
pcri_g1513.t1	BDA50349.1	49.3	349	157	6	154	1149	28	373	5.19e-104	322	2315456	Coccomyxa sp. Obi	BDA50349.1 Glycerophosphocholine acyltransferase 1 [Coccomyxa sp. Obi]
pcri_g1514.t1	KAI3438390.1	63.3	169	58	1	91	585	43	211	9.15e-68	217	3077	Chlorella vulgaris	KAI3438390.1 hypothetical protein D9Q98_000822 [Chlorella vulgaris]
pcri_g1515.t1	GBF96974.1	57.5	315	126	2	274	1212	36	344	4.91e-103	339	307507	Raphidocelis subcapitata	GBF96974.1 serine O-acetyltransferase [Raphidocelis subcapitata]
pcri_g1516.t1	KAF5838942.1	55.4	186	66	2	1	507	59	244	4.25e-59	194	3046	Dunaliella salina	KAF5838942.1 hypothetical protein DUNSADRAFT_1958 [Dunaliella salina]
pcri_g1521.t1	KAA6417864.1	53.1	241	107	1	238	942	44	284	5.36e-84	265	2608996	Trebouxia sp. A1-2	KAA6417864.1 hypothetical protein FRX49_12162 [Trebouxia sp. A1-2]
pcri_g1522.t1	BDA50341.1	44.2	428	201	7	220	1413	9	428	7.53e-106	333	2315456	Coccomyxa sp. Obi	BDA50341.1 hypothetical protein COCOBI_16-0170 [Coccomyxa sp. Obi]
pcri_g1524.t1	KAI3432370.1	30.4	447	258	8	628	1887	25	445	1.56e-59	218	3077	Chlorella vulgaris	KAI3432370.1 hypothetical protein D9Q98_003927 [Chlorella vulgaris]
pcri_g1525.t1	KAA6417778.1	55	149	67	0	220	666	74	222	8.49e-50	172	2608996	Trebouxia sp. A1-2	KAA6417778.1 YGGT family [Trebouxia sp. A1-2]
pcri_g1527.t1	KAA6427327.1	51.9	1068	473	16	1	3114	55	1111	0	965	2608996	Trebouxia sp. A1-2	KAA6427327.1 water chloroplastic-like [Trebouxia sp. A1-2]
pcri_g1528.t1	KAI3429878.1	49.1	159	72	4	73	525	27	184	2.03e-36	137	3077	Chlorella vulgaris	KAI3429878.1 hypothetical protein D9Q98_010189 [Chlorella vulgaris]
pcri_g1529.t1	XP_005651848.1	33.3	406	219	12	16	1116	117	509	8.9e-55	199	574566	Coccomyxa subellipsoidea C-169	XP_005651848.1 hypothetical protein COCSUDRAFT_39018 [Coccomyxa subellipsoidea C-169] >EIE27304.1 hypothetical protein COCSUDRAFT_39018 [Coccomyxa subellipsoidea C-169]
pcri_g1530.t1	XP_005648789.1	33.3	606	276	13	1	1776	1	492	7.99e-53	199	574566	Coccomyxa subellipsoidea C-169	XP_005648789.1 DUF605-domain-containing protein [Coccomyxa subellipsoidea C-169] >EIE24245.1 DUF605-domain-containing protein [Coccomyxa subellipsoidea C-169]
pcri_g1531.t1	PAA75060.1	39.4	279	131	7	118	879	17	282	2.1e-43	181	282301	Macrostomum lignano	PAA75060.1 hypothetical protein BOX15_Mlig000545g4, partial [Macrostomum lignano]
pcri_g1532.t1	PSC74979.1	44.3	429	217	6	76	1305	25	450	2.51e-108	338	554055	Micractinium conductrix	PSC74979.1 Vacuole membrane 1 [Micractinium conductrix]
pcri_g1533.t1	CCD17879.1	45.3	190	101	2	25	591	5	192	4.87e-46	165	407018	Micrasterias denticulata	CCD17879.1 hypothetical protein [Micrasterias denticulata]
pcri_g1534.t1	KAA6415264.1	38.5	488	203	7	43	1281	14	479	4.81e-95	309	2608996	Trebouxia sp. A1-2	KAA6415264.1 hypothetical protein FRX49_13646 [Trebouxia sp. A1-2]
pcri_g1536.t1	KAA6427924.1	51.4	568	257	7	1	1695	1	552	1.83e-186	546	2608996	Trebouxia sp. A1-2	KAA6427924.1 vacuolar import Vid27-related [Trebouxia sp. A1-2]
pcri_g1537.t1	KAF6261010.1	32	565	297	12	418	1902	282	829	6.66e-63	234	2650976	Scenedesmus sp. NREL 46B-D3	KAF6261010.1 hypothetical protein COO60DRAFT_1682678 [Scenedesmus sp. NREL 46B-D3]
pcri_g1538.t1	KAA6419527.1	47.1	223	115	1	211	879	62	281	7.61e-65	216	2608996	Trebouxia sp. A1-2	KAA6419527.1 hypothetical protein FRX49_10452 [Trebouxia sp. A1-2]
pcri_g1539.t1	KAA6418267.1	47.4	285	121	8	34	852	6	273	1.63e-55	192	2608996	Trebouxia sp. A1-2	KAA6418267.1 Zinc finger CCHC domain-containing [Trebouxia sp. A1-2]
pcri_g1540.t1	KAG1656687.1	58.8	413	145	3	1915	3081	127	538	1.69e-143	451	1653778	Chlamydomonas sp. UWO 241	KAG1656687.1 hypothetical protein FOA52_007257 [Chlamydomonas sp. UWO 241]
pcri_g1542.t1	CAD7701404.1	35.9	348	148	17	25	903	5	332	2.75e-22	108	121088	Ostreobium quekettii	CAD7701404.1 unnamed protein product [Ostreobium quekettii]
pcri_g1543.t1	PSC71045.1	33.3	180	100	6	667	1197	276	438	1.22e-05	63.5	554055	Micractinium conductrix	PSC71045.1 lysine-specific demethylase 2A isoform A [Micractinium conductrix]
pcri_g1544.t1	CAG8491087.1	59.6	57	21	1	160	324	71	127	1.16e-16	80.5	984092	Claroideoglomus candidum	CAG8491087.1 12081_t:CDS:2 [Claroideoglomus candidum]
pcri_g1545.t1	BDA43794.1	44.5	758	369	7	4	2133	3	756	7.9e-189	565	2315456	Coccomyxa sp. Obi	BDA43794.1 Translation initiation factor eIF-2B subunit epsilon [Coccomyxa sp. Obi]
pcri_g1546.t1	KAA6423412.1	34.3	134	78	3	856	1242	34	162	9.4e-11	72.8	2608996	Trebouxia sp. A1-2	KAA6423412.1 ribonuclease III [Trebouxia sp. A1-2]
pcri_g1547.t1	PRW58548.1	37.7	146	82	4	247	660	7	151	3.58e-13	76.3	3076	Chlorella sorokiniana	PRW58548.1 ribonuclease III [Chlorella sorokiniana]
pcri_g1548.t1	XP_005652073.1	42.1	309	166	6	82	1002	13	310	2.06e-77	250	574566	Coccomyxa subellipsoidea C-169	XP_005652073.1 alpha/beta-hydrolase [Coccomyxa subellipsoidea C-169] >EIE27529.1 alpha/beta-hydrolase [Coccomyxa subellipsoidea C-169]
pcri_g1550.t1	PSC69531.1	46	907	383	16	103	2562	9	895	1.04e-234	692	554055	Micractinium conductrix	PSC69531.1 bifunctional dethiobiotin synthetase 7,8-diamino-pelargonic acid mitochondrial [Micractinium conductrix]
pcri_g1551.t1	XP_005652074.1	44	554	224	7	343	1773	120	664	3.99e-108	376	574566	Coccomyxa subellipsoidea C-169	XP_005652074.1 hypothetical protein COCSUDRAFT_64276 [Coccomyxa subellipsoidea C-169] >EIE27530.1 hypothetical protein COCSUDRAFT_64276 [Coccomyxa subellipsoidea C-169]
pcri_g1552.t1	KAA6426407.1	54	272	124	1	1126	1938	705	976	9.42e-92	322	2608996	Trebouxia sp. A1-2	KAA6426407.1 hypothetical protein FRX49_03518 [Trebouxia sp. A1-2]
pcri_g1553.t1	BDA48603.1	49	1225	477	19	526	3897	111	1288	0	941	2315456	Coccomyxa sp. Obi	BDA48603.1 probable DNA excision repair protein ERCC-6 [Coccomyxa sp. Obi]
pcri_g1554.t1	KAA6420690.1	60.1	271	99	4	106	903	4	270	4.25e-96	295	2608996	Trebouxia sp. A1-2	KAA6420690.1 eukaryotic translation initiation factor 3 subunit G-like [Trebouxia sp. A1-2]
pcri_g1555.t1	XP_005847873.1	33.2	794	412	20	1	2283	1	709	1.41e-96	332	554065	Chlorella variabilis	XP_005847873.1 expressed protein [Chlorella variabilis] >EFN55771.1 expressed protein [Chlorella variabilis]
pcri_g1556.t1	KAF7143072.1	78.9	38	8	0	40	153	32	69	2.01e-08	57.4	118357	Rhododendron simsii	KAF7143072.1 hypothetical protein RHSIM_Rhsim05G0030100 [Rhododendron simsii]
pcri_g1557.t1	KAA6418148.1	67.2	354	88	5	409	1461	107	435	2.42e-152	451	2608996	Trebouxia sp. A1-2	KAA6418148.1 splicing factor U2af large subunit B-like [Trebouxia sp. A1-2]
pcri_g1558.t1	BDA43174.1	40.3	454	236	9	13	1359	2	425	1.49e-73	248	2315456	Coccomyxa sp. Obi	BDA43174.1 probable interferon-related developmental regulator 1 [Coccomyxa sp. Obi]
pcri_g1559.t1	GBF92313.1	34.6	298	151	10	259	1131	22	282	4.31e-26	122	307507	Raphidocelis subcapitata	GBF92313.1 hypothetical protein Rsub_05515 [Raphidocelis subcapitata]
pcri_g1560.t1	BDA47806.1	60.2	241	87	2	22	744	6	237	3.52e-86	274	2315456	Coccomyxa sp. Obi	BDA47806.1 CDP-diacylglycerol-inositol 3-phosphatidyltransferase [Coccomyxa sp. Obi]
pcri_g1561.t1	XP_005647289.1	45	191	95	4	112	681	26	207	1.74e-41	151	574566	Coccomyxa subellipsoidea C-169	XP_005647289.1 hypothetical protein COCSUDRAFT_36835 [Coccomyxa subellipsoidea C-169] >EIE22745.1 hypothetical protein COCSUDRAFT_36835 [Coccomyxa subellipsoidea C-169]
pcri_g1562.t1	KAA6425554.1	55.8	572	221	11	25	1689	14	570	1.16e-196	599	2608996	Trebouxia sp. A1-2	KAA6425554.1 polyphosphoinositide phosphatase-like, partial [Trebouxia sp. A1-2]
pcri_g1563.t1	BDA43675.1	34.3	467	300	5	535	1923	140	603	1.6e-77	280	2315456	Coccomyxa sp. Obi	BDA43675.1 probable potassium voltage-gated channel subfamily H member 7 [Coccomyxa sp. Obi]
pcri_g1564.t1	BDA48649.1	35.5	197	77	7	13	489	4	188	1.33e-11	73.9	2315456	Coccomyxa sp. Obi	BDA48649.1 N-acylneuraminate-9-phosphatase [Coccomyxa sp. Obi]
pcri_g1566.t1	BDA46455.1	61.8	251	93	3	205	951	168	417	1.93e-92	300	2315456	Coccomyxa sp. Obi	BDA46455.1 hypothetical protein COCOBI_08-5480 [Coccomyxa sp. Obi]
pcri_g1567.t1	BDA48767.1	55.4	426	166	4	1	1269	1	405	1.15e-154	455	2315456	Coccomyxa sp. Obi	BDA48767.1 Actin-related protein 4 [Coccomyxa sp. Obi]
pcri_g1568.t1	KAG2439447.1	38.5	78	30	1	131	364	150	209	8.78e-06	55.5	51695	Chlamydomonas incerta	KAG2439447.1 hypothetical protein HXX76_004803 [Chlamydomonas incerta]
pcri_g1569.t1	KAA6424125.1	57.9	577	231	4	4	1725	56	623	2.89e-209	643	2608996	Trebouxia sp. A1-2	KAA6424125.1 BEACH domain-containing [Trebouxia sp. A1-2]
pcri_g1570.t1	BDA42319.1	32.9	158	97	3	7	462	15	169	1.39e-11	75.1	2315456	Coccomyxa sp. Obi	BDA42319.1 hypothetical protein COCOBI_03-2060 [Coccomyxa sp. Obi]
pcri_g1571.t1	XP_013904746.1	45.9	111	59	1	976	1305	266	376	1.45e-20	104	145388	Monoraphidium neglectum	XP_013904746.1 hypothetical protein MNEG_2231 [Monoraphidium neglectum] >KIZ05727.1 hypothetical protein MNEG_2231 [Monoraphidium neglectum]
pcri_g1572.t1	BDA48877.1	32.7	248	134	5	136	870	45	262	1.18e-26	123	2315456	Coccomyxa sp. Obi	BDA48877.1 Uncharacterized protein Mb0898c at C-terminar half [Coccomyxa sp. Obi]
pcri_g1574.t1	XP_003056686.1	48.3	60	31	0	7	186	103	162	7.95e-12	73.9	564608	Micromonas pusilla CCMP1545	XP_003056686.1 predicted protein [Micromonas pusilla CCMP1545] >EEH58331.1 predicted protein [Micromonas pusilla CCMP1545]
pcri_g1575.t1	PRW20793.1	35.7	1399	703	27	10	3774	9	1354	5.09e-215	713	3076	Chlorella sorokiniana	PRW20793.1 THO complex subunit 2 isoform X2 [Chlorella sorokiniana]
pcri_g1576.t1	XP_005848196.1	50.5	220	97	1	1	660	1	208	6.23e-58	192	554065	Chlorella variabilis	XP_005848196.1 hypothetical protein CHLNCDRAFT_22668 [Chlorella variabilis] >EFN56094.1 hypothetical protein CHLNCDRAFT_22668 [Chlorella variabilis]
pcri_g1577.t1	BDA45376.1	25.5	290	181	8	127	918	11	291	0.000112	58.2	2315456	Coccomyxa sp. Obi	BDA45376.1 hypothetical protein COCOBI_07-1630 [Coccomyxa sp. Obi]
pcri_g1579.t1	BDA44424.1	48.9	135	65	2	37	429	187	321	1.49e-32	127	2315456	Coccomyxa sp. Obi	BDA44424.1 D-cysteine desulfhydrase 2, mitochondrial [Coccomyxa sp. Obi]
pcri_g1580.t1	KAA6420287.1	48.7	113	47	3	118	450	7	110	2.08e-19	94	2608996	Trebouxia sp. A1-2	KAA6420287.1 hypothetical protein FRX49_09771, partial [Trebouxia sp. A1-2]
pcri_g1581.t1	BDA48776.1	60.9	87	29	2	187	447	901	982	6.29e-25	111	2315456	Coccomyxa sp. Obi	BDA48776.1 probable beta-Ala-His dipeptidase at C-terminar half [Coccomyxa sp. Obi]
pcri_g1584.t1	BDA44424.1	50.5	327	150	5	184	1146	1	321	2.89e-97	303	2315456	Coccomyxa sp. Obi	BDA44424.1 D-cysteine desulfhydrase 2, mitochondrial [Coccomyxa sp. Obi]
pcri_g1585.t1	KAA6423895.1	57.6	151	61	2	784	1227	161	311	1.48e-36	147	2608996	Trebouxia sp. A1-2	KAA6423895.1 phosphopantetheine adenylyltransferase [Trebouxia sp. A1-2]
pcri_g1587.t1	KAA6424205.1	35.6	407	234	6	424	1611	10	399	6.33e-66	234	2608996	Trebouxia sp. A1-2	KAA6424205.1 hypothetical protein FRX49_06164 [Trebouxia sp. A1-2]
pcri_g1588.t1	KAI3437691.1	35.7	476	224	9	1	1350	1	420	4.71e-47	178	3077	Chlorella vulgaris	KAI3437691.1 hypothetical protein D9Q98_000140 [Chlorella vulgaris]
pcri_g1589.t1	KAF8058934.1	35.1	376	218	5	67	1146	1	366	1.16e-53	193	2742167	Scenedesmus sp. PABB004	KAF8058934.1 hypothetical protein HT031_005502 [Scenedesmus sp. PABB004]
pcri_g1590.t1	XP_005643711.1	42.7	82	46	1	43	285	45	126	2.1e-11	69.7	574566	Coccomyxa subellipsoidea C-169	XP_005643711.1 hypothetical protein COCSUDRAFT_34372 [Coccomyxa subellipsoidea C-169] >EIE19167.1 hypothetical protein COCSUDRAFT_34372 [Coccomyxa subellipsoidea C-169]
pcri_g1592.t1	KAG7673323.1	62.2	262	98	1	322	1104	2	263	1.18e-119	357	1650286	Chlorella desiccata (nom. nud.)	KAG7673323.1 hypothetical protein KSW81_006537 [Chlorella desiccata (nom. nud.)]
pcri_g1594.t1	BDA47634.1	32.6	175	108	3	169	675	90	260	1.56e-06	64.7	2315456	Coccomyxa sp. Obi	BDA47634.1 hypothetical protein COCOBI_10-4840 [Coccomyxa sp. Obi]
pcri_g1595.t1	BDA48769.1	70.7	1313	344	7	10	3924	3	1282	0	1787	2315456	Coccomyxa sp. Obi	BDA48769.1 5-oxoprolinase [Coccomyxa sp. Obi]
pcri_g1596.t1	KAH8944084.1	45.1	184	87	3	178	723	99	270	2.12e-36	140	53036	Sphagnum fallax	KAH8944084.1 hypothetical protein BDL97_13G090100 [Sphagnum fallax]
pcri_g1597.t1	XP_005642835.1	48	321	153	3	49	999	48	358	2.81e-97	303	574566	Coccomyxa subellipsoidea C-169	XP_005642835.1 alpha/beta-hydrolase [Coccomyxa subellipsoidea C-169] >EIE18291.1 alpha/beta-hydrolase [Coccomyxa subellipsoidea C-169]
pcri_g1599.t1	KAH8975880.1	64.1	451	160	2	232	1581	45	494	1.18e-189	550	53036	Sphagnum fallax	KAH8975880.1 hypothetical protein BDL97_01G182600 [Sphagnum fallax] >KAH8975881.1 hypothetical protein BDL97_01G182600 [Sphagnum fallax] >KAH8975882.1 hypothetical protein BDL97_01G182600 [Sphagnum fallax]
pcri_g1600.t1	KAH7619070.1	39	707	325	11	1	2052	1	624	6.48e-135	433	1650286	Chlorella desiccata (nom. nud.)	KAH7619070.1 putative Diphthine--ammonia ligase [Chlorella desiccata (nom. nud.)]
pcri_g1602.t1	BDA40366.1	25.2	508	245	16	307	1524	33	507	2.33e-25	124	2315456	Coccomyxa sp. Obi	BDA40366.1 hypothetical protein COCOBI_01-0190 [Coccomyxa sp. Obi]
pcri_g1607.t1	PRW20914.1	67.8	239	77	0	1	717	1	239	2.24e-109	325	3076	Chlorella sorokiniana	PRW20914.1 Proteasome subunit beta type-1 [Chlorella sorokiniana]
pcri_g1608.t2	KAA6426637.1	47.3	279	117	2	211	1047	6	254	4.5e-76	246	2608996	Trebouxia sp. A1-2	KAA6426637.1 hypothetical protein FRX49_03747 [Trebouxia sp. A1-2]
pcri_g1608.t1	KAA6426637.1	47.3	279	117	2	253	1089	6	254	7.03e-76	246	2608996	Trebouxia sp. A1-2	KAA6426637.1 hypothetical protein FRX49_03747 [Trebouxia sp. A1-2]
pcri_g1610.t1	KAA6424127.1	51.4	1396	569	20	1	3966	5	1365	0	1230	2608996	Trebouxia sp. A1-2	KAA6424127.1 Zn-dependent exopeptidase [Trebouxia sp. A1-2]
pcri_g1613.t1	QOL01215.1	37.5	192	108	5	124	675	40	227	1.1e-15	87.4	1825957	Trebouxia sp. TR9	QOL01215.1 putative extracellular protein TR9_023 [Trebouxia sp. TR9]
pcri_g1614.t1	BDA42896.1	34.3	616	343	13	145	1911	60	640	6.52e-87	297	2315456	Coccomyxa sp. Obi	BDA42896.1 probable lipase at C-terminar half [Coccomyxa sp. Obi]
pcri_g1618.t1	BDA42896.1	35.1	595	348	12	193	1914	66	643	4.46e-88	300	2315456	Coccomyxa sp. Obi	BDA42896.1 probable lipase at C-terminar half [Coccomyxa sp. Obi]
pcri_g1619.t1	KAA6423260.1	38	71	41	2	7	213	314	383	5.13e-06	56.6	2608996	Trebouxia sp. A1-2	KAA6423260.1 hypothetical protein FRX49_06712 [Trebouxia sp. A1-2]
pcri_g1621.t1	XP_005843796.1	68.8	263	82	0	25	813	18	280	6.27e-116	364	554065	Chlorella variabilis	XP_005843796.1 hypothetical protein CHLNCDRAFT_139944 [Chlorella variabilis] >EFN51694.1 hypothetical protein CHLNCDRAFT_139944 [Chlorella variabilis]
pcri_g1622.t1	KAA6420895.1	41.1	676	342	14	52	1992	31	679	4.72e-119	389	2608996	Trebouxia sp. A1-2	KAA6420895.1 ATP-dependent DNA helicase Q-like 3-like [Trebouxia sp. A1-2]
pcri_g1623.t1	KAI3437714.1	33.3	579	289	10	7	1497	58	621	3.55e-80	273	3077	Chlorella vulgaris	KAI3437714.1 hypothetical protein D9Q98_000162 [Chlorella vulgaris]
pcri_g1624.t1	XP_013894539.1	52.6	249	113	2	124	870	14	257	4.57e-73	236	145388	Monoraphidium neglectum	XP_013894539.1 hydroxyethylthiazole kinase [Monoraphidium neglectum] >KIY95519.1 hydroxyethylthiazole kinase [Monoraphidium neglectum]
pcri_g1625.t1	WP_223107353.1	30	287	165	12	34	840	6	274	1.82e-18	96.7	2779360	Marixanthomonas sp. SCSIO 43207	WP_223107353.1 SDR family oxidoreductase [Marixanthomonas sp. SCSIO 43207] >UAB80045.1 SDR family oxidoreductase [Marixanthomonas sp. SCSIO 43207]
pcri_g1629.t1	QDZ20690.1	48.1	104	52	2	151	462	71	172	1.11e-18	97.4	1764295	Chloropicon primus	QDZ20690.1 AP2-like ethylene-responsive transcription factor [Chloropicon primus] >UPQ99902.1 AP2-like ethylene-responsive transcription factor [Chloropicon primus]
pcri_g1630.t1	PTQ39453.1	43.8	89	50	0	55	321	16	104	1.18e-05	53.5	3197	Marchantia polymorpha	PTQ39453.1 hypothetical protein MARPO_0045s0106 [Marchantia polymorpha] >BBN15435.1 hypothetical protein Mp_6g19570 [Marchantia polymorpha subsp. ruderalis]
pcri_g1631.t1	KAI3437844.1	28.2	510	280	14	2866	4206	262	748	8.96e-21	112	3077	Chlorella vulgaris	KAI3437844.1 hypothetical protein D9Q98_000290 [Chlorella vulgaris]
pcri_g1633.t1	KAA6416483.1	48.4	221	91	3	148	741	19	239	2.08e-68	222	2608996	Trebouxia sp. A1-2	KAA6416483.1 hypothetical protein FRX49_13543, partial [Trebouxia sp. A1-2]
pcri_g1634.t1	PNH11431.1	36.5	271	156	8	256	1056	18	276	4.2e-29	125	47790	Tetrabaena socialis	PNH11431.1 hypothetical protein TSOC_001791, partial [Tetrabaena socialis]
pcri_g1636.t1	XP_003064864.1	50.8	65	31	1	13	204	229	293	6.09e-07	57	564608	Micromonas pusilla CCMP1545	XP_003064864.1 predicted protein [Micromonas pusilla CCMP1545] >EEH51198.1 predicted protein [Micromonas pusilla CCMP1545]
pcri_g1637.t1	BDA44028.1	36.7	221	127	6	448	1092	260	473	6.41e-30	133	2315456	Coccomyxa sp. Obi	BDA44028.1 hypothetical protein COCOBI_05-2120 [Coccomyxa sp. Obi]
pcri_g1638.t1	KAG2433544.1	42.3	376	201	6	55	1164	3	368	3.62e-87	281	2026947	Chlamydomonas schloesseri	KAG2433544.1 hypothetical protein HYH02_012661 [Chlamydomonas schloesseri]
pcri_g1639.t1	CAD7697774.1	43.3	275	110	6	1357	2160	303	538	1.54e-56	213	121088	Ostreobium quekettii	CAD7697774.1 unnamed protein product [Ostreobium quekettii]
pcri_g1640.t1	KAA6423999.1	42	564	296	7	34	1659	11	565	8.74e-123	383	2608996	Trebouxia sp. A1-2	KAA6423999.1 hypothetical protein FRX49_05958 [Trebouxia sp. A1-2]
pcri_g1641.t1	GBF97273.1	34.7	121	72	2	94	447	1	117	4.36e-14	75.1	307507	Raphidocelis subcapitata	GBF97273.1 hypothetical protein Rsub_09964 [Raphidocelis subcapitata]
pcri_g1642.t1	BDA48808.1	54.9	286	128	1	490	1347	102	386	1.85e-99	313	2315456	Coccomyxa sp. Obi	BDA48808.1 Proton extrusion protein PcxA [Coccomyxa sp. Obi]
pcri_g1643.t1	BDA48815.1	54.5	637	255	8	25	1920	29	635	1.39e-211	617	2315456	Coccomyxa sp. Obi	BDA48815.1 probable uridine kinase at N-terminal half [Coccomyxa sp. Obi]
pcri_g1644.t1	KAF8058416.1	60.1	213	79	4	37	660	1	212	6.38e-84	258	2742167	Scenedesmus sp. PABB004	KAF8058416.1 PITH domain-containing protein 1 [Scenedesmus sp. PABB004]
pcri_g1645.t1	BDA45772.1	36	289	142	6	58	903	24	276	3.91e-40	153	2315456	Coccomyxa sp. Obi	BDA45772.1 hypothetical protein COCOBI_07-5590 [Coccomyxa sp. Obi]
pcri_g1646.t1	BDA48810.1	39.3	697	314	17	991	3048	245	843	1.34e-123	409	2315456	Coccomyxa sp. Obi	BDA48810.1 probable phosphatidylinositol 4-phosphate 5-kinase 9 [Coccomyxa sp. Obi]
pcri_g1647.t1	KAA6423969.1	29.5	369	155	9	7	804	19	385	2.56e-23	113	2608996	Trebouxia sp. A1-2	KAA6423969.1 Zinc finger CW-type PWWP domain 2 [Trebouxia sp. A1-2]
pcri_g1648.t1	PRW44992.1	68.8	48	15	0	319	462	132	179	3.36e-11	69.3	3076	Chlorella sorokiniana	PRW44992.1 hypothetical protein C2E21_6122 [Chlorella sorokiniana]
pcri_g1649.t1	KAA6423264.1	30.1	1059	572	27	328	3282	37	1001	9.52e-97	355	2608996	Trebouxia sp. A1-2	KAA6423264.1 hypothetical protein FRX49_06716 [Trebouxia sp. A1-2]
pcri_g1651.t1	GIL61214.1	43.9	66	31	1	19	198	495	560	8.46e-05	50.1	51714	Volvox africanus	GIL61214.1 hypothetical protein Vafri_15611 [Volvox africanus]
pcri_g1652.t1	PSC73997.1	38.1	236	142	3	19	720	10	243	1.38e-43	159	554055	Micractinium conductrix	PSC73997.1 heme oxygenase [Micractinium conductrix]
pcri_g1653.t1	PRW33541.1	56.5	453	166	5	265	1530	40	492	3.6e-151	454	3076	Chlorella sorokiniana	PRW33541.1 GTP-binding hflX isoform A [Chlorella sorokiniana]
pcri_g1654.t1	KAA6427585.1	44	386	165	9	1	1113	1	350	9.86e-96	300	2608996	Trebouxia sp. A1-2	KAA6427585.1 hypothetical protein FRX49_02248 [Trebouxia sp. A1-2]
pcri_g1655.t1	KAI3428319.1	66.7	579	167	5	184	1869	24	593	5.26e-261	739	3077	Chlorella vulgaris	KAI3428319.1 hypothetical protein D9Q98_006699 [Chlorella vulgaris]
pcri_g1656.t1	BDA41556.1	57.8	251	100	2	277	1011	52	302	2.58e-85	271	2315456	Coccomyxa sp. Obi	BDA41556.1 probable DnaJ homolog subfamily C member 8 [Coccomyxa sp. Obi]
pcri_g1657.t1	PSC75506.1	61.9	113	41	1	202	534	115	227	9.22e-45	158	554055	Micractinium conductrix	PSC75506.1 FAD-linked sulfhydryl oxidase ERV1 [Micractinium conductrix]
pcri_g1658.t1	KAA6423263.1	60.2	389	155	0	13	1179	2	390	3.9e-162	486	2608996	Trebouxia sp. A1-2	KAA6423263.1 putative inactive serine threonine- kinase scy1-like [Trebouxia sp. A1-2]
pcri_g1659.t1	BDA41554.1	54.5	220	83	3	16	639	332	546	8.02e-50	189	2315456	Coccomyxa sp. Obi	BDA41554.1 N-terminal kinase-like protein [Coccomyxa sp. Obi]
pcri_g1660.t1	KAA6423315.1	53.5	288	127	4	160	1020	60	341	3.2e-82	263	2608996	Trebouxia sp. A1-2	KAA6423315.1 GDT1 family protein [Trebouxia sp. A1-2]
pcri_g1661.t1	CAG9467412.1	52.9	376	165	5	229	1335	37	407	5.05e-123	377	765719	Pedinophyceae sp. YPF-701	CAG9467412.1 unnamed protein product [Pedinophyceae sp. YPF-701]
pcri_g1662.t1	PRW56891.1	64.3	488	148	8	175	1608	30	501	1.13e-199	577	3076	Chlorella sorokiniana	PRW56891.1 P-loop containing nucleoside triphosphate hydrolase [Chlorella sorokiniana]
pcri_g1663.t1	CAD7700239.1	32	687	367	14	88	2133	40	631	2.26e-86	296	121088	Ostreobium quekettii	CAD7700239.1 unnamed protein product [Ostreobium quekettii]
pcri_g1664.t1	KAI3437812.1	63.9	144	51	1	1	432	1	143	2.42e-53	175	3077	Chlorella vulgaris	KAI3437812.1 hypothetical protein D9Q98_000259 [Chlorella vulgaris]
pcri_g1665.t1	XP_005650034.1	85.8	422	58	2	4	1263	5	426	2.39e-254	707	574566	Coccomyxa subellipsoidea C-169	XP_005650034.1 26S proteasome subunit P45 [Coccomyxa subellipsoidea C-169] >EIE25490.1 26S proteasome subunit P45 [Coccomyxa subellipsoidea C-169]
pcri_g1666.t1	KXZ49245.1	79.6	367	75	0	235	1335	141	507	6.07e-220	624	33097	Gonium pectorale	KXZ49245.1 hypothetical protein GPECTOR_22g837 [Gonium pectorale]
pcri_g1667.t1	GAX79379.1	57.7	336	139	2	40	1038	40	375	3.57e-125	374	1157962	Chlamydomonas eustigma	GAX79379.1 hypothetical protein CEUSTIGMA_g6821.t1 [Chlamydomonas eustigma]
pcri_g1668.t1	KAF6258418.1	47.8	232	113	2	166	837	66	297	7.54e-60	202	2650976	Scenedesmus sp. NREL 46B-D3	KAF6258418.1 Phospholipase/Carboxylesterase-domain-containing protein [Scenedesmus sp. NREL 46B-D3]
pcri_g1669.t2	XP_005649818.1	64.8	344	116	2	31	1047	14	357	1.88e-153	448	574566	Coccomyxa subellipsoidea C-169	XP_005649818.1 WD40 repeat-like protein [Coccomyxa subellipsoidea C-169] >EIE25274.1 WD40 repeat-like protein [Coccomyxa subellipsoidea C-169]
pcri_g1669.t1	XP_005649818.1	66.2	334	112	1	31	1029	14	347	2.04e-153	446	574566	Coccomyxa subellipsoidea C-169	XP_005649818.1 WD40 repeat-like protein [Coccomyxa subellipsoidea C-169] >EIE25274.1 WD40 repeat-like protein [Coccomyxa subellipsoidea C-169]
pcri_g1670.t1	BDA43926.1	61.3	527	195	7	919	2493	55	574	3.35e-210	617	2315456	Coccomyxa sp. Obi	BDA43926.1 Protein adenylyltransferase SelO [Coccomyxa sp. Obi]
pcri_g1671.t1	PSC76624.1	41.2	393	157	4	70	1248	11	329	2.06e-83	269	554055	Micractinium conductrix	PSC76624.1 UPF0553 -like [Micractinium conductrix]
pcri_g1672.t1	KAG7672634.1	63.8	160	57	1	52	528	79	238	4.71e-58	192	1650286	Chlorella desiccata (nom. nud.)	KAG7672634.1 hypothetical protein KSW81_001595 [Chlorella desiccata (nom. nud.)] >KAH7616740.1 putative Peptidyl-prolyl cis-trans isomerase FKBP18, chloroplastic [Chlorella desiccata (nom. nud.)]
pcri_g1673.t1	BDA41911.1	54.6	372	137	3	217	1332	67	406	3.19e-116	357	2315456	Coccomyxa sp. Obi	BDA41911.1 Protoheme IX farnesyltransferase, mitochondrial [Coccomyxa sp. Obi]
pcri_g1674.t1	BDA41901.1	68.1	279	88	1	133	969	50	327	3.13e-121	362	2315456	Coccomyxa sp. Obi	BDA41901.1 ATP synthase subunit gamma, mitochondrial [Coccomyxa sp. Obi]
pcri_g1675.t1	KAG6595708.1	52.8	307	131	4	46	939	3	304	1.8e-95	296	37648	Cucurbita argyrosperma subsp. sororia	KAG6595708.1 Serine/threonine-protein kinase SRK2H, partial [Cucurbita argyrosperma subsp. sororia]
pcri_g1676.t1	KAG2494579.1	72.4	116	32	0	1	348	1	116	9.9e-47	156	47281	Edaphochlamys debaryana	KAG2494579.1 hypothetical protein HYH03_007345 [Edaphochlamys debaryana]
pcri_g1677.t1	PRW05844.1	74.1	139	32	2	1	417	1	135	1.31e-61	196	3076	Chlorella sorokiniana	PRW05844.1 60S ribosomal L27-3-like [Chlorella sorokiniana]
pcri_g1678.t1	BDA41747.1	42.8	425	224	6	1	1254	1	413	8.42e-109	337	2315456	Coccomyxa sp. Obi	BDA41747.1 NAD-dependent protein deacetylase SRT1 [Coccomyxa sp. Obi]
pcri_g1681.t1	GIM17214.1	61.4	88	34	0	292	555	40	127	3.33e-21	108	1737510	Volvox reticuliferus	GIM17214.1 hypothetical protein Vretimale_19731 [Volvox reticuliferus]
pcri_g1682.t1	KAF6262261.1	96.1	128	5	0	1	384	1	128	1.76e-82	248	2650976	Scenedesmus sp. NREL 46B-D3	KAF6262261.1 ubiquitin extension protein [Scenedesmus sp. NREL 46B-D3]
pcri_g1685.t1	KAI3428728.1	65.5	469	148	6	265	1641	64	528	6.56e-203	586	3077	Chlorella vulgaris	KAI3428728.1 hypothetical protein D9Q98_007552 [Chlorella vulgaris]
pcri_g1686.t1	BDA41601.1	35.6	500	269	14	136	1602	95	552	6.86e-51	201	2315456	Coccomyxa sp. Obi	BDA41601.1 Protein KRI1 homolog [Coccomyxa sp. Obi]
pcri_g1686.t2	BDA41601.1	35.5	507	266	15	136	1620	95	552	2.6e-50	199	2315456	Coccomyxa sp. Obi	BDA41601.1 Protein KRI1 homolog [Coccomyxa sp. Obi]
pcri_g1687.t1	GAQ86788.1	60.4	53	21	0	4	162	373	425	1.03e-11	72	105231	Klebsormidium nitens	GAQ86788.1 ARM repeat superfamily protein [Klebsormidium nitens]
pcri_g1691.t1	BDA44537.1	59.9	446	163	4	10	1305	26	469	3.94e-175	508	2315456	Coccomyxa sp. Obi	BDA44537.1 Elongation factor 1-gamma 3 [Coccomyxa sp. Obi]
pcri_g1692.t1	BDA40364.1	72.7	513	139	1	2035	3570	1	513	1.03e-215	641	2315456	Coccomyxa sp. Obi	BDA40364.1 WD40 repeat-containing protein SMU1 [Coccomyxa sp. Obi]
pcri_g1693.t1	KAA6415283.1	33.5	1328	707	30	16	3702	1	1251	1.81e-172	558	2608996	Trebouxia sp. A1-2	KAA6415283.1 serine threonine- kinase ULK4-like, partial [Trebouxia sp. A1-2]
pcri_g1694.t1	BDA46047.1	43	409	197	8	151	1302	83	480	1.97e-79	265	2315456	Coccomyxa sp. Obi	BDA46047.1 probable acetolactate synthase small subunit [Coccomyxa sp. Obi]
pcri_g1695.t1	KAF5829413.1	43.3	90	49	1	238	501	321	410	2.33e-08	64.7	3046	Dunaliella salina	KAF5829413.1 small subunit of acetolactate synthase-domain-containing protein [Dunaliella salina]
pcri_g1696.t1	KAH7617988.1	53.5	86	40	0	1	258	403	488	1.01e-21	99.4	1650286	Chlorella desiccata (nom. nud.)	KAH7617988.1 putative Acetolactate synthase small subunit 1, chloroplastic [Chlorella desiccata (nom. nud.)]
pcri_g1701.t1	XP_002503965.1	35.8	159	97	5	1	465	164	321	4.93e-13	79.7	296587	Micromonas commoda	XP_002503965.1 predicted protein [Micromonas commoda] >ACO65223.1 predicted protein [Micromonas commoda]
pcri_g1702.t1	XP_005647351.1	32	153	90	3	7	459	1	141	2.71e-12	75.5	574566	Coccomyxa subellipsoidea C-169	XP_005647351.1 hypothetical protein COCSUDRAFT_47705 [Coccomyxa subellipsoidea C-169] >EIE22807.1 hypothetical protein COCSUDRAFT_47705 [Coccomyxa subellipsoidea C-169]
pcri_g1703.t1	KAA6425264.1	62.7	110	41	0	139	468	32	141	8.21e-43	149	2608996	Trebouxia sp. A1-2	KAA6425264.1 ferredoxin- chloroplastic-like [Trebouxia sp. A1-2]
pcri_g1704.t1	BDA44561.1	51.3	271	96	4	136	936	41	279	5.37e-67	229	2315456	Coccomyxa sp. Obi	BDA44561.1 Phosphopantothenate-cysteine ligase 2 [Coccomyxa sp. Obi]
pcri_g1705.t1	BDA51040.1	27.1	310	193	9	190	1038	12	315	9.45e-20	100	2315456	Coccomyxa sp. Obi	BDA51040.1 hypothetical protein COCOBI_17-2600 [Coccomyxa sp. Obi]
pcri_g1706.t1	BDA42879.1	28.2	308	191	8	280	1122	30	334	7.15e-23	111	2315456	Coccomyxa sp. Obi	BDA42879.1 hypothetical protein COCOBI_03-7720 [Coccomyxa sp. Obi]
pcri_g1707.t1	KAA6425230.1	63.5	394	132	2	199	1377	73	455	1.21e-164	482	2608996	Trebouxia sp. A1-2	KAA6425230.1 molybdopterin biosynthesis CNX2-like [Trebouxia sp. A1-2]
pcri_g1708.t1	GIL68488.1	34.6	312	179	8	4	912	55	350	1.22e-40	158	51714	Volvox africanus	GIL68488.1 hypothetical protein Vafri_21758 [Volvox africanus]
pcri_g1709.t1	KXZ53408.1	29.3	157	89	4	52	507	75	214	0.000467	51.2	33097	Gonium pectorale	KXZ53408.1 hypothetical protein GPECTOR_7g1305 [Gonium pectorale]
pcri_g1710.t1	BDA44559.1	32.4	262	86	6	94	621	6	262	7.48e-21	99.8	2315456	Coccomyxa sp. Obi	BDA44559.1 probable ATP-dependent RNA helicase FAL1 at C-terminar half [Coccomyxa sp. Obi]
pcri_g1712.t1	KAA6416926.1	58.6	628	241	6	13	1845	2	627	1.4e-249	711	2608996	Trebouxia sp. A1-2	KAA6416926.1 glutathione synthetase ATP-binding domain [Trebouxia sp. A1-2]
pcri_g1713.t1	PNH04196.1	31.7	501	225	9	412	1893	64	454	4.53e-56	208	47790	Tetrabaena socialis	PNH04196.1 putative serine/threonine-protein kinase, partial [Tetrabaena socialis]
pcri_g1716.t1	BDA43115.1	60.3	373	143	1	106	1224	8	375	7.4e-152	449	2315456	Coccomyxa sp. Obi	BDA43115.1 YEA5 Squalene synthase LSS [Coccomyxa sp. Obi]
pcri_g1719.t1	XP_005845290.1	48.9	137	40	1	2086	2406	170	306	2.32e-24	117	554065	Chlorella variabilis	XP_005845290.1 expressed protein [Chlorella variabilis] >EFN53188.1 expressed protein [Chlorella variabilis]
pcri_g1720.t1	BDA40620.1	35.1	927	547	20	73	2742	22	930	1.15e-118	399	2315456	Coccomyxa sp. Obi	BDA40620.1 probable Exportin-4 [Coccomyxa sp. Obi]
pcri_g1724.t1	PSC76809.1	42.7	220	124	2	460	1116	48	266	1.36e-45	168	554055	Micractinium conductrix	PSC76809.1 CMSS1 [Micractinium conductrix]
pcri_g1726.t1	BDA42882.1	68.8	432	126	1	217	1485	69	500	9.29e-210	603	2315456	Coccomyxa sp. Obi	BDA42882.1 Serine/threonine protein phosphatase 2A 57 kDa regulatory subunit [Coccomyxa sp. Obi]
pcri_g1727.t1	BDA44527.1	59.9	2548	915	32	346	7884	16	2491	0	2708	2315456	Coccomyxa sp. Obi	BDA44527.1 Serine/threonine-protein kinase TOR [Coccomyxa sp. Obi]
pcri_g1729.t1	BDA46574.1	42.5	294	152	7	166	1023	99	383	6.83e-61	213	2315456	Coccomyxa sp. Obi	BDA46574.1 Tyrosine-protein phosphatase non-receptor type 1 [Coccomyxa sp. Obi]
pcri_g1730.t1	BDA41203.1	64.7	255	86	2	13	765	1	255	4.39e-110	328	2315456	Coccomyxa sp. Obi	BDA41203.1 Oxygen-evolving enhancer protein 2, chloroplastic [Coccomyxa sp. Obi]
pcri_g1731.t1	XP_005649549.1	62.1	224	83	2	94	759	32	255	3.24e-90	277	574566	Coccomyxa subellipsoidea C-169	XP_005649549.1 photosystem II oxygen evolving complex protein PsbP [Coccomyxa subellipsoidea C-169] >EIE25005.1 photosystem II oxygen evolving complex protein PsbP [Coccomyxa subellipsoidea C-169]
pcri_g1732.t1	KAA6419493.1	36.7	436	222	11	1090	2343	54	453	3.99e-68	245	2608996	Trebouxia sp. A1-2	KAA6419493.1 hypothetical protein FRX49_10591 [Trebouxia sp. A1-2]
pcri_g1733.t1	XP_005644080.1	56.8	301	130	0	1	903	3	303	6.46e-105	330	574566	Coccomyxa subellipsoidea C-169	XP_005644080.1 TPT-domain-containing protein [Coccomyxa subellipsoidea C-169] >EIE19536.1 TPT-domain-containing protein [Coccomyxa subellipsoidea C-169]
pcri_g1734.t1	XP_005644079.1	73	74	20	0	367	588	50	123	2.38e-35	131	574566	Coccomyxa subellipsoidea C-169	XP_005644079.1 cytochrome c oxidase subunit H [Coccomyxa subellipsoidea C-169] >EIE19535.1 cytochrome c oxidase subunit H [Coccomyxa subellipsoidea C-169]
pcri_g1735.t1	GBF98783.1	53.3	150	67	2	1	450	7	153	3.78e-34	135	307507	Raphidocelis subcapitata	GBF98783.1 hypothetical protein Rsub_11365 [Raphidocelis subcapitata]
pcri_g1736.t1	NXC80946.1	29.6	115	74	1	280	624	97	204	6.13e-08	64.3		N/A	NXC80946.1 S30BP protein [Cercotrichas coryphoeus]
pcri_g1737.t1	KAI3426060.1	26	780	444	21	55	2199	41	752	1.11e-37	163	3077	Chlorella vulgaris	KAI3426060.1 hypothetical protein D9Q98_008028 [Chlorella vulgaris]
pcri_g1738.t1	BDA49693.1	61.2	534	192	6	118	1701	7	531	1.86e-221	634	2315456	Coccomyxa sp. Obi	BDA49693.1 Acetyl-coenzyme A transporter 1 [Coccomyxa sp. Obi]
pcri_g1739.t1	KAA6426020.1	51.7	234	113	0	127	828	82	315	1.6e-71	233	2608996	Trebouxia sp. A1-2	KAA6426020.1 50S ribosomal L1 [Trebouxia sp. A1-2]
pcri_g1740.t1	KAA6423501.1	51.7	269	128	2	2425	3228	94	361	6.28e-74	265	2608996	Trebouxia sp. A1-2	KAA6423501.1 cytochrome P450 [Trebouxia sp. A1-2]
pcri_g1741.t1	XP_005647594.1	37.7	379	193	15	529	1635	78	423	1.89e-60	217	574566	Coccomyxa subellipsoidea C-169	XP_005647594.1 hypothetical protein COCSUDRAFT_63432 [Coccomyxa subellipsoidea C-169] >EIE23050.1 hypothetical protein COCSUDRAFT_63432 [Coccomyxa subellipsoidea C-169]
pcri_g1742.t1	XP_001692863.1	41.5	258	140	5	151	900	51	305	9.14e-41	154	3055	Chlamydomonas reinhardtii	XP_001692863.1 uncharacterized protein CHLRE_12g537850v5 [Chlamydomonas reinhardtii] >ABP57442.1 CCB2 [Chlamydomonas reinhardtii] >PNW75711.1 hypothetical protein CHLRE_12g537850v5 [Chlamydomonas reinhardtii]
pcri_g1743.t1	KAA6418705.1	24.3	169	105	3	238	693	128	290	0.00034	56.2	2608996	Trebouxia sp. A1-2	KAA6418705.1 hypothetical protein FRX49_11358 [Trebouxia sp. A1-2]
pcri_g1744.t1	KAA6418707.1	45.9	482	239	9	118	1536	38	506	1.51e-125	387	2608996	Trebouxia sp. A1-2	KAA6418707.1 iron-sulfur cluster assembly [Trebouxia sp. A1-2]
pcri_g1745.t1	KAI3431565.1	32.6	236	127	5	241	876	71	298	9.65e-27	117	3077	Chlorella vulgaris	KAI3431565.1 hypothetical protein D9Q98_004614 [Chlorella vulgaris]
pcri_g1747.t1	BDA41828.1	37.3	153	92	2	1750	2208	902	1050	8.89e-06	62.8	2315456	Coccomyxa sp. Obi	BDA41828.1 probable centriolin at N-terminal half [Coccomyxa sp. Obi]
pcri_g1748.t1	BDA50807.1	38.9	386	200	8	43	1122	23	398	4.19e-78	256	2315456	Coccomyxa sp. Obi	BDA50807.1 hypothetical protein COCOBI_17-0250 [Coccomyxa sp. Obi]
pcri_g1750.t1	XP_005850096.1	50.9	167	72	4	454	954	55	211	1.59e-31	144	554065	Chlorella variabilis	XP_005850096.1 hypothetical protein CHLNCDRAFT_142158 [Chlorella variabilis] >EFN57994.1 hypothetical protein CHLNCDRAFT_142158 [Chlorella variabilis]
pcri_g1751.t1	BDA47739.1	46.2	1476	668	21	1	4383	94	1458	0	1079	2315456	Coccomyxa sp. Obi	BDA47739.1 Putative ATP-dependent RNA helicase DHX57 [Coccomyxa sp. Obi]
pcri_g1752.t1	PSC71380.1	57.6	85	33	3	1	252	1	83	4.23e-19	92.4	554055	Micractinium conductrix	PSC71380.1 P-loop containing nucleoside triphosphate hydrolase [Micractinium conductrix]
pcri_g1753.t1	BDA42110.1	50	228	111	3	214	891	65	291	1.16e-69	228	2315456	Coccomyxa sp. Obi	BDA42110.1 hypothetical protein COCOBI_02-9120 [Coccomyxa sp. Obi]
pcri_g1754.t1	BDA41759.1	64.6	263	86	3	1	777	1	260	1.65e-99	315	2315456	Coccomyxa sp. Obi	BDA41759.1 probable U1 small nuclear ribonucleoprotein 70 kDa at N-terminal half [Coccomyxa sp. Obi]
pcri_g1755.t1	PSC67291.1	71.2	389	108	2	151	1314	54	439	1.32e-203	580	554055	Micractinium conductrix	PSC67291.1 5 -adenylylsulfate reductase [Micractinium conductrix]
pcri_g1756.t2	AYE66855.1	46.3	328	165	3	16	969	24	350	9.82e-93	290	312850	Lobosphaera incisa	AYE66855.1 DGAT2A [Lobosphaera incisa] >AZI70898.1 acyl-CoA:diacylglycerol acyltransferase 2.2 [Lobosphaera incisa]
pcri_g1756.t1	AYE66855.1	46.3	328	165	3	28	981	24	350	1.13e-92	290	312850	Lobosphaera incisa	AYE66855.1 DGAT2A [Lobosphaera incisa] >AZI70898.1 acyl-CoA:diacylglycerol acyltransferase 2.2 [Lobosphaera incisa]
pcri_g1757.t1	GIL55397.1	69.3	349	107	0	97	1143	65	413	2.88e-172	497	51714	Volvox africanus	GIL55397.1 hypothetical protein Vafri_10957 [Volvox africanus]
pcri_g1758.t1	BDA41903.1	76.2	442	105	0	109	1434	47	488	2.97e-246	694	2315456	Coccomyxa sp. Obi	BDA41903.1 DEAD-box ATP-dependent RNA helicase 30 [Coccomyxa sp. Obi]
pcri_g1759.t1	KAA6423294.1	35	263	126	9	19	780	37	263	2.8e-16	87.8	2608996	Trebouxia sp. A1-2	KAA6423294.1 hypothetical protein FRX49_06746 [Trebouxia sp. A1-2]
pcri_g1760.t1	BDA41666.1	60.2	369	144	2	1	1107	9	374	2.21e-153	449	2315456	Coccomyxa sp. Obi	BDA41666.1 24-methylenesterol C-methyltransferase 2 [Coccomyxa sp. Obi]
pcri_g1761.t1	BDA41667.1	39	287	131	8	13	846	1	252	7.8e-25	114	2315456	Coccomyxa sp. Obi	BDA41667.1 probable bZIP transcription factor RISBZ4 at C-terminar half [Coccomyxa sp. Obi]
pcri_g1762.t1	KAI3424746.1	46.7	306	153	6	220	1122	119	419	6.82e-77	254	3077	Chlorella vulgaris	KAI3424746.1 hypothetical protein D9Q98_008135 [Chlorella vulgaris]
pcri_g1767.t1	BDA44040.1	57.4	552	219	4	40	1680	27	567	9.16e-202	585	2315456	Coccomyxa sp. Obi	BDA44040.1 probable dehydrogenase/reductase SDR family member 11 at C-terminar half [Coccomyxa sp. Obi]
pcri_g1768.t1	XP_005848759.1	50	76	38	0	10	237	6	81	1.87e-13	71.6	554065	Chlorella variabilis	XP_005848759.1 hypothetical protein CHLNCDRAFT_144503 [Chlorella variabilis] >EFN56657.1 hypothetical protein CHLNCDRAFT_144503 [Chlorella variabilis]
pcri_g1769.t1	XP_005650371.1	75	725	171	4	46	2214	16	732	0	1025	574566	Coccomyxa subellipsoidea C-169	XP_005650371.1 membrane AAA-metalloprotease [Coccomyxa subellipsoidea C-169] >EIE25827.1 membrane AAA-metalloprotease [Coccomyxa subellipsoidea C-169]
pcri_g1770.t1	KAA6425724.1	43.4	316	160	4	1	921	119	424	4.33e-76	249	2608996	Trebouxia sp. A1-2	KAA6425724.1 mitochondrial substrate carrier family [Trebouxia sp. A1-2]
pcri_g1771.t1	BDA44343.1	60.7	557	208	5	40	1701	2	550	3.43e-235	689	2315456	Coccomyxa sp. Obi	BDA44343.1 2,3-bisphosphoglycerate-independent phosphoglycerate mutase [Coccomyxa sp. Obi]
pcri_g1773.t1	KAA6428379.1	44	325	152	3	175	1065	82	404	5e-83	269	2608996	Trebouxia sp. A1-2	KAA6428379.1 phospholipid glycerol acyltransferase family [Trebouxia sp. A1-2]
pcri_g1774.t1	KAI3438702.1	56.2	402	166	3	253	1455	17	409	4.88e-134	409	3077	Chlorella vulgaris	KAI3438702.1 hypothetical protein D9Q98_001122 [Chlorella vulgaris]
pcri_g1775.t1	KAG7667727.1	75.1	426	106	0	1279	2556	94	519	2.38e-232	672	1650286	Chlorella desiccata (nom. nud.)	KAG7667727.1 hypothetical protein KSW81_005651 [Chlorella desiccata (nom. nud.)] >KAH7623443.1 putative anion transporter 1, chloroplastic [Chlorella desiccata (nom. nud.)]
pcri_g1775.t2	KAG7667727.1	75.1	426	106	0	1264	2541	94	519	2.01e-232	672	1650286	Chlorella desiccata (nom. nud.)	KAG7667727.1 hypothetical protein KSW81_005651 [Chlorella desiccata (nom. nud.)] >KAH7623443.1 putative anion transporter 1, chloroplastic [Chlorella desiccata (nom. nud.)]
pcri_g1784.t1	GAX82388.1	31.6	427	219	9	262	1428	108	499	7.97e-45	175	1157962	Chlamydomonas eustigma	GAX82388.1 hypothetical protein CEUSTIGMA_g9816.t1 [Chlamydomonas eustigma]
pcri_g1785.t1	KAF6265732.1	63.7	446	157	3	55	1383	72	515	3.14e-199	574	2650976	Scenedesmus sp. NREL 46B-D3	KAF6265732.1 chloroplast lycopene beta cyclase precursor [Scenedesmus sp. NREL 46B-D3]
pcri_g1786.t1	BDA41970.1	32	785	390	18	112	2271	65	770	3.78e-97	329	2315456	Coccomyxa sp. Obi	BDA41970.1 Small RNA degrading nuclease 5 [Coccomyxa sp. Obi]
pcri_g1787.t1	GAQ89861.1	51.8	170	72	2	580	1077	927	1090	1.15e-38	159	105231	Klebsormidium nitens	GAQ89861.1 putative Small MutS-related domain containing protein [Klebsormidium nitens]
pcri_g1788.t1	BDA46192.1	33.4	470	205	15	1	1272	1	408	1.51e-41	163	2315456	Coccomyxa sp. Obi	BDA46192.1 probable UBX domain-containing protein 6 [Coccomyxa sp. Obi]
pcri_g1789.t1	WP_169347669.1	44.7	347	171	10	1	1035	1	328	1.86e-74	243	394095	Pyxidicoccus fallax	WP_169347669.1 NAD-dependent epimerase/dehydratase family protein [Pyxidicoccus fallax] >NMO18399.1 NAD-dependent epimerase/dehydratase family protein [Pyxidicoccus fallax] >NPC85498.1 NAD-dependent epimerase/dehydratase family protein [Pyxidicoccus fallax]
pcri_g1792.t1	PRW56130.1	66.2	2169	674	13	1	6396	1	2146	0	2775	3076	Chlorella sorokiniana	PRW56130.1 U5 small nuclear ribonucleo 200 kDa helicase-like [Chlorella sorokiniana]
pcri_g1795.t1	XP_005648643.1	49.4	581	246	6	28	1719	10	559	1.71e-179	528	574566	Coccomyxa subellipsoidea C-169	XP_005648643.1 selenocysteine-specific elongation factor EF-Sec [Coccomyxa subellipsoidea C-169] >EIE24099.1 selenocysteine-specific elongation factor EF-Sec [Coccomyxa subellipsoidea C-169]
pcri_g1796.t1	XP_005648649.1	47.2	377	118	4	232	1359	10	306	2.54e-108	333	574566	Coccomyxa subellipsoidea C-169	XP_005648649.1 CreA-domain-containing protein [Coccomyxa subellipsoidea C-169] >EIE24105.1 CreA-domain-containing protein [Coccomyxa subellipsoidea C-169]
pcri_g1797.t1	KXZ44119.1	40.6	165	92	2	1081	1566	36	197	1.62e-21	106	33097	Gonium pectorale	KXZ44119.1 hypothetical protein GPECTOR_73g640 [Gonium pectorale]
pcri_g1799.t1	BDA43842.1	50	202	101	0	1	606	33	234	1.76e-61	203	2315456	Coccomyxa sp. Obi	BDA43842.1 probable cytochrome b561 domain-containing protein 1 [Coccomyxa sp. Obi]
pcri_g1800.t1	BDA49744.1	59.8	271	104	1	40	852	11	276	1.53e-108	327	2315456	Coccomyxa sp. Obi	BDA49744.1 L-ascorbate peroxidase S, chloroplastic/mitochondrial [Coccomyxa sp. Obi]
pcri_g1801.t1	BDA49764.1	59	371	151	1	73	1182	65	435	5.59e-156	457	2315456	Coccomyxa sp. Obi	BDA49764.1 Delta(14)-sterol reductase LBR [Coccomyxa sp. Obi]
pcri_g1802.t1	XP_005643471.1	34.1	546	277	16	1	1443	1	528	3.03e-56	206	574566	Coccomyxa subellipsoidea C-169	XP_005643471.1 hypothetical protein COCSUDRAFT_49110 [Coccomyxa subellipsoidea C-169] >EIE18927.1 hypothetical protein COCSUDRAFT_49110 [Coccomyxa subellipsoidea C-169]
pcri_g1803.t1	BDA44369.1	57.1	469	186	7	1183	2574	8	466	1.01e-191	566	2315456	Coccomyxa sp. Obi	BDA44369.1 Methanethiol oxidase [Coccomyxa sp. Obi]
pcri_g1804.t1	XP_005647522.1	56.2	537	220	5	283	1857	4	537	2.13e-173	518	574566	Coccomyxa subellipsoidea C-169	XP_005647522.1 CIA30-domain-containing protein [Coccomyxa subellipsoidea C-169] >EIE22978.1 CIA30-domain-containing protein [Coccomyxa subellipsoidea C-169]
pcri_g1805.t1	CAD7703128.1	37.6	101	53	3	304	582	117	215	9.76e-09	64.7	121088	Ostreobium quekettii	CAD7703128.1 unnamed protein product [Ostreobium quekettii]
pcri_g1806.t1	XP_024357038.1	35.4	212	122	5	88	714	58	257	1.3e-36	142	3218	Physcomitrium patens	XP_024357038.1 uncharacterized protein LOC112272993 [Physcomitrium patens]
pcri_g1807.t1	KAA6418577.1	73.4	124	23	2	202	573	17	130	3.76e-50	172	2608996	Trebouxia sp. A1-2	KAA6418577.1 uridylate kinase [Trebouxia sp. A1-2]
pcri_g1808.t1	KAA6418617.1	46.4	550	269	9	205	1854	85	608	6.38e-153	464	2608996	Trebouxia sp. A1-2	KAA6418617.1 protofilament ribbon of flagellar microtubules [Trebouxia sp. A1-2]
pcri_g1810.t1	GFR44032.1	59.7	144	48	2	1	420	1	138	1.99e-48	163	47775	Astrephomene gubernaculifera	GFR44032.1 hypothetical protein Agub_g5189 [Astrephomene gubernaculifera]
pcri_g1811.t1	KAA6418615.1	45.2	197	97	1	205	762	74	270	4.12e-48	173	2608996	Trebouxia sp. A1-2	KAA6418615.1 hypothetical protein FRX49_11440 [Trebouxia sp. A1-2]
pcri_g1812.t1	KAF6253183.1	75.4	426	104	1	766	2043	48	472	4.76e-233	666	2650976	Scenedesmus sp. NREL 46B-D3	KAF6253183.1 serine decarboxylase [Scenedesmus sp. NREL 46B-D3]
pcri_g1814.t1	PRW59767.1	72	490	127	2	64	1530	8	488	1.16e-240	679	3076	Chlorella sorokiniana	PRW59767.1 uridine 5 - monophosphate synthase [Chlorella sorokiniana]
pcri_g1815.t1	BDA44921.1	36.1	291	184	2	571	1440	100	389	6.12e-45	173	2315456	Coccomyxa sp. Obi	BDA44921.1 hypothetical protein COCOBI_06-4000 [Coccomyxa sp. Obi]
pcri_g1818.t1	KAI3437728.1	39.3	527	295	8	142	1713	99	603	1.85e-117	372	3077	Chlorella vulgaris	KAI3437728.1 hypothetical protein D9Q98_000176 [Chlorella vulgaris]
pcri_g1819.t1	OIS98459.1	36	430	195	10	178	1323	110	507	2.95e-54	216	49451	Nicotiana attenuata	OIS98459.1 phragmoplast orienting kinesin-1 [Nicotiana attenuata]
pcri_g1820.t1	GBF89852.1	57.7	442	185	2	52	1377	53	492	4.45e-173	505	307507	Raphidocelis subcapitata	GBF89852.1 proline iminopeptidase [Raphidocelis subcapitata]
pcri_g1822.t1	KAA6418576.1	35.4	545	307	18	2065	3663	302	813	3e-71	268	2608996	Trebouxia sp. A1-2	KAA6418576.1 hypothetical protein FRX49_11401 [Trebouxia sp. A1-2]
pcri_g1822.t2	KAA6418576.1	35.4	548	309	18	2065	3672	302	816	3.62e-71	268	2608996	Trebouxia sp. A1-2	KAA6418576.1 hypothetical protein FRX49_11401 [Trebouxia sp. A1-2]
pcri_g1823.t1	BDA45206.1	65.6	456	146	4	10	1365	1	449	4.09e-197	565	2315456	Coccomyxa sp. Obi	BDA45206.1 Glutaryl-CoA dehydrogenase, mitochondrial [Coccomyxa sp. Obi]
pcri_g1824.t1	GIL65841.1	48.7	511	227	3	64	1530	28	525	3.07e-144	448	51714	Volvox africanus	GIL65841.1 hypothetical protein Vafri_19483 [Volvox africanus]
pcri_g1825.t1	AKI32376.1	53	642	220	14	694	2586	16	586	2.63e-170	520	1562155	Prasiolopsis sp. SAG 84.81	AKI32376.1 homologous pairing protein 1, partial [Prasiolopsis sp. SAG 84.81]
pcri_g1826.t1	BDA44999.1	27.4	368	181	11	214	1311	28	311	2.29e-16	94.7	2315456	Coccomyxa sp. Obi	BDA44999.1 probable AT-rich interactive domain-containing protein 3B at C-terminar half [Coccomyxa sp. Obi]
pcri_g1827.t1	PRW60099.1	42.6	787	435	8	955	3306	56	828	2.39e-196	600	3076	Chlorella sorokiniana	PRW60099.1 transport Sec24-like protein [Chlorella sorokiniana]
pcri_g1828.t1	XP_005645719.1	90.1	202	20	0	1	606	1	202	4.82e-125	361	574566	Coccomyxa subellipsoidea C-169	XP_005645719.1 GTP-binding protein YPTC1 [Coccomyxa subellipsoidea C-169] >EIE21175.1 GTP-binding protein YPTC1 [Coccomyxa subellipsoidea C-169] >BDA44975.1 GTP-binding protein YPTC1 [Coccomyxa sp. Obi]
pcri_g1829.t1	KAF6256390.1	57.9	285	118	1	223	1077	8	290	3.13e-112	339	2650976	Scenedesmus sp. NREL 46B-D3	KAF6256390.1 P-loop containing nucleoside triphosphate hydrolase protein [Scenedesmus sp. NREL 46B-D3]
pcri_g1830.t1	XP_005645561.1	59.8	189	62	5	22	558	9	193	8.67e-58	211	574566	Coccomyxa subellipsoidea C-169	XP_005645561.1 RNA-binding domain-containing protein, partial [Coccomyxa subellipsoidea C-169] >EIE21017.1 RNA-binding domain-containing protein, partial [Coccomyxa subellipsoidea C-169]
pcri_g1831.t1	BDA45115.1	60	720	247	6	835	2898	327	1037	7.19e-238	738	2315456	Coccomyxa sp. Obi	BDA45115.1 probable ATPase family AAA domain-containing protein 2 [Coccomyxa sp. Obi]
pcri_g1832.t1	KAI0236920.1	37.6	117	67	2	40	390	8	118	1.49e-19	92	104711	Lamellibrachia satsuma	KAI0236920.1 Phosphatidylinositol N-acetylglucosaminyltransferase subunit P [Lamellibrachia satsuma]
pcri_g1833.t1	GIL50443.1	45.2	197	103	3	10	585	40	236	2.06e-45	161	51714	Volvox africanus	GIL50443.1 hypothetical protein Vafri_6566 [Volvox africanus]
pcri_g1834.t1	PRW59568.1	76.7	159	37	0	1	477	1	159	1.81e-84	258	3076	Chlorella sorokiniana	PRW59568.1 nuclear cap-binding subunit 2-like [Chlorella sorokiniana]
pcri_g1835.t1	BDA45210.1	41.9	427	212	9	49	1248	120	537	2.84e-74	252	2315456	Coccomyxa sp. Obi	BDA45210.1 magnesium transporter MRS2-7 [Coccomyxa sp. Obi]
pcri_g1835.t2	BDA45210.1	40.3	449	210	10	49	1314	120	537	1.77e-71	245	2315456	Coccomyxa sp. Obi	BDA45210.1 magnesium transporter MRS2-7 [Coccomyxa sp. Obi]
pcri_g1836.t1	BDA45210.1	50.8	445	183	8	175	1452	110	537	3.45e-114	357	2315456	Coccomyxa sp. Obi	BDA45210.1 magnesium transporter MRS2-7 [Coccomyxa sp. Obi]
pcri_g1837.t1	GFR39618.1	72.8	353	95	1	178	1233	57	409	5.47e-199	566	47775	Astrephomene gubernaculifera	GFR39618.1 hypothetical protein Agub_g81 [Astrephomene gubernaculifera]
pcri_g1838.t1	KAA6429419.1	50	258	121	1	106	879	49	298	2.48e-85	268	2608996	Trebouxia sp. A1-2	KAA6429419.1 Speckle-type POZ [Trebouxia sp. A1-2]
pcri_g1840.t1	BBG28515.1	46.6	728	337	10	70	2115	22	743	2.99e-199	592	2315456	Coccomyxa sp. Obi	BBG28515.1 type-1 diacylglycerol acyltransferase [Coccomyxa sp. Obi] >BDA45201.1 Diacylglycerol O-acyltransferase 1C [Coccomyxa sp. Obi]
pcri_g1841.t1	BDA45186.1	73.9	46	12	0	1606	1743	536	581	9.64e-13	84	2315456	Coccomyxa sp. Obi	BDA45186.1 probable GATA transcription factor 9 at C-terminar half [Coccomyxa sp. Obi] >BDA45192.1 probable GATA transcription factor 9 at C-terminar half [Coccomyxa sp. Obi]
pcri_g1842.t1	PRW60047.1	49	298	143	4	52	930	20	313	1.77e-75	244	3076	Chlorella sorokiniana	PRW60047.1 Polyprenol reductase 2 [Chlorella sorokiniana]
pcri_g1843.t1	BDA45170.1	68.8	93	29	0	205	483	7	99	8.66e-37	132	2315456	Coccomyxa sp. Obi	BDA45170.1 hypothetical protein COCOBI_06-6510 [Coccomyxa sp. Obi]
pcri_g1844.t1	PSC71211.1	44.8	462	235	10	34	1392	2	452	2.38e-93	301	554055	Micractinium conductrix	PSC71211.1 ribosome biogenesis GTPase [Micractinium conductrix]
pcri_g1845.t1	KAH6797931.1	55.6	81	33	1	67	309	6	83	9.32e-18	83.6	608512	Perilla frutescens var. hirtella	KAH6797931.1 Signal recognition particle [Perilla frutescens var. hirtella] >KAH6798611.1 Signal recognition particle [Perilla frutescens var. frutescens] >KAH6807145.1 Signal recognition particle [Perilla frutescens var. frutescens]
pcri_g1846.t1	XP_042928646.1	57.2	432	177	3	13	1305	10	434	1.9e-149	473	3055	Chlamydomonas reinhardtii	XP_042928646.1 uncharacterized protein CHLRE_01g036800v5 [Chlamydomonas reinhardtii] >PNW88606.1 hypothetical protein CHLRE_01g036800v5 [Chlamydomonas reinhardtii]
pcri_g1847.t1	BDA45212.1	75.1	904	196	8	52	2724	17	904	0	1335	2315456	Coccomyxa sp. Obi	BDA45212.1 Serine/threonine-protein phosphatase BSL1 [Coccomyxa sp. Obi]
pcri_g1848.t1	BDA45028.1	63.7	535	187	4	223	1824	79	607	1.36e-238	686	2315456	Coccomyxa sp. Obi	BDA45028.1 Granule-bound starch synthase 1, chloroplastic/amyloplastic [Coccomyxa sp. Obi]
pcri_g1849.t1	KAF6257474.1	52.6	215	87	3	154	789	72	274	1.45e-61	209	2650976	Scenedesmus sp. NREL 46B-D3	KAF6257474.1 acyl transferase/acyl hydrolase/lysophospholipase [Scenedesmus sp. NREL 46B-D3]
pcri_g1850.t1	XP_005846421.1	50.8	384	148	5	37	1176	9	355	1.33e-112	343	554065	Chlorella variabilis	XP_005846421.1 hypothetical protein CHLNCDRAFT_25015 [Chlorella variabilis] >EFN54319.1 hypothetical protein CHLNCDRAFT_25015 [Chlorella variabilis]
pcri_g1851.t1	BDA43287.1	57.1	308	122	5	199	1122	288	585	2.01e-109	357	2315456	Coccomyxa sp. Obi	BDA43287.1 probable UV DNA damage endonuclease at C-terminar half [Coccomyxa sp. Obi]
pcri_g1852.t1	BDA46764.1	51.4	677	318	8	124	2148	4	671	4.57e-232	677	2315456	Coccomyxa sp. Obi	BDA46764.1 Acetyl-coenzyme A synthetase [Coccomyxa sp. Obi]
pcri_g1853.t1	XP_005849585.1	71.6	74	20	1	130	351	35	107	5.7e-27	107	554065	Chlorella variabilis	XP_005849585.1 hypothetical protein CHLNCDRAFT_143009 [Chlorella variabilis] >EFN57483.1 hypothetical protein CHLNCDRAFT_143009 [Chlorella variabilis]
pcri_g1854.t1	KAA6420930.1	40.7	371	217	1	403	1515	140	507	2.95e-44	174	2608996	Trebouxia sp. A1-2	KAA6420930.1 hypothetical protein FRX49_09071, partial [Trebouxia sp. A1-2]
pcri_g1855.t1	BDA44900.1	41.4	611	277	19	334	2031	92	666	7.95e-92	310	2315456	Coccomyxa sp. Obi	BDA44900.1 probable DnaJ homolog subfamily C member 5 at C-terminar half [Coccomyxa sp. Obi]
pcri_g1856.t1	KDD74217.1	67.9	84	27	0	763	1014	127	210	5e-30	124	1291522	Helicosporidium sp. ATCC 50920	KDD74217.1 hypothetical protein H632_c1482p0, partial [Helicosporidium sp. ATCC 50920]
pcri_g1857.t1	XP_005846469.1	53.3	212	92	2	157	777	50	259	2.39e-64	213	554065	Chlorella variabilis	XP_005846469.1 hypothetical protein CHLNCDRAFT_58270 [Chlorella variabilis] >EFN54367.1 hypothetical protein CHLNCDRAFT_58270 [Chlorella variabilis]
pcri_g1858.t1	BDA44897.1	46.4	506	193	12	154	1521	31	508	8.25e-130	403	2315456	Coccomyxa sp. Obi	BDA44897.1 ACT domain-containing protein ACR10 [Coccomyxa sp. Obi]
pcri_g1859.t1	BAU61517.1	76.1	760	179	3	58	2334	4	761	0	1079	3074	Parachlorella kessleri	BAU61517.1 inorganic pyrophosphatase [Parachlorella kessleri]
pcri_g1860.t1	BDA44889.1	58.1	117	49	0	4	354	34	150	7.65e-41	143	2315456	Coccomyxa sp. Obi	BDA44889.1 Histidine-containing phosphotransfer protein 1 [Coccomyxa sp. Obi]
pcri_g1861.t1	PRW60032.1	33.3	444	195	8	259	1467	57	440	1.49e-49	191	3076	Chlorella sorokiniana	PRW60032.1 Cytoplasmic tRNA 2-thiolation 2 [Chlorella sorokiniana]
pcri_g1862.t1	BDA44891.1	73.1	186	50	0	448	1005	23	208	1.93e-93	289	2315456	Coccomyxa sp. Obi	BDA44891.1 Cytochrome c oxidase assembly protein COX11, mitochondrial [Coccomyxa sp. Obi]
pcri_g1863.t1	KAI3436039.1	34.3	338	188	8	1777	2757	384	698	8.22e-33	149	3077	Chlorella vulgaris	KAI3436039.1 hypothetical protein D9Q98_002096 [Chlorella vulgaris]
pcri_g1865.t1	QDZ24298.1	36.3	113	57	1	1	294	125	237	1.03e-08	68.9	1764295	Chloropicon primus	QDZ24298.1 hypothetical protein A3770_13p68160 [Chloropicon primus] >UPR03505.1 SAM domain-containing protein [Chloropicon primus]
pcri_g1868.t1	KAG7669703.1	47.8	274	135	3	970	1791	276	541	7.02e-78	268	1650286	Chlorella desiccata (nom. nud.)	KAG7669703.1 hypothetical protein KSW81_007851 [Chlorella desiccata (nom. nud.)]
pcri_g1869.t1	BDA40807.1	55.5	587	254	4	91	1848	50	630	2.42e-214	622	2315456	Coccomyxa sp. Obi	BDA40807.1 Vitamin B12 transport ATP-binding protein BacA [Coccomyxa sp. Obi]
pcri_g1870.t1	GBF95958.1	61.4	166	64	0	265	762	50	215	1.07e-64	211	307507	Raphidocelis subcapitata	GBF95958.1 hypothetical protein Rsub_08081 [Raphidocelis subcapitata]
pcri_g1871.t1	KAI3435775.1	34.3	364	194	10	1	957	1	364	3.26e-38	156	3077	Chlorella vulgaris	KAI3435775.1 hypothetical protein D9Q98_001833 [Chlorella vulgaris]
pcri_g1872.t1	BDA44982.1	45.1	91	50	0	232	504	88	178	8.46e-16	87	2315456	Coccomyxa sp. Obi	BDA44982.1 probable mediator of RNA polymerase II transcription subunit 4 at C-terminar half [Coccomyxa sp. Obi]
pcri_g1873.t1	POS87983.1	63.5	104	36	1	64	369	19	122	9.56e-34	124	225359	Erysiphe pulchra	POS87983.1 histone H3 [Erysiphe pulchra]
pcri_g1874.t1	KAI3435884.1	41.8	414	215	11	4	1194	4	408	3.4e-90	289	3077	Chlorella vulgaris	KAI3435884.1 hypothetical protein D9Q98_001942 [Chlorella vulgaris]
pcri_g1875.t1	CAD7697387.1	73.5	49	13	0	286	432	155	203	7.23e-12	71.2	121088	Ostreobium quekettii	CAD7697387.1 unnamed protein product [Ostreobium quekettii]
pcri_g1876.t1	CAD7697387.1	73.5	49	13	0	493	639	155	203	4.09e-11	71.2	121088	Ostreobium quekettii	CAD7697387.1 unnamed protein product [Ostreobium quekettii]
pcri_g1877.t1	KXZ44338.1	67.8	968	282	8	4	2853	17	972	0	1231	33097	Gonium pectorale	KXZ44338.1 hypothetical protein GPECTOR_69g431 [Gonium pectorale]
pcri_g1878.t1	KAA6424560.1	74.3	393	95	3	13	1173	15	407	4e-188	538	2608996	Trebouxia sp. A1-2	KAA6424560.1 delta-aminolevulinic acid dehydratase chloroplast precursor [Trebouxia sp. A1-2]
pcri_g1879.t1	AEU04700.1	64.5	383	132	3	82	1227	67	446	8.1e-175	510	312850	Lobosphaera incisa	AEU04700.1 fatty acid delta-6-desaturase [Lobosphaera incisa]
pcri_g1880.t1	PRW59691.1	50.4	258	120	4	106	873	35	286	8.27e-73	236	3076	Chlorella sorokiniana	PRW59691.1 ATP synthase mitochondrial F1 complex assembly factor 2 [Chlorella sorokiniana]
pcri_g1881.t1	BDA45009.1	38.2	824	470	11	3082	5508	869	1668	3.62e-93	348	2315456	Coccomyxa sp. Obi	BDA45009.1 probable pentatricopeptide repeat-containing protein At1g74850, chloroplastic at C-terminar half [Coccomyxa sp. Obi]
pcri_g1882.t1	KAA6424494.1	54.7	254	83	4	166	894	8	240	4.4e-81	255	2608996	Trebouxia sp. A1-2	KAA6424494.1 G-strand telomere binding 1 [Trebouxia sp. A1-2]
pcri_g1883.t1	BDA44929.1	41	249	120	8	85	768	566	808	1.06e-38	156	2315456	Coccomyxa sp. Obi	BDA44929.1 CDK5 regulatory subunit-associated protein 3 [Coccomyxa sp. Obi]
pcri_g1884.t1	CAD7699093.1	29.3	598	343	16	259	1860	71	652	8.71e-27	128	121088	Ostreobium quekettii	CAD7699093.1 unnamed protein product [Ostreobium quekettii]
pcri_g1885.t1	BDA43334.1	71.6	356	101	0	196	1263	15	370	1.3e-184	528	2315456	Coccomyxa sp. Obi	BDA43334.1 Phosphoserine aminotransferase [Coccomyxa sp. Obi]
pcri_g1886.t1	PSC76037.1	61.8	212	80	1	199	834	54	264	1.27e-83	262	554055	Micractinium conductrix	PSC76037.1 TP53-regulating kinase isoform B [Micractinium conductrix]
pcri_g1888.t1	XP_005649894.1	58.8	684	218	14	43	1983	14	670	5.68e-218	635	574566	Coccomyxa subellipsoidea C-169	XP_005649894.1 polyadenylate binding protein [Coccomyxa subellipsoidea C-169] >EIE25350.1 polyadenylate binding protein [Coccomyxa subellipsoidea C-169]
pcri_g1889.t1	KAI3425236.1	63.4	175	62	2	208	729	4	177	3.6e-77	243	3077	Chlorella vulgaris	KAI3425236.1 hypothetical protein D9Q98_009004 [Chlorella vulgaris]
pcri_g1890.t1	GBF90261.1	48	98	51	0	325	618	92	189	9.46e-22	100	307507	Raphidocelis subcapitata	GBF90261.1 hypothetical protein Rsub_03394 [Raphidocelis subcapitata]
pcri_g1891.t1	BDA45038.1	75.9	548	130	1	1	1644	6	551	4.08e-296	824	2315456	Coccomyxa sp. Obi	BDA45038.1 T-complex protein 1 subunit eta [Coccomyxa sp. Obi]
pcri_g1892.t1	PRW59703.1	34.3	361	202	10	379	1392	305	653	7.61e-44	174	3076	Chlorella sorokiniana	PRW59703.1 F-box SKIP16 [Chlorella sorokiniana]
pcri_g1893.t1	BDA44913.1	33.2	286	151	9	34	834	10	274	6.41e-23	117	2315456	Coccomyxa sp. Obi	BDA44913.1 probable chromosome segregation in meiosis protein 3 at N-terminal half [Coccomyxa sp. Obi]
pcri_g1894.t1	KAA6424312.1	49.8	462	223	4	13	1383	5	462	2.96e-149	444	2608996	Trebouxia sp. A1-2	KAA6424312.1 vacuolar ATP synthase subunit H [Trebouxia sp. A1-2]
pcri_g1895.t1	TRY72113.1	84.8	184	28	0	1	552	1	184	6.19e-111	327	6832	Tigriopus californicus	TRY72113.1 hypothetical protein TCAL_10598 [Tigriopus californicus]
pcri_g1896.t1	GIL98314.1	39.2	383	152	12	304	1413	71	385	1.58e-68	236	1737510	Volvox reticuliferus	GIL98314.1 hypothetical protein Vretimale_3708 [Volvox reticuliferus]
pcri_g1897.t1	KAA6418589.1	43.4	175	89	4	535	1053	65	231	1.42e-31	130	2608996	Trebouxia sp. A1-2	KAA6418589.1 hypothetical protein FRX49_11414 [Trebouxia sp. A1-2]
pcri_g1899.t1	PRW59596.1	67.1	569	183	2	787	2481	56	624	1.12e-279	796	3076	Chlorella sorokiniana	PRW59596.1 phosphoglucomutase [Chlorella sorokiniana]
pcri_g1900.t1	PSC71383.1	52.7	110	52	0	16	345	49	158	3.66e-26	106	554055	Micractinium conductrix	PSC71383.1 hypothetical protein C2E20_5334 [Micractinium conductrix]
pcri_g1901.t1	KAH7280631.1	46.1	180	94	3	250	786	21	198	1.21e-38	145	49495	Ceratopteris richardii	KAH7280631.1 hypothetical protein KP509_36G006700 [Ceratopteris richardii]
pcri_g1902.t1	BDA42770.1	34.7	320	176	11	55	960	4	308	3.11e-28	122	2315456	Coccomyxa sp. Obi	BDA42770.1 hypothetical protein COCOBI_03-6630 [Coccomyxa sp. Obi]
pcri_g1903.t1	BDA44952.1	52.3	107	46	2	22	339	23	125	2.33e-23	114	2315456	Coccomyxa sp. Obi	BDA44952.1 probable CCR4-NOT transcription complex subunit 4 at N-terminal half [Coccomyxa sp. Obi]
pcri_g1906.t1	AKI32515.1	47.3	298	152	3	259	1146	25	319	4.09e-78	254	1653800	Eremochloris sphaerica	AKI32515.1 meiotic recombination protein SPO11, partial [Eremochloris sphaerica]
pcri_g1908.t1	PRW59680.1	57.6	229	97	0	133	819	95	323	2.57e-61	223	3076	Chlorella sorokiniana	PRW59680.1 TPR [Chlorella sorokiniana]
pcri_g1909.t1	XP_005646252.1	71.1	336	88	3	85	1068	35	369	1.77e-167	482	574566	Coccomyxa subellipsoidea C-169	XP_005646252.1 NAD(P)-binding protein [Coccomyxa subellipsoidea C-169] >EIE21708.1 NAD(P)-binding protein [Coccomyxa subellipsoidea C-169]
pcri_g1909.t2	XP_005646252.1	68.2	358	90	3	85	1155	35	369	1.99e-169	488	574566	Coccomyxa subellipsoidea C-169	XP_005646252.1 NAD(P)-binding protein [Coccomyxa subellipsoidea C-169] >EIE21708.1 NAD(P)-binding protein [Coccomyxa subellipsoidea C-169]
pcri_g1910.t1	KAA6424433.1	43.1	404	225	2	97	1308	23	421	1.57e-101	319	2608996	Trebouxia sp. A1-2	KAA6424433.1 dolichyl-diphosphooligosaccharide-- glycosyltransferase 48 kDa subunit-like [Trebouxia sp. A1-2]
pcri_g1911.t1	XP_028775555.1	32.9	374	216	12	94	1164	80	435	1.71e-39	157	207710	Prosopis alba	XP_028775555.1 trafficking protein particle complex subunit 13 [Prosopis alba]
pcri_g1912.t1	BDA44944.1	45.6	204	96	5	121	729	12	201	6.74e-41	150	2315456	Coccomyxa sp. Obi	BDA44944.1 probable histone deacetylase complex subunit SAP30 at C-terminar half [Coccomyxa sp. Obi]
pcri_g1913.t1	KAA6424393.1	41.9	430	221	7	250	1464	47	472	1.16e-93	308	2608996	Trebouxia sp. A1-2	KAA6424393.1 tyrosyl-DNA phosphodiesterase 1-like [Trebouxia sp. A1-2]
pcri_g1914.t2	PSC71176.1	68.9	652	192	3	103	2055	17	658	0	919	554055	Micractinium conductrix	PSC71176.1 acyl-coenzyme A oxidase peroxisomal [Micractinium conductrix]
pcri_g1914.t1	PSC71176.1	68.9	652	192	3	22	1974	17	658	0	919	554055	Micractinium conductrix	PSC71176.1 acyl-coenzyme A oxidase peroxisomal [Micractinium conductrix]
pcri_g1915.t1	BDA44925.1	35.7	987	531	26	439	3246	71	1004	3.57e-148	483	2315456	Coccomyxa sp. Obi	BDA44925.1 probable recBCD enzyme subunit RecD at C-terminar half [Coccomyxa sp. Obi]
pcri_g1916.t1	BDA44968.1	44.8	181	99	1	34	576	6	185	2.34e-46	162	2315456	Coccomyxa sp. Obi	BDA44968.1 DNA replication complex GINS protein PSF2 [Coccomyxa sp. Obi]
pcri_g1918.t1	KAA6424432.1	46.7	334	172	4	148	1143	42	371	4.93e-111	345	2608996	Trebouxia sp. A1-2	KAA6424432.1 hypothetical protein FRX49_05644 [Trebouxia sp. A1-2]
pcri_g1919.t1	BDA44943.1	27.9	308	196	8	112	999	39	332	2.22e-15	87.8	2315456	Coccomyxa sp. Obi	BDA44943.1 probable transmembrane protein 144 [Coccomyxa sp. Obi]
pcri_g1920.t1	BDA44756.1	35.8	688	320	19	3799	5631	1452	2094	4.95e-76	295	2315456	Coccomyxa sp. Obi	BDA44756.1 probable serine/threonine-protein kinase par-1 at C-terminar half [Coccomyxa sp. Obi]
pcri_g1921.t1	BDA44810.1	40.9	171	98	2	355	864	73	241	6.72e-36	139	2315456	Coccomyxa sp. Obi	BDA44810.1 Plant cysteine oxidase 4 [Coccomyxa sp. Obi]
pcri_g1935.t1	XP_002948180.1	70.1	368	108	1	652	1749	114	481	9.78e-170	502	3068	Volvox carteri f. nagariensis	XP_002948180.1 hypothetical protein VOLCADRAFT_88544 [Volvox carteri f. nagariensis] >EFJ50587.1 hypothetical protein VOLCADRAFT_88544 [Volvox carteri f. nagariensis]
pcri_g1937.t1	KAA6424587.1	46.2	169	70	2	424	870	168	335	3.42e-32	148	2608996	Trebouxia sp. A1-2	KAA6424587.1 hypothetical protein FRX49_05796 [Trebouxia sp. A1-2]
pcri_g1938.t1	XP_042505201.1	39.9	193	110	4	13	576	8	199	3.42e-33	129	60698	Macadamia integrifolia	XP_042505201.1 NEDD8-specific protease 1 [Macadamia integrifolia]
pcri_g1939.t1	XP_005846262.1	48.3	323	151	6	61	987	12	332	9.32e-88	277	554065	Chlorella variabilis	XP_005846262.1 hypothetical protein CHLNCDRAFT_135572 [Chlorella variabilis] >EFN54160.1 hypothetical protein CHLNCDRAFT_135572 [Chlorella variabilis]
pcri_g1940.t1	BDA44884.1	68.7	463	144	1	46	1431	1	463	1.56e-218	639	2315456	Coccomyxa sp. Obi	BDA44884.1 probable calmodulin-binding protein 60 B at N-terminal half [Coccomyxa sp. Obi]
pcri_g1941.t1	BDA42725.1	33.6	354	193	9	106	1113	19	348	7.83e-25	116	2315456	Coccomyxa sp. Obi	BDA42725.1 probable protein FIP1 [Coccomyxa sp. Obi]
pcri_g1942.t1	KAH7620803.1	55.8	668	269	6	1	1971	1	653	1.77e-255	729	1650286	Chlorella desiccata (nom. nud.)	KAH7620803.1 putative Long chain acyl-CoA synthetase 4 [Chlorella desiccata (nom. nud.)]
pcri_g1943.t1	KAA6416909.1	30.8	1045	536	36	76	3126	235	1120	8.61e-87	317	2608996	Trebouxia sp. A1-2	KAA6416909.1 serine threonine kinase [Trebouxia sp. A1-2] >KAA6421953.1 serine threonine kinase [Trebouxia sp. A1-2]
pcri_g1945.t1	KAA6429535.1	52.5	753	255	12	22	2205	3	677	5.63e-231	671	2608996	Trebouxia sp. A1-2	KAA6429535.1 hypothetical protein FRX49_00927 [Trebouxia sp. A1-2]
pcri_g1946.t1	XP_005648981.1	52.3	88	42	0	13	276	2	89	2.6e-23	98.6	574566	Coccomyxa subellipsoidea C-169	XP_005648981.1 hypothetical protein COCSUDRAFT_52960 [Coccomyxa subellipsoidea C-169] >EIE24437.1 hypothetical protein COCSUDRAFT_52960 [Coccomyxa subellipsoidea C-169]
pcri_g1947.t1	GIL69951.1	52.1	94	44	1	115	396	9	101	2.33e-23	98.6	1737510	Volvox reticuliferus	GIL69951.1 hypothetical protein Vretifemale_794 [Volvox reticuliferus]
pcri_g1948.t1	BDA41842.1	80.8	593	108	2	1438	3204	68	658	0	951	2315456	Coccomyxa sp. Obi	BDA41842.1 SWI/SNF-related matrix-associated actin-dependent regulator [Coccomyxa sp. Obi]
pcri_g1949.t1	KAA6421511.1	61.5	135	50	2	625	1029	727	859	4.41e-40	163	2608996	Trebouxia sp. A1-2	KAA6421511.1 1-deoxy-D-xylulose 5-phosphate synthase [Trebouxia sp. A1-2]
pcri_g1950.t1	KDD75476.1	61.2	116	45	0	1015	1362	170	285	4.31e-36	148	1291522	Helicosporidium sp. ATCC 50920	KDD75476.1 hypothetical protein H632_c666p1, partial [Helicosporidium sp. ATCC 50920]
pcri_g1953.t1	BDA41234.1	29.5	2015	1094	61	241	5658	62	1958	3.6e-174	610	2315456	Coccomyxa sp. Obi	BDA41234.1 probable ubiquitin carboxyl-terminal hydrolase FAF-X [Coccomyxa sp. Obi]
pcri_g1955.t1	KAG7667656.1	43.5	299	153	6	613	1494	11	298	1.5e-68	243	1650286	Chlorella desiccata (nom. nud.)	KAG7667656.1 hypothetical protein KSW81_005582 [Chlorella desiccata (nom. nud.)] >KAH7623520.1 putative Serine/threonine-protein kinase SRK2A [Chlorella desiccata (nom. nud.)]
pcri_g1956.t1	KAA6426260.1	67.1	222	73	0	73	738	53	274	4.35e-95	291	2608996	Trebouxia sp. A1-2	KAA6426260.1 putative oxidoreductase -like [Trebouxia sp. A1-2]
pcri_g1957.t1	KAI3437687.1	33.2	588	281	15	67	1638	42	581	6.13e-52	197	3077	Chlorella vulgaris	KAI3437687.1 hypothetical protein D9Q98_000136 [Chlorella vulgaris]
pcri_g1958.t1	KAA6418461.1	43.9	321	165	5	217	1170	88	396	3.3e-79	260	2608996	Trebouxia sp. A1-2	KAA6418461.1 Snf1 kinase [Trebouxia sp. A1-2]
pcri_g1960.t1	BDA48720.1	27.4	270	160	8	1012	1788	247	491	1.89e-07	67	2315456	Coccomyxa sp. Obi	BDA48720.1 hypothetical protein COCOBI_12-4020 [Coccomyxa sp. Obi]
pcri_g1962.t1	GFR48980.1	67.5	379	120	3	235	1371	61	436	3.52e-188	541	47775	Astrephomene gubernaculifera	GFR48980.1 hypothetical protein Agub_g10998 [Astrephomene gubernaculifera]
pcri_g1963.t1	XP_005650712.1	54	556	233	6	10	1635	5	551	3.55e-182	534	574566	Coccomyxa subellipsoidea C-169	XP_005650712.1 hypothetical protein COCSUDRAFT_61158 [Coccomyxa subellipsoidea C-169] >EIE26168.1 hypothetical protein COCSUDRAFT_61158 [Coccomyxa subellipsoidea C-169]
pcri_g1963.t2	XP_005650712.1	48.8	615	233	7	10	1812	5	551	3.75e-171	508	574566	Coccomyxa subellipsoidea C-169	XP_005650712.1 hypothetical protein COCSUDRAFT_61158 [Coccomyxa subellipsoidea C-169] >EIE26168.1 hypothetical protein COCSUDRAFT_61158 [Coccomyxa subellipsoidea C-169]
pcri_g1964.t1	MBN8536636.1	45	149	77	1	391	837	82	225	3.07e-42	155		N/A	MBN8536636.1 hemolysin III family protein [Deltaproteobacteria bacterium]
pcri_g1965.t1	PRW55936.1	38.5	1222	607	28	961	4434	180	1320	7.75e-210	674	3076	Chlorella sorokiniana	PRW55936.1 baculoviral IAP repeat-containing 6-like [Chlorella sorokiniana]
pcri_g1967.t1	PRW57819.1	46.5	144	69	2	25	432	536	679	1.6e-31	130	3076	Chlorella sorokiniana	PRW57819.1 Beta-galactosidase 17 [Chlorella sorokiniana]
pcri_g1968.t1	KAI3429850.1	67.2	198	62	1	7	600	7	201	9.11e-77	239	3077	Chlorella vulgaris	KAI3429850.1 hypothetical protein D9Q98_010162 [Chlorella vulgaris]
pcri_g1969.t1	KAG2484031.1	45.5	189	95	2	187	738	17	202	2.2e-38	143	47281	Edaphochlamys debaryana	KAG2484031.1 hypothetical protein HYH03_017121 [Edaphochlamys debaryana]
pcri_g1970.t1	BDA43898.1	55.9	524	214	7	202	1737	34	552	1.83e-197	581	2315456	Coccomyxa sp. Obi	BDA43898.1 beta-galactosidase [Coccomyxa sp. Obi]
pcri_g1971.t1	KAA6419198.1	33.1	242	144	8	106	819	34	261	3.48e-17	90.5	2608996	Trebouxia sp. A1-2	KAA6419198.1 hypothetical protein FRX49_10937 [Trebouxia sp. A1-2]
pcri_g1973.t1	XP_005843929.1	59.7	355	136	3	334	1380	25	378	7.47e-149	446	554065	Chlorella variabilis	XP_005843929.1 hypothetical protein CHLNCDRAFT_139672 [Chlorella variabilis] >EFN51827.1 hypothetical protein CHLNCDRAFT_139672 [Chlorella variabilis]
pcri_g1974.t1	KXZ44091.1	68.9	238	73	1	283	996	29	265	3.71e-107	324	33097	Gonium pectorale	KXZ44091.1 hypothetical protein GPECTOR_74g705 [Gonium pectorale]
pcri_g1975.t1	BDA41947.1	44.8	143	71	4	337	762	80	215	1.97e-34	134	2315456	Coccomyxa sp. Obi	BDA41947.1 hypothetical protein COCOBI_02-7450 [Coccomyxa sp. Obi]
pcri_g1976.t1	XP_005645223.1	29.9	324	177	8	142	1089	33	314	2.38e-31	133	574566	Coccomyxa subellipsoidea C-169	XP_005645223.1 hypothetical protein COCSUDRAFT_57247 [Coccomyxa subellipsoidea C-169] >EIE20679.1 hypothetical protein COCSUDRAFT_57247 [Coccomyxa subellipsoidea C-169]
pcri_g1977.t1	BDA40941.1	62	466	141	7	19	1353	7	457	3e-174	506	2315456	Coccomyxa sp. Obi	BDA40941.1 Ubiquitin-like modifier-activating enzyme 5 [Coccomyxa sp. Obi]
pcri_g1978.t1	XP_005650265.1	51.5	363	135	6	1066	2055	223	577	2.38e-87	296	574566	Coccomyxa subellipsoidea C-169	XP_005650265.1 hypothetical protein COCSUDRAFT_64802 [Coccomyxa subellipsoidea C-169] >EIE25721.1 hypothetical protein COCSUDRAFT_64802 [Coccomyxa subellipsoidea C-169]
pcri_g1979.t1	BDA43867.1	43.3	104	59	0	190	501	43	146	2.65e-15	79.7	2315456	Coccomyxa sp. Obi	BDA43867.1 hypothetical protein COCOBI_05-0490 [Coccomyxa sp. Obi]
pcri_g1981.t1	KAF6263328.1	61.5	96	36	1	160	447	55	149	1.06e-27	110	2650976	Scenedesmus sp. NREL 46B-D3	KAF6263328.1 thylakoid membrane protein [Scenedesmus sp. NREL 46B-D3]
pcri_g1987.t1	BDA49521.1	68.9	325	101	0	589	1563	96	420	8.13e-155	458	2315456	Coccomyxa sp. Obi	BDA49521.1 Uncharacterized oxidoreductase At1g06690, chloroplastic [Coccomyxa sp. Obi]
pcri_g1988.t1	BDA48719.1	53.2	233	105	1	232	930	37	265	3.88e-65	221	2315456	Coccomyxa sp. Obi	BDA48719.1 probable mannose-P-dolichol utilization defect 1 protein homolog [Coccomyxa sp. Obi]
pcri_g1989.t1	BDA41520.1	42	100	44	2	157	432	69	162	8.88e-11	74.3	2315456	Coccomyxa sp. Obi	BDA41520.1 hypothetical protein COCOBI_02-3010 [Coccomyxa sp. Obi]
pcri_g1992.t1	XP_005642687.1	34.6	407	206	7	1303	2466	526	891	1.76e-21	113	574566	Coccomyxa subellipsoidea C-169	XP_005642687.1 hypothetical protein COCSUDRAFT_49368 [Coccomyxa subellipsoidea C-169] >EIE18143.1 hypothetical protein COCSUDRAFT_49368 [Coccomyxa subellipsoidea C-169]
pcri_g1993.t1	GBF88645.1	57.7	759	310	7	1	2268	1	751	6.49e-293	832	307507	Raphidocelis subcapitata	GBF88645.1 cullin [Raphidocelis subcapitata]
pcri_g1994.t1	XP_005651995.1	38.8	160	87	4	127	579	39	196	6.21e-19	91.3	574566	Coccomyxa subellipsoidea C-169	XP_005651995.1 hypothetical protein COCSUDRAFT_55457 [Coccomyxa subellipsoidea C-169] >EIE27451.1 hypothetical protein COCSUDRAFT_55457 [Coccomyxa subellipsoidea C-169]
pcri_g1995.t1	BDA48752.1	35.4	506	241	18	13	1491	7	439	1.02e-63	224	2315456	Coccomyxa sp. Obi	BDA48752.1 Histone acetyltransferase type B catalytic subunit [Coccomyxa sp. Obi]
pcri_g1996.t1	ART29443.1	57	398	162	3	43	1212	90	486	1.22e-150	446	312850	Lobosphaera incisa	ART29443.1 chloroplast zeaxanthin epoxidase 2 [Lobosphaera incisa]
pcri_g1997.t1	PRW58832.1	44.6	195	105	2	2272	2850	7	200	2.13e-36	148	3076	Chlorella sorokiniana	PRW58832.1 Acyl- N-acyltransferase [Chlorella sorokiniana]
pcri_g1998.t1	XP_005652195.1	22.3	919	570	29	115	2613	64	924	8.86e-10	76.6	574566	Coccomyxa subellipsoidea C-169	XP_005652195.1 hypothetical protein COCSUDRAFT_55641 [Coccomyxa subellipsoidea C-169] >EIE27651.1 hypothetical protein COCSUDRAFT_55641 [Coccomyxa subellipsoidea C-169]
pcri_g2000.t1	BDA42617.1	39.9	1297	633	31	253	3903	38	1268	1.18e-206	664	2315456	Coccomyxa sp. Obi	BDA42617.1 probable condensin complex subunit 1 at C-terminar half [Coccomyxa sp. Obi]
pcri_g2001.t1	BDA50357.1	78.9	574	113	4	22	1737	30	597	4.75e-300	836	2315456	Coccomyxa sp. Obi	BDA50357.1 RuBisCO large subunit-binding protein subunit beta, chloroplastoc [Coccomyxa sp. Obi]
pcri_g2003.t1	KAA6425511.1	32.2	500	185	8	994	2445	377	738	4.83e-54	217	2608996	Trebouxia sp. A1-2	KAA6425511.1 kinase [Trebouxia sp. A1-2]
pcri_g2004.t1	KAA6425511.1	53.9	206	94	1	2062	2679	550	754	3.05e-60	237	2608996	Trebouxia sp. A1-2	KAA6425511.1 kinase [Trebouxia sp. A1-2]
pcri_g2005.t1	KAA6425809.1	35	266	152	4	1	738	1	265	2.65e-42	155	2608996	Trebouxia sp. A1-2	KAA6425809.1 putative alpha-ketoglutarate-dependent dioxygenase ABH6-like [Trebouxia sp. A1-2]
pcri_g2006.t1	KAA6429563.1	55.6	342	135	5	583	1566	96	434	1.76e-128	393	2608996	Trebouxia sp. A1-2	KAA6429563.1 violaxanthin de-epoxidase [Trebouxia sp. A1-2]
pcri_g2007.t1	KAI3425177.1	37.4	1829	762	31	13	5355	12	1505	6.14e-299	912	3077	Chlorella vulgaris	KAI3425177.1 hypothetical protein D9Q98_008947 [Chlorella vulgaris]
pcri_g2009.t1	KAA6416699.1	45.1	82	38	3	130	360	64	143	6.97e-07	56.2	2608996	Trebouxia sp. A1-2	KAA6416699.1 hypothetical protein FRX49_13346 [Trebouxia sp. A1-2]
pcri_g2010.t1	XP_003057485.1	50	70	25	2	745	954	167	226	6.93e-07	63.5	564608	Micromonas pusilla CCMP1545	XP_003057485.1 predicted protein [Micromonas pusilla CCMP1545] >EEH59130.1 predicted protein [Micromonas pusilla CCMP1545]
pcri_g2011.t1	GIL79900.1	65.5	110	38	0	370	699	63	172	2.07e-35	134	1737510	Volvox reticuliferus	GIL79900.1 hypothetical protein Vretifemale_9136 [Volvox reticuliferus]
pcri_g2012.t1	XP_005649687.1	31.7	180	109	6	1096	1617	227	398	2.25e-11	78.6	574566	Coccomyxa subellipsoidea C-169	XP_005649687.1 hypothetical protein COCSUDRAFT_65115 [Coccomyxa subellipsoidea C-169] >EIE25143.1 hypothetical protein COCSUDRAFT_65115 [Coccomyxa subellipsoidea C-169]
pcri_g2013.t1	AYE66857.1	45.7	335	145	5	58	1035	9	315	8.85e-79	255	312850	Lobosphaera incisa	AYE66857.1 LPEAT [Lobosphaera incisa]
pcri_g2013.t2	AYE66857.1	46.6	335	150	4	58	1059	9	315	1.1e-84	270	312850	Lobosphaera incisa	AYE66857.1 LPEAT [Lobosphaera incisa]
pcri_g2016.t1	BDA50339.1	41.1	282	126	5	40	765	3	284	6.17e-55	190	2315456	Coccomyxa sp. Obi	BDA50339.1 probable protein S-acyltransferase 14 [Coccomyxa sp. Obi]
pcri_g2017.t1	BDA43021.1	44.3	88	43	2	4	261	3	86	4.41e-07	64.7	2315456	Coccomyxa sp. Obi	BDA43021.1 hypothetical protein COCOBI_04-0290 [Coccomyxa sp. Obi]
pcri_g2018.t1	KAG2484687.1	51.4	177	83	2	73	594	44	220	3.34e-47	173	47281	Edaphochlamys debaryana	KAG2484687.1 hypothetical protein HYH03_016516 [Edaphochlamys debaryana]
pcri_g2019.t1	XP_005647723.1	58.5	491	184	7	61	1479	28	516	3.94e-182	532	574566	Coccomyxa subellipsoidea C-169	XP_005647723.1 ammonium transporter [Coccomyxa subellipsoidea C-169] >EIE23179.1 ammonium transporter [Coccomyxa subellipsoidea C-169]
pcri_g2020.t1	XP_005849111.1	72.3	271	70	3	1	810	1	267	6.88e-131	384	554065	Chlorella variabilis	XP_005849111.1 hypothetical protein CHLNCDRAFT_30565 [Chlorella variabilis] >EFN57009.1 hypothetical protein CHLNCDRAFT_30565 [Chlorella variabilis]
pcri_g2021.t1	XP_005648089.1	59.1	379	130	7	160	1233	25	399	1.46e-144	428	574566	Coccomyxa subellipsoidea C-169	XP_005648089.1 ATP-NAD kinase [Coccomyxa subellipsoidea C-169] >EIE23545.1 ATP-NAD kinase [Coccomyxa subellipsoidea C-169]
pcri_g2022.t1	BDA47404.1	42.4	523	275	6	421	1914	117	638	3.57e-103	338	2315456	Coccomyxa sp. Obi	BDA47404.1 Exocyst complex component EXO84A [Coccomyxa sp. Obi]
pcri_g2027.t1	BDA45074.1	59.7	231	92	1	232	924	78	307	1.94e-81	269	2315456	Coccomyxa sp. Obi	BDA45074.1 Light-induced protein, chloroplastic [Coccomyxa sp. Obi]
pcri_g2029.t1	BDA45102.1	57.2	601	215	14	67	1824	20	593	8.29e-187	550	2315456	Coccomyxa sp. Obi	BDA45102.1 SNW domain-containing protein 1 [Coccomyxa sp. Obi]
pcri_g2030.t1	XP_005644601.1	60.3	340	135	0	31	1050	4	343	5.73e-141	414	574566	Coccomyxa subellipsoidea C-169	XP_005644601.1 3',5'-bisphosphate nucleotidase [Coccomyxa subellipsoidea C-169] >EIE20057.1 3',5'-bisphosphate nucleotidase [Coccomyxa subellipsoidea C-169]
pcri_g2031.t1	GFH09101.1	34.5	391	190	14	112	1116	24	404	2.68e-41	161	44745	Haematococcus lacustris	GFH09101.1 uncharacterized protein HaLaN_04185, partial [Haematococcus lacustris]
pcri_g2032.t1	KAA6426153.1	43.3	97	50	1	1435	1710	251	347	3.69e-14	89	2608996	Trebouxia sp. A1-2	KAA6426153.1 FHA domain-containing protein (ISS) [Trebouxia sp. A1-2]
pcri_g2034.t1	BDA44150.1	48.3	1078	488	12	1147	4224	9	1069	7.92e-315	924	2315456	Coccomyxa sp. Obi	BDA44150.1 Nardilysin [Coccomyxa sp. Obi]
pcri_g2038.t1	GBF91909.1	47.3	188	99	0	163	726	47	234	6.76e-49	172	307507	Raphidocelis subcapitata	GBF91909.1 acetyltransferase [Raphidocelis subcapitata]
pcri_g2039.t1	CAD7697097.1	46.4	211	80	3	13	570	24	226	3.69e-49	174	121088	Ostreobium quekettii	CAD7697097.1 unnamed protein product [Ostreobium quekettii]
pcri_g2040.t1	KAA6426023.1	49.5	372	132	5	1318	2430	9	325	6e-99	321	2608996	Trebouxia sp. A1-2	KAA6426023.1 mitochondrial folate transporter carrier-like [Trebouxia sp. A1-2]
pcri_g2041.t1	XP_005650411.1	54.2	249	114	0	211	957	2	250	2.88e-94	295	574566	Coccomyxa subellipsoidea C-169	XP_005650411.1 PGPD14 protein [Coccomyxa subellipsoidea C-169] >EIE25867.1 PGPD14 protein [Coccomyxa subellipsoidea C-169]
pcri_g2042.t1	KAA6426921.1	60.2	88	35	0	1	264	1	88	1.53e-23	99	2608996	Trebouxia sp. A1-2	KAA6426921.1 chromatin modification-related MEAF6-like [Trebouxia sp. A1-2]
pcri_g2042.t2	KAA6426921.1	57.6	99	41	1	1	297	1	98	8.15e-24	99.8	2608996	Trebouxia sp. A1-2	KAA6426921.1 chromatin modification-related MEAF6-like [Trebouxia sp. A1-2]
pcri_g2043.t1	XP_005650406.1	28.1	1551	764	50	2440	6552	646	2025	4.53e-68	269	574566	Coccomyxa subellipsoidea C-169	XP_005650406.1 hypothetical protein COCSUDRAFT_40112 [Coccomyxa subellipsoidea C-169] >EIE25862.1 hypothetical protein COCSUDRAFT_40112 [Coccomyxa subellipsoidea C-169]
pcri_g2045.t1	PSC67617.1	58	119	49	1	10	363	50	168	4.22e-45	154	554055	Micractinium conductrix	PSC67617.1 thioredoxin x [Micractinium conductrix]
pcri_g2046.t1	BDA44148.1	36.2	105	49	6	109	381	26	126	3.16e-06	54.3	2315456	Coccomyxa sp. Obi	BDA44148.1 hypothetical protein COCOBI_05-3320 [Coccomyxa sp. Obi]
pcri_g2047.t1	XP_005650388.1	72.2	529	122	2	292	1806	23	550	9.37e-286	799	574566	Coccomyxa subellipsoidea C-169	XP_005650388.1 carotenoid isomerase [Coccomyxa subellipsoidea C-169] >EIE25844.1 carotenoid isomerase [Coccomyxa subellipsoidea C-169]
pcri_g2048.t1	BDA44078.1	47.3	366	158	9	7	1059	1	346	7.95e-86	274	2315456	Coccomyxa sp. Obi	BDA44078.1 hypothetical protein COCOBI_05-2620 [Coccomyxa sp. Obi]
pcri_g2049.t1	BDA44079.1	41.4	531	238	12	163	1626	71	571	3.21e-97	338	2315456	Coccomyxa sp. Obi	BDA44079.1 probable THO complex subunit 1 [Coccomyxa sp. Obi]
pcri_g2050.t1	BDA46837.1	39.1	325	172	6	451	1419	10	310	6.15e-58	205	2315456	Coccomyxa sp. Obi	BDA46837.1 probable exonuclease 3'-5' domain-containing protein 2 [Coccomyxa sp. Obi]
pcri_g2051.t1	KAA6429508.1	41.5	509	218	6	115	1578	19	468	3.85e-122	380	2608996	Trebouxia sp. A1-2	KAA6429508.1 kynurenine alpha-aminoadipate mitochondrial [Trebouxia sp. A1-2]
pcri_g2052.t1	XP_005650427.1	41.5	937	389	20	136	2865	39	843	4.09e-179	554	574566	Coccomyxa subellipsoidea C-169	XP_005650427.1 DDHD-domain-containing protein [Coccomyxa subellipsoidea C-169] >EIE25883.1 DDHD-domain-containing protein [Coccomyxa subellipsoidea C-169]
pcri_g2053.t1	KAI3434717.1	70	110	33	0	1	330	1	110	4.55e-47	157	3077	Chlorella vulgaris	KAI3434717.1 hypothetical protein D9Q98_002778 [Chlorella vulgaris]
pcri_g2054.t1	PSC76995.1	59.4	212	85	1	631	1263	4	215	1.94e-70	245	554055	Micractinium conductrix	PSC76995.1 SAM-dependent methyltransferase [Micractinium conductrix]
pcri_g2055.t1	GAX80258.1	72.6	347	93	1	4	1044	81	425	1.53e-169	489	1157962	Chlamydomonas eustigma	GAX80258.1 hypothetical protein CEUSTIGMA_g7696.t1 [Chlamydomonas eustigma]
pcri_g2056.t2	XP_001690249.1	41.7	144	80	2	286	708	15	157	3.57e-27	113	3055	Chlamydomonas reinhardtii	XP_001690249.1 uncharacterized protein CHLRE_01g051250v5 [Chlamydomonas reinhardtii] >Q39584.1 RecName: Full=Dynein 18 kDa light chain, flagellar outer arm [Chlamydomonas reinhardtii] >7KZM_G Chain G, Dynein 18 kDa light chain, flagellar outer arm [Chlamydomonas reinhardtii] >7KZN_G Chain G, Dynein 18 kDa light chain, flagellar outer arm [Chlamydomonas reinhardtii] >AAC49134.1 Mr18,000 outer arm …
pcri_g2056.t1	XP_001690249.1	41.7	144	80	2	55	477	15	157	3.56e-28	113	3055	Chlamydomonas reinhardtii	XP_001690249.1 uncharacterized protein CHLRE_01g051250v5 [Chlamydomonas reinhardtii] >Q39584.1 RecName: Full=Dynein 18 kDa light chain, flagellar outer arm [Chlamydomonas reinhardtii] >7KZM_G Chain G, Dynein 18 kDa light chain, flagellar outer arm [Chlamydomonas reinhardtii] >7KZN_G Chain G, Dynein 18 kDa light chain, flagellar outer arm [Chlamydomonas reinhardtii] >AAC49134.1 Mr18,000 outer arm …
pcri_g2057.t1	BDA44090.1	77.6	339	76	0	220	1236	78	416	5.17e-193	551	2315456	Coccomyxa sp. Obi	BDA44090.1 Fructose-1,6-bisphosphatase, chloroplastic [Coccomyxa sp. Obi]
pcri_g2058.t1	KAA6420918.1	58.3	247	102	1	1	738	1	247	2.76e-93	285	2608996	Trebouxia sp. A1-2	KAA6420918.1 vacuolar sorting-associated 22 [Trebouxia sp. A1-2]
pcri_g2059.t1	KAG1255604.1	53.7	67	31	0	7	207	110	176	9.13e-10	66.2	58291	Rhizopus microsporus	KAG1255604.1 hypothetical protein G6F68_010228 [Rhizopus microsporus]
pcri_g2061.t1	KAA6428018.1	66.5	337	110	1	7	1008	2	338	1.24e-161	467	2608996	Trebouxia sp. A1-2	KAA6428018.1 hypothetical protein FRX49_02680 [Trebouxia sp. A1-2]
pcri_g2062.t1	KAA6427566.1	57.2	278	117	2	229	1056	85	362	7.12e-105	328	2608996	Trebouxia sp. A1-2	KAA6427566.1 calcium-dependent kinase 28 [Trebouxia sp. A1-2]
pcri_g2063.t1	KAH7619641.1	27.3	725	452	26	19	2004	5	717	1.73e-49	201	1650286	Chlorella desiccata (nom. nud.)	KAH7619641.1 hypothetical protein NADE_006474 [Chlorella desiccata (nom. nud.)]
pcri_g2064.t1	BDA47619.1	40.3	1309	685	24	4	3744	7	1281	1.13e-250	779	2315456	Coccomyxa sp. Obi	BDA47619.1 Condensin complex subunit 1 [Coccomyxa sp. Obi]
pcri_g2065.t1	KAA6428539.1	49.5	198	99	1	55	648	9	205	5.2e-53	179	2608996	Trebouxia sp. A1-2	KAA6428539.1 hypothetical protein FRX49_01415 [Trebouxia sp. A1-2]
pcri_g2066.t1	KAA6426686.1	38.4	427	188	10	19	1299	6	357	3.61e-80	263	2608996	Trebouxia sp. A1-2	KAA6426686.1 cell division cycle protein [Trebouxia sp. A1-2]
pcri_g2067.t1	PRW61428.1	34	427	248	5	40	1224	24	448	6.57e-44	177	3076	Chlorella sorokiniana	PRW61428.1 flagellar outer dynein arm-docking complex 2 [Chlorella sorokiniana]
pcri_g2067.t2	PRW61428.1	36.9	436	262	4	40	1341	24	448	2.71e-60	223	3076	Chlorella sorokiniana	PRW61428.1 flagellar outer dynein arm-docking complex 2 [Chlorella sorokiniana]
pcri_g2068.t1	XP_007508029.1	23.8	277	191	7	838	1638	208	474	5.95e-10	74.7	41875	Bathycoccus prasinos	XP_007508029.1 unknown protein [Bathycoccus prasinos] >CCO20748.1 unknown protein [Bathycoccus prasinos]
pcri_g2069.t1	XP_005649493.1	78.6	1344	281	3	235	4263	18	1356	0	2113	574566	Coccomyxa subellipsoidea C-169	XP_005649493.1 magnesium chelatase subunit H [Coccomyxa subellipsoidea C-169] >EIE24949.1 magnesium chelatase subunit H [Coccomyxa subellipsoidea C-169]
pcri_g2070.t1	CAD7697320.1	41.1	168	92	3	70	564	49	212	1.53e-28	120	121088	Ostreobium quekettii	CAD7697320.1 unnamed protein product [Ostreobium quekettii]
pcri_g2071.t1	BDA49003.1	40.2	92	55	0	7	282	4	95	3.23e-12	69.7	2315456	Coccomyxa sp. Obi	BDA49003.1 probable membrane magnesium transporter 1 [Coccomyxa sp. Obi]
pcri_g2072.t1	XP_005648291.1	34.9	521	314	13	1	1536	1	505	3.61e-71	263	574566	Coccomyxa subellipsoidea C-169	XP_005648291.1 hypothetical protein COCSUDRAFT_47423 [Coccomyxa subellipsoidea C-169] >EIE23747.1 hypothetical protein COCSUDRAFT_47423 [Coccomyxa subellipsoidea C-169]
pcri_g2073.t1	KAF6260744.1	58.2	98	40	1	1	291	1	98	1.08e-30	114	2650976	Scenedesmus sp. NREL 46B-D3	KAF6260744.1 chaperonin 10 [Scenedesmus sp. NREL 46B-D3]
pcri_g2074.t1	XP_005648283.1	60.7	412	151	4	196	1425	48	450	5.89e-171	501	574566	Coccomyxa subellipsoidea C-169	XP_005648283.1 phosphatidate cytidylyltransferase [Coccomyxa subellipsoidea C-169] >EIE23739.1 phosphatidate cytidylyltransferase [Coccomyxa subellipsoidea C-169]
pcri_g2077.t1	KAI3436223.1	31.5	378	185	8	328	1362	97	433	3.06e-36	154	3077	Chlorella vulgaris	KAI3436223.1 hypothetical protein D9Q98_002277 [Chlorella vulgaris]
pcri_g2078.t1	CAG9467377.1	60.9	230	89	1	208	894	2	231	5.33e-98	298	765719	Pedinophyceae sp. YPF-701	CAG9467377.1 unnamed protein product [Pedinophyceae sp. YPF-701]
pcri_g2079.t1	XP_005651189.1	55.1	419	164	4	79	1263	11	429	7.03e-160	468	574566	Coccomyxa subellipsoidea C-169	XP_005651189.1 cell division cycle 20 [Coccomyxa subellipsoidea C-169] >EIE26645.1 cell division cycle 20 [Coccomyxa subellipsoidea C-169]
pcri_g2080.t1	KAA6420568.1	42	293	164	3	22	897	49	336	1.43e-73	240	2608996	Trebouxia sp. A1-2	KAA6420568.1 family methyltransferase [Trebouxia sp. A1-2]
pcri_g2083.t1	XP_005651380.1	58.1	489	188	4	1	1443	1	480	1.1e-190	552	574566	Coccomyxa subellipsoidea C-169	XP_005651380.1 hypothetical protein COCSUDRAFT_27259 [Coccomyxa subellipsoidea C-169] >EIE26836.1 hypothetical protein COCSUDRAFT_27259 [Coccomyxa subellipsoidea C-169]
pcri_g2084.t1	BDA40499.1	52	394	172	8	124	1275	2	388	1.48e-127	392	2315456	Coccomyxa sp. Obi	BDA40499.1 Oxysterol-binding protein-related protein 8 at N-terminal half [Coccomyxa sp. Obi]
pcri_g2085.t1	BDA40516.1	57.1	527	198	8	148	1692	24	534	6.87e-184	539	2315456	Coccomyxa sp. Obi	BDA40516.1 Alternative NAD(P)H-ubiquinone oxidoreductase C1, chloroplasttic [Coccomyxa sp. Obi]
pcri_g2086.t1	XP_002950978.1	58.9	263	107	1	139	924	104	366	5.9e-98	303	3068	Volvox carteri f. nagariensis	XP_002950978.1 hypothetical protein VOLCADRAFT_91510 [Volvox carteri f. nagariensis] >EFJ47872.1 hypothetical protein VOLCADRAFT_91510 [Volvox carteri f. nagariensis]
pcri_g2087.t1	XP_005647237.1	39.9	511	249	9	124	1650	45	499	2e-87	290	574566	Coccomyxa subellipsoidea C-169	XP_005647237.1 hypothetical protein COCSUDRAFT_66346 [Coccomyxa subellipsoidea C-169] >EIE22693.1 hypothetical protein COCSUDRAFT_66346 [Coccomyxa subellipsoidea C-169]
pcri_g2088.t1	XP_005648115.1	55	307	135	1	28	939	5	311	5.09e-105	353	574566	Coccomyxa subellipsoidea C-169	XP_005648115.1 alpha/beta-hydrolase [Coccomyxa subellipsoidea C-169] >EIE23571.1 alpha/beta-hydrolase [Coccomyxa subellipsoidea C-169]
pcri_g2089.t1	PSC73022.1	44.4	284	138	4	55	846	31	314	6.72e-61	223	554055	Micractinium conductrix	PSC73022.1 TIP41 isoform X1 [Micractinium conductrix]
pcri_g2096.t1	BDA46488.1	45.4	260	131	6	193	969	17	266	7.73e-69	231	2315456	Coccomyxa sp. Obi	BDA46488.1 probable Expansin-A7 [Coccomyxa sp. Obi]
pcri_g2097.t1	BDA47419.1	60.2	631	240	5	4	1890	3	624	5.41e-244	704	2315456	Coccomyxa sp. Obi	BDA47419.1 ATP-binding cassette sub-family B member 10, mitochondrial [Coccomyxa sp. Obi]
pcri_g2098.t1	KAG7214740.1	50	78	36	1	336	103	628	702	2.14e-09	66.2	181461	Caranx melampygus	KAG7214740.1 hypothetical protein INR49_010632 [Caranx melampygus]
pcri_g2099.t1	KAF6261382.1	55.8	86	38	0	115	372	41	126	1.11e-27	110	2650976	Scenedesmus sp. NREL 46B-D3	KAF6261382.1 hypothetical protein COO60DRAFT_1501920 [Scenedesmus sp. NREL 46B-D3]
pcri_g2102.t1	KAG2485045.1	58.4	125	45	2	1	354	1	125	5.28e-44	150	47281	Edaphochlamys debaryana	KAG2485045.1 hypothetical protein HYH03_016144 [Edaphochlamys debaryana]
pcri_g2103.t1	KAG2449264.1	36.7	319	166	10	37	897	62	376	3.54e-38	152	2026947	Chlamydomonas schloesseri	KAG2449264.1 hypothetical protein HYH02_005421 [Chlamydomonas schloesseri]
pcri_g2104.t1	BDA47403.1	32	297	160	10	205	1023	48	326	4.82e-14	84	2315456	Coccomyxa sp. Obi	BDA47403.1 hypothetical protein COCOBI_10-2510 [Coccomyxa sp. Obi]
pcri_g2105.t1	BDA41509.1	28.6	672	379	18	211	1959	2	661	1.14e-58	223	2315456	Coccomyxa sp. Obi	BDA41509.1 hypothetical protein COCOBI_02-2900 [Coccomyxa sp. Obi]
pcri_g2107.t1	XP_005645828.1	32	613	287	17	706	2385	9	544	1.19e-52	207	574566	Coccomyxa subellipsoidea C-169	XP_005645828.1 hypothetical protein COCSUDRAFT_48336 [Coccomyxa subellipsoidea C-169] >EIE21284.1 hypothetical protein COCSUDRAFT_48336 [Coccomyxa subellipsoidea C-169]
pcri_g2108.t1	PSC73003.1	58.5	275	111	2	157	981	1	272	2.19e-96	330	554055	Micractinium conductrix	PSC73003.1 putative S-acyltransferase 7 [Micractinium conductrix]
pcri_g2109.t1	XP_005849085.1	56.1	223	96	2	121	786	41	262	1.38e-75	242	554065	Chlorella variabilis	XP_005849085.1 hypothetical protein CHLNCDRAFT_143586 [Chlorella variabilis] >EFN56983.1 hypothetical protein CHLNCDRAFT_143586 [Chlorella variabilis]
pcri_g2110.t1	KAA6428492.1	32.5	480	290	12	67	1467	6	464	7.12e-53	198	2608996	Trebouxia sp. A1-2	KAA6428492.1 hypothetical protein FRX49_01368 [Trebouxia sp. A1-2]
pcri_g2111.t1	BDA47399.1	62.7	102	38	0	184	489	61	162	2.11e-39	141	2315456	Coccomyxa sp. Obi	BDA47399.1 probable cytochrome c oxidase subunit 4, mitochondrial [Coccomyxa sp. Obi]
pcri_g2112.t1	KAF6257972.1	76.7	146	34	0	130	567	25	170	5.95e-79	243	2650976	Scenedesmus sp. NREL 46B-D3	KAF6257972.1 UPF0047-domain-containing protein [Scenedesmus sp. NREL 46B-D3]
pcri_g2114.t1	PRW32540.1	35.8	689	377	17	103	2055	3	664	4.81e-106	353	3076	Chlorella sorokiniana	PRW32540.1 putative mitochondrial intermediate mitochondrial [Chlorella sorokiniana]
pcri_g2116.t1	RMZ54171.1	30.4	339	212	7	889	1863	1	329	2.76e-22	111	3075	Auxenochlorella protothecoides	RMZ54171.1 hypothetical protein APUTEX25_005327 [Auxenochlorella protothecoides]
pcri_g2118.t1	KAG7673100.1	39.9	238	132	5	19	705	39	274	2.98e-46	165	1650286	Chlorella desiccata (nom. nud.)	KAG7673100.1 hypothetical protein KSW81_006315 [Chlorella desiccata (nom. nud.)]
pcri_g2119.t2	GBF94406.1	55.1	227	95	3	154	831	48	268	3.26e-69	227	307507	Raphidocelis subcapitata	GBF94406.1 phosphoribosylanthranilate isomerase [Raphidocelis subcapitata]
pcri_g2119.t1	GBF94406.1	54.5	231	98	3	154	843	48	272	2.27e-70	229	307507	Raphidocelis subcapitata	GBF94406.1 phosphoribosylanthranilate isomerase [Raphidocelis subcapitata]
pcri_g2120.t1	XP_005648053.1	33.8	237	152	3	925	1623	13	248	4.19e-23	110	574566	Coccomyxa subellipsoidea C-169	XP_005648053.1 hypothetical protein COCSUDRAFT_63045 [Coccomyxa subellipsoidea C-169] >EIE23509.1 hypothetical protein COCSUDRAFT_63045 [Coccomyxa subellipsoidea C-169]
pcri_g2121.t1	BDA51165.1	37.5	304	179	5	76	960	63	364	5.48e-60	208	2315456	Coccomyxa sp. Obi	BDA51165.1 UPF0187 protein YneE [Coccomyxa sp. Obi]
pcri_g2123.t1	BDA47502.1	66.7	372	114	5	109	1224	1	362	3.52e-156	457	2315456	Coccomyxa sp. Obi	BDA47502.1 Protein RecA [Coccomyxa sp. Obi]
pcri_g2124.t1	KDD72912.1	45.6	103	53	2	220	528	12	111	7.86e-16	83.6	1291522	Helicosporidium sp. ATCC 50920	KDD72912.1 hypothetical protein H632_c2742p0, partial [Helicosporidium sp. ATCC 50920]
pcri_g2125.t1	KAF6260738.1	48.8	301	142	4	19	894	7	304	1.07e-75	246	2650976	Scenedesmus sp. NREL 46B-D3	KAF6260738.1 S-adenosyl-L-methionine-dependent methyltransferase [Scenedesmus sp. NREL 46B-D3]
pcri_g2127.t1	BDA47307.1	47.6	143	70	2	1	429	1	138	2.08e-37	135	2315456	Coccomyxa sp. Obi	BDA47307.1 Trafficking protein particle complex subunit 2-like protein [Coccomyxa sp. Obi]
pcri_g2128.t1	KAG7674363.1	45.3	172	81	3	367	846	110	280	3.11e-24	110	1650286	Chlorella desiccata (nom. nud.)	KAG7674363.1 hypothetical protein KSW81_000024 [Chlorella desiccata (nom. nud.)] >KAH7619841.1 putative Cardiolipin synthase (CMP-forming), mitochondrial [Chlorella desiccata (nom. nud.)]
pcri_g2129.t1	BDA47392.1	53.6	427	150	10	115	1278	47	464	4.24e-125	382	2315456	Coccomyxa sp. Obi	BDA47392.1 Inner membrane protein PPF-1, chloroplastic [Coccomyxa sp. Obi]
pcri_g2130.t1	XP_005648042.1	39.4	94	57	0	331	612	8	101	3.38e-13	73.9	574566	Coccomyxa subellipsoidea C-169	XP_005648042.1 hypothetical protein COCSUDRAFT_63036 [Coccomyxa subellipsoidea C-169] >EIE23498.1 hypothetical protein COCSUDRAFT_63036 [Coccomyxa subellipsoidea C-169]
pcri_g2131.t1	XP_005648101.1	32.3	158	98	3	58	513	18	172	1.19e-15	86.7	574566	Coccomyxa subellipsoidea C-169	XP_005648101.1 thioredoxin-like protein [Coccomyxa subellipsoidea C-169] >EIE23557.1 thioredoxin-like protein [Coccomyxa subellipsoidea C-169]
pcri_g2132.t1	GBF95606.1	45.6	204	111	0	151	762	71	274	5.52e-56	191	307507	Raphidocelis subcapitata	GBF95606.1 hypothetical protein Rsub_08588 [Raphidocelis subcapitata]
pcri_g2134.t1	BDA47467.1	69	306	95	0	163	1080	10	315	3.27e-138	409	2315456	Coccomyxa sp. Obi	BDA47467.1 Indole-3-glycerol phosphate synthase [Coccomyxa sp. Obi]
pcri_g2135.t1	QDZ23813.1	34.4	186	104	5	175	714	33	206	4.74e-12	84.3	1764295	Chloropicon primus	QDZ23813.1 hypothetical protein A3770_11p63310 [Chloropicon primus]
pcri_g2136.t1	BDA47546.1	47.9	217	105	3	58	699	75	286	3.34e-49	174	2315456	Coccomyxa sp. Obi	BDA47546.1 probable transmembrane protein 69 at C-terminar half [Coccomyxa sp. Obi]
pcri_g2137.t1	XP_002505367.1	40.6	382	187	7	25	1167	15	357	2.27e-93	296	296587	Micromonas commoda	XP_002505367.1 predicted protein, partial [Micromonas commoda] >ACO66625.1 predicted protein, partial [Micromonas commoda]
pcri_g2139.t1	GFR41105.1	53.8	576	235	6	571	2295	125	670	3.58e-199	590	47775	Astrephomene gubernaculifera	GFR41105.1 hypothetical protein Agub_g1750 [Astrephomene gubernaculifera]
pcri_g2140.t1	PSC73026.1	60.8	518	201	2	280	1830	76	592	1.24e-232	667	554055	Micractinium conductrix	PSC73026.1 4-alpha-glucanotransferase chloroplastic amyloplastic [Micractinium conductrix]
pcri_g2141.t1	KAG7673111.1	55.3	351	139	4	163	1173	211	557	1.2e-130	398	1650286	Chlorella desiccata (nom. nud.)	KAG7673111.1 hypothetical protein KSW81_006326 [Chlorella desiccata (nom. nud.)] >KAG7674579.1 hypothetical protein KSW81_000228 [Chlorella desiccata (nom. nud.)] >KAH7620067.1 putative Ufm1-specific protease [Chlorella desiccata (nom. nud.)]
pcri_g2142.t1	BDA47607.1	34.1	822	439	21	4	2400	3	744	1.96e-85	298	2315456	Coccomyxa sp. Obi	BDA47607.1 Centromere/kinetochore protein zw10 homolog [Coccomyxa sp. Obi]
pcri_g2144.t1	PSC76034.1	62.8	250	82	3	37	771	8	251	6.94e-99	300	554055	Micractinium conductrix	PSC76034.1 putative pyridoxal 5 -phosphate synthase subunit PDX2 [Micractinium conductrix]
pcri_g2145.t1	KAA6425729.1	27.5	476	300	10	313	1689	112	559	4.44e-21	109	2608996	Trebouxia sp. A1-2	KAA6425729.1 pre translocase subunit chloroplastic-like [Trebouxia sp. A1-2]
pcri_g2147.t1	BDA47542.1	67	100	26	1	1	279	1	100	4.43e-43	145	2315456	Coccomyxa sp. Obi	BDA47542.1 Cyclin-dependent kinases regulatory subunit 1 [Coccomyxa sp. Obi]
pcri_g2148.t1	CAE6433058.1	35	592	313	15	97	1758	62	619	9.57e-94	311	456999	Rhizoctonia solani	CAE6433058.1 unnamed protein product [Rhizoctonia solani]
pcri_g2149.t1	PRW33903.1	45.2	157	83	1	4	465	3	159	3.64e-34	129	3076	Chlorella sorokiniana	PRW33903.1 optic atrophy 3-like protein [Chlorella sorokiniana]
pcri_g2150.t1	RMZ54917.1	76.7	30	7	0	149	238	106	135	9.82e-07	56.2	3075	Auxenochlorella protothecoides	RMZ54917.1 hypothetical protein APUTEX25_000434 [Auxenochlorella protothecoides]
pcri_g2152.t1	KAG0910059.1	26	453	311	8	1	1326	244	683	2.55e-34	148	64495	Rhizopus arrhizus	KAG0910059.1 hypothetical protein G6F33_008232 [Rhizopus arrhizus]
pcri_g2153.t1	KAH9806639.1	26.4	296	185	10	226	1062	29	308	7.15e-13	82	2182807	Melampsora americana	KAH9806639.1 hypothetical protein DFH28DRAFT_398045 [Melampsora americana]
pcri_g2155.t1	PRW33758.1	56.3	414	178	2	532	1764	126	539	1.6e-128	405	3076	Chlorella sorokiniana	PRW33758.1 MATE efflux family [Chlorella sorokiniana]
pcri_g2156.t1	BDA40762.1	32.2	202	135	2	175	777	32	232	2.38e-26	113	2315456	Coccomyxa sp. Obi	BDA40762.1 probable fatty-acid-binding protein 3, chloroplastic [Coccomyxa sp. Obi]
pcri_g2157.t1	KAI3434860.1	32.1	162	104	2	106	591	26	181	4.48e-18	89.4	3077	Chlorella vulgaris	KAI3434860.1 hypothetical protein D9Q98_002914 [Chlorella vulgaris]
pcri_g2158.t1	XP_005643444.1	47.6	212	109	1	142	771	61	272	8.9e-61	203	574566	Coccomyxa subellipsoidea C-169	XP_005643444.1 hypothetical protein COCSUDRAFT_31477 [Coccomyxa subellipsoidea C-169] >EIE18900.1 hypothetical protein COCSUDRAFT_31477 [Coccomyxa subellipsoidea C-169]
pcri_g2159.t1	GAX84190.1	57.6	549	175	9	37	1605	71	587	4.15e-207	599	1157962	Chlamydomonas eustigma	GAX84190.1 hypothetical protein CEUSTIGMA_g11613.t1 [Chlamydomonas eustigma]
pcri_g2161.t1	KAA6423844.1	53.5	228	79	4	133	741	48	273	5.34e-76	242	2608996	Trebouxia sp. A1-2	KAA6423844.1 cytochrome c heme-lyase [Trebouxia sp. A1-2]
pcri_g2163.t1	XP_005643445.1	47.8	92	47	1	202	474	55	146	9.79e-16	88.2	574566	Coccomyxa subellipsoidea C-169	XP_005643445.1 hypothetical protein COCSUDRAFT_49100 [Coccomyxa subellipsoidea C-169] >EIE18901.1 hypothetical protein COCSUDRAFT_49100 [Coccomyxa subellipsoidea C-169]
pcri_g2165.t1	CAD7695357.1	43	500	276	3	1348	2847	93	583	4.8e-134	428	121088	Ostreobium quekettii	CAD7695357.1 unnamed protein product [Ostreobium quekettii]
pcri_g2167.t1	GFR45158.1	23.4	441	286	17	58	1245	14	447	1.03e-05	60.8	47775	Astrephomene gubernaculifera	GFR45158.1 hypothetical protein Agub_g6542, partial [Astrephomene gubernaculifera]
pcri_g2168.t1	XP_001746693.1	34.9	126	81	1	325	702	105	229	1.03e-06	66.2	431895	Monosiga brevicollis MX1	XP_001746693.1 uncharacterized protein MONBRDRAFT_32767 [Monosiga brevicollis MX1] >EDQ88589.1 predicted protein [Monosiga brevicollis MX1]
pcri_g2169.t1	XP_005645885.1	60.1	168	62	2	1	501	1	164	7e-62	201	574566	Coccomyxa subellipsoidea C-169	XP_005645885.1 hypothetical protein COCSUDRAFT_48071 [Coccomyxa subellipsoidea C-169] >EIE21341.1 hypothetical protein COCSUDRAFT_48071 [Coccomyxa subellipsoidea C-169]
pcri_g2170.t1	BDA44604.1	47.8	416	187	9	196	1386	89	493	8.76e-105	336	2315456	Coccomyxa sp. Obi	BDA44604.1 Carboxyl-terminal-processing peptidase 3, chloroplastic [Coccomyxa sp. Obi]
pcri_g2171.t1	KAI3436239.1	50.2	450	209	6	61	1392	30	470	3.54e-145	434	3077	Chlorella vulgaris	KAI3436239.1 hypothetical protein D9Q98_002293 [Chlorella vulgaris]
pcri_g2172.t1	PSC76668.1	61.3	1431	470	8	16	4227	8	1381	0	1708	554055	Micractinium conductrix	PSC76668.1 Xanthine dehydrogenase [Micractinium conductrix]
pcri_g2172.t2	PSC76668.1	61.9	1431	474	8	16	4266	8	1381	0	1723	554055	Micractinium conductrix	PSC76668.1 Xanthine dehydrogenase [Micractinium conductrix]
pcri_g2174.t1	GIL54527.1	43.6	172	89	3	118	609	29	200	6.69e-26	109	51714	Volvox africanus	GIL54527.1 hypothetical protein Vafri_10050 [Volvox africanus]
pcri_g2175.t1	XP_005642992.1	50.6	433	203	3	85	1350	35	467	1.39e-126	385	574566	Coccomyxa subellipsoidea C-169	XP_005642992.1 WD40 repeat-like protein [Coccomyxa subellipsoidea C-169] >EIE18448.1 WD40 repeat-like protein [Coccomyxa subellipsoidea C-169]
pcri_g2176.t1	KAI3436305.1	46	794	360	12	340	2520	78	869	8.01e-188	573	3077	Chlorella vulgaris	KAI3436305.1 hypothetical protein D9Q98_002358 [Chlorella vulgaris]
pcri_g2177.t1	GBF96233.1	74	416	107	1	175	1419	82	497	4.43e-223	633	307507	Raphidocelis subcapitata	GBF96233.1 diaminopimelate decarboxylase chloroplastic-like [Raphidocelis subcapitata]
pcri_g2178.t1	PSC73480.1	37.5	184	97	4	475	1014	117	286	6.86e-26	115	554055	Micractinium conductrix	PSC73480.1 Nucleoporin NUP53 [Micractinium conductrix]
pcri_g2179.t1	XP_005650197.1	49.7	519	237	9	1	1548	1	498	3.54e-177	520	574566	Coccomyxa subellipsoidea C-169	XP_005650197.1 galactose oxidase [Coccomyxa subellipsoidea C-169] >EIE25653.1 galactose oxidase [Coccomyxa subellipsoidea C-169]
pcri_g2181.t1	KAA6427426.1	56	273	105	3	199	1017	117	374	1.99e-86	280	2608996	Trebouxia sp. A1-2	KAA6427426.1 rRNA Methylase family (ISS) [Trebouxia sp. A1-2]
pcri_g2182.t1	BDA41083.1	31.7	334	206	6	1	966	26	349	7.28e-31	133	2315456	Coccomyxa sp. Obi	BDA41083.1 probable tyrosine-protein phosphatase at C-terminar half [Coccomyxa sp. Obi]
pcri_g2183.t1	XP_005846646.1	48.9	231	94	4	10	684	1	213	2.23e-60	202	554065	Chlorella variabilis	XP_005846646.1 hypothetical protein CHLNCDRAFT_58183 [Chlorella variabilis] >EFN54544.1 hypothetical protein CHLNCDRAFT_58183 [Chlorella variabilis]
pcri_g2184.t1	BDA40457.1	43	149	84	1	319	762	53	201	3.14e-32	128	2315456	Coccomyxa sp. Obi	BDA40457.1 Uncharacterized protein C1834.10c [Coccomyxa sp. Obi]
pcri_g2188.t1	PRW20605.1	53.7	136	54	3	28	414	7	140	3.02e-39	140	3076	Chlorella sorokiniana	PRW20605.1 allophanate hydrolase [Chlorella sorokiniana]
pcri_g2189.t2	KAA6421441.1	47.7	199	104	0	1	597	1	199	3.15e-52	179	2608996	Trebouxia sp. A1-2	KAA6421441.1 cis-Golgi SNARE [Trebouxia sp. A1-2]
pcri_g2189.t1	KAA6421441.1	49.3	221	112	0	1	663	1	221	1.02e-65	213	2608996	Trebouxia sp. A1-2	KAA6421441.1 cis-Golgi SNARE [Trebouxia sp. A1-2]
pcri_g2190.t1	CAD5119131.1	29.8	124	77	5	106	474	38	152	1.02e-05	59.7	2664684	Dimorphilus gyrociliatus	CAD5119131.1 DgyrCDS7772 [Dimorphilus gyrociliatus]
pcri_g2192.t1	XP_042396530.1	28.1	114	80	2	16	357	48	159	4.86e-05	52	94328	Zingiber officinale	XP_042396530.1 uncharacterized protein LOC121986642 [Zingiber officinale]
pcri_g2193.t1	GIL48545.1	35.6	132	83	1	259	648	125	256	5.86e-12	77.8	51714	Volvox africanus	GIL48545.1 hypothetical protein Vafri_5045 [Volvox africanus]
pcri_g2194.t1	GBF95200.1	43.7	654	314	12	46	1893	19	656	4.55e-136	437	307507	Raphidocelis subcapitata	GBF95200.1 phosphomethylpyrimidine kinase [Raphidocelis subcapitata]
pcri_g2195.t1	KAI3425347.1	49.5	469	197	6	1	1299	435	899	1.41e-118	377	3077	Chlorella vulgaris	KAI3425347.1 hypothetical protein D9Q98_009111 [Chlorella vulgaris]
pcri_g2195.t2	KAI3425347.1	49.3	469	195	7	1	1290	435	899	2.25e-115	369	3077	Chlorella vulgaris	KAI3425347.1 hypothetical protein D9Q98_009111 [Chlorella vulgaris]
pcri_g2196.t1	BDA48991.1	53.8	522	229	6	241	1782	59	576	7.18e-192	562	2315456	Coccomyxa sp. Obi	BDA48991.1 Calcium-dependent protein kinase 34 [Coccomyxa sp. Obi]
pcri_g2197.t1	XP_005648075.1	45.7	276	147	3	7	828	4	278	1.02e-73	237	574566	Coccomyxa subellipsoidea C-169	XP_005648075.1 voltage-dependent anion-selective channel protein [Coccomyxa subellipsoidea C-169] >EIE23531.1 voltage-dependent anion-selective channel protein [Coccomyxa subellipsoidea C-169]
pcri_g2198.t1	CAD7705112.1	35	738	330	15	247	2121	117	817	5.49e-125	403	121088	Ostreobium quekettii	CAD7705112.1 unnamed protein product [Ostreobium quekettii]
pcri_g2200.t1	BDA41027.1	73.9	295	75	2	112	993	34	327	1.83e-162	466	2315456	Coccomyxa sp. Obi	BDA41027.1 2-methyl-6-phytyl-1,4-hydroquinone methyltransferase, chloroplastic [Coccomyxa sp. Obi]
pcri_g2201.t1	BDA41025.1	52.4	722	259	12	7	2100	2	662	1.5e-185	553	2315456	Coccomyxa sp. Obi	BDA41025.1 Pescadillo homolog [Coccomyxa sp. Obi]
pcri_g2202.t1	XP_005651236.1	65.2	860	246	7	247	2790	26	844	0	1081	574566	Coccomyxa subellipsoidea C-169	XP_005651236.1 glycosyl transferase [Coccomyxa subellipsoidea C-169] >EIE26692.1 glycosyl transferase [Coccomyxa subellipsoidea C-169]
pcri_g2203.t1	KAA6423820.1	63.8	489	168	3	91	1557	50	529	2.13e-224	640	2608996	Trebouxia sp. A1-2	KAA6423820.1 phosphofructokinase family [Trebouxia sp. A1-2]
pcri_g2204.t1	BDA41034.1	50.4	117	54	2	10	357	2	115	1.47e-20	90.5	2315456	Coccomyxa sp. Obi	BDA41034.1 probable protein FAM32A at C-terminar half [Coccomyxa sp. Obi]
pcri_g2205.t1	KAA6422214.1	58.5	287	118	1	142	1002	10	295	2.24e-111	337	2608996	Trebouxia sp. A1-2	KAA6422214.1 thioredoxin chloroplastic-like [Trebouxia sp. A1-2]
pcri_g2206.t1	XP_005650930.1	74.4	473	111	2	544	1962	26	488	1.41e-236	674	574566	Coccomyxa subellipsoidea C-169	XP_005650930.1 fumarate hydratase [Coccomyxa subellipsoidea C-169] >EIE26386.1 fumarate hydratase [Coccomyxa subellipsoidea C-169]
pcri_g2207.t1	PSC71584.1	54.7	247	103	3	184	906	61	304	1.19e-69	229	554055	Micractinium conductrix	PSC71584.1 Magnesium transporter [Micractinium conductrix]
pcri_g2208.t1	BDA41031.1	60.8	533	184	3	133	1728	31	539	2.24e-204	591	2315456	Coccomyxa sp. Obi	BDA41031.1 WD repeat-containing protein 46 [Coccomyxa sp. Obi]
pcri_g2209.t1	KAA6422196.1	56.7	356	153	1	4	1071	110	464	1.28e-136	407	2608996	Trebouxia sp. A1-2	KAA6422196.1 tRNA-dihydrouridine(47) synthase [NAD(P)(+)]-like isoform 2 [Trebouxia sp. A1-2]
pcri_g2210.t1	OIC48849.1	81.3	32	6	0	217	312	42	73	1.13e-10	63.5	470	Acinetobacter baumannii	OIC48849.1 hypothetical protein A7L55_20310 [Acinetobacter baumannii]
pcri_g2211.t1	BDA40794.1	61.2	307	119	0	163	1083	29	335	3.96e-126	376	2315456	Coccomyxa sp. Obi	BDA40794.1 GDP-mannose transporter [Coccomyxa sp. Obi]
pcri_g2212.t1	BDA40796.1	77.9	195	43	0	154	738	65	259	3e-110	328	2315456	Coccomyxa sp. Obi	BDA40796.1 Cytochrome b-c1 complex subunit Rieske, mitochondrial [Coccomyxa sp. Obi]
pcri_g2213.t1	XP_005651147.1	60.3	292	112	2	181	1053	1	289	1.12e-98	322	574566	Coccomyxa subellipsoidea C-169	XP_005651147.1 pyrroline-5-carboxylate reductase [Coccomyxa subellipsoidea C-169] >EIE26603.1 pyrroline-5-carboxylate reductase [Coccomyxa subellipsoidea C-169]
pcri_g2214.t1	BDA50948.1	47.2	1128	528	19	805	4164	190	1257	0	1000	2315456	Coccomyxa sp. Obi	BDA50948.1 probable endoglucanase E-4 at C-terminar half [Coccomyxa sp. Obi]
pcri_g2215.t1	KAG7673856.1	65.8	298	101	1	160	1050	62	359	1.17e-142	418	1650286	Chlorella desiccata (nom. nud.)	KAG7673856.1 hypothetical protein KSW81_007044 [Chlorella desiccata (nom. nud.)] >KAH7621854.1 putative glucose-6-phosphate 1-epimerase [Chlorella desiccata (nom. nud.)]
pcri_g2216.t1	KAA6423790.1	49.6	611	285	12	232	2019	9	611	1.13e-185	550	2608996	Trebouxia sp. A1-2	KAA6423790.1 phosphatidylinositide phosphatase SAC1-like [Trebouxia sp. A1-2]
pcri_g2217.t1	XP_005651095.1	58.1	272	107	3	1810	2622	140	405	3.16e-90	302	574566	Coccomyxa subellipsoidea C-169	XP_005651095.1 hypothetical protein COCSUDRAFT_46136 [Coccomyxa subellipsoidea C-169] >EIE26551.1 hypothetical protein COCSUDRAFT_46136 [Coccomyxa subellipsoidea C-169]
pcri_g2219.t1	BDA40805.1	47.6	252	122	4	235	966	5	254	5.34e-61	207	2315456	Coccomyxa sp. Obi	BDA40805.1 probable bifunctional riboflavin kinase/FMN adenylyltransferase [Coccomyxa sp. Obi]
pcri_g2220.t1	BDA40803.1	46.2	1208	585	21	25	3564	49	1219	0	934	2315456	Coccomyxa sp. Obi	BDA40803.1 DNA polymerase delta catalytic subunit [Coccomyxa sp. Obi]
pcri_g2221.t1	XP_005645848.1	66.9	127	37	1	4	384	6	127	2.24e-46	156	574566	Coccomyxa subellipsoidea C-169	XP_005645848.1 acyl carrier protein [Coccomyxa subellipsoidea C-169] >EIE21304.1 acyl carrier protein [Coccomyxa subellipsoidea C-169]
pcri_g2222.t1	BDA46559.1	56.5	480	208	1	22	1458	5	484	2.25e-170	513	2315456	Coccomyxa sp. Obi	BDA46559.1 26S proteasome non-ATPase regulatory subunit 12 [Coccomyxa sp. Obi]
pcri_g2224.t1	XP_005651142.1	91	310	22	1	1	930	7	310	2.8e-206	577	574566	Coccomyxa subellipsoidea C-169	XP_005651142.1 ser/thr kinase, partial [Coccomyxa subellipsoidea C-169] >EIE26598.1 ser/thr kinase, partial [Coccomyxa subellipsoidea C-169]
pcri_g2225.t1	KAA6422174.1	30.8	240	142	5	70	759	30	255	1.34e-19	96.7	2608996	Trebouxia sp. A1-2	KAA6422174.1 uncharacterized protein FRX49_07925 [Trebouxia sp. A1-2]
pcri_g2225.t2	KAA6422174.1	29.7	269	162	6	7	774	1	255	1.07e-19	97.1	2608996	Trebouxia sp. A1-2	KAA6422174.1 uncharacterized protein FRX49_07925 [Trebouxia sp. A1-2]
pcri_g2226.t1	XP_005651077.1	87	115	15	0	1	345	5	119	4.06e-67	208	574566	Coccomyxa subellipsoidea C-169	XP_005651077.1 light chain 3 [Coccomyxa subellipsoidea C-169] >EIE26533.1 light chain 3 [Coccomyxa subellipsoidea C-169] >BDA40867.1 Autophagy-related protein 8C [Coccomyxa sp. Obi]
pcri_g2227.t1	BDA40858.1	39.2	319	182	8	124	1059	21	334	2.72e-48	202	2315456	Coccomyxa sp. Obi	BDA40858.1 probable terminal nucleotidyltransferase 4B at N-terminal half [Coccomyxa sp. Obi]
pcri_g2228.t1	CAB61260.1	41.6	89	52	0	19	285	5	93	9.79e-21	89.7	3192	Spermatozopsis similis	CAB61260.1 putative bithoraxoid-like protein [Spermatozopsis similis]
pcri_g2229.t1	BDA40865.1	72.8	268	61	2	1	801	5	261	2.33e-131	382	2315456	Coccomyxa sp. Obi	BDA40865.1 Chlorophyll a-b binding protein, chloroplastic [Coccomyxa sp. Obi]
pcri_g2230.t1	XP_005651080.1	71.4	597	166	4	280	2067	35	627	8.35e-303	849	574566	Coccomyxa subellipsoidea C-169	XP_005651080.1 GTP binding protein TypA [Coccomyxa subellipsoidea C-169] >EIE26536.1 GTP binding protein TypA [Coccomyxa subellipsoidea C-169]
pcri_g2231.t1	OAE31661.1	50.8	61	29	1	46	228	21	80	1.42e-11	65.5	1480154	Marchantia polymorpha subsp. ruderalis	OAE31661.1 hypothetical protein AXG93_3384s1350 [Marchantia polymorpha subsp. ruderalis] >PTQ45307.1 hypothetical protein MARPO_0015s0105 [Marchantia polymorpha] >BBN01538.1 hypothetical protein Mp_2g08200 [Marchantia polymorpha subsp. ruderalis]
pcri_g2246.t1	PRW56206.1	45.9	749	345	12	157	2343	32	740	7.19e-185	594	3076	Chlorella sorokiniana	PRW56206.1 DNA repair REV1 isoform X1 [Chlorella sorokiniana]
pcri_g2249.t1	BBJ25300.1	68.5	964	280	5	181	3024	56	1011	0	1327	2315456	Coccomyxa sp. Obi	BBJ25300.1 starch phosphorylase-2 [Coccomyxa sp. Obi] >BDA40845.1 Alpha-glucan phosphorylase, H isozyme [Coccomyxa sp. Obi]
pcri_g2250.t1	KAA6422166.1	58.9	453	182	3	106	1458	26	476	1.38e-190	550	2608996	Trebouxia sp. A1-2	KAA6422166.1 polyunsaturated fatty acid delta-5-desaturase [Trebouxia sp. A1-2]
pcri_g2251.t1	PRW61221.1	53.4	414	155	4	1	1182	1	396	5.12e-128	384	3076	Chlorella sorokiniana	PRW61221.1 ribosome maturation SBDS [Chlorella sorokiniana]
pcri_g2252.t1	BDA41050.1	46.1	269	141	3	112	912	43	309	3e-55	192	2315456	Coccomyxa sp. Obi	BDA41050.1 hypothetical protein COCOBI_01-7050 [Coccomyxa sp. Obi]
pcri_g2253.t1	BDA41054.1	42.5	226	129	1	145	822	55	279	6.18e-52	182	2315456	Coccomyxa sp. Obi	BDA41054.1 probable palmitoyltransferase ERF2 [Coccomyxa sp. Obi]
pcri_g2255.t1	XP_005650924.1	61.6	406	150	3	79	1278	23	428	4.41e-178	515	574566	Coccomyxa subellipsoidea C-169	XP_005650924.1 endoplasmic reticulum oxidoreductin 1 [Coccomyxa subellipsoidea C-169] >EIE26380.1 endoplasmic reticulum oxidoreductin 1 [Coccomyxa subellipsoidea C-169]
pcri_g2256.t1	KAA6423026.1	63.2	321	110	2	1	942	1	320	6.37e-146	432	2608996	Trebouxia sp. A1-2	KAA6423026.1 eukaryotic translation initiation factor 3 subunit I-like [Trebouxia sp. A1-2]
pcri_g2257.t1	BDA40631.1	71.7	441	118	5	1	1317	1	436	5.27e-205	583	2315456	Coccomyxa sp. Obi	BDA40631.1 COP9 signalosome complex subunit 2 [Coccomyxa sp. Obi]
pcri_g2258.t1	XP_011399901.1	27.1	354	220	9	31	996	7	354	1.26e-13	84.7	3075	Auxenochlorella protothecoides	XP_011399901.1 Origin recognition complex subunit 5 [Auxenochlorella protothecoides] >KFM26945.1 Origin recognition complex subunit 5 [Auxenochlorella protothecoides]
pcri_g2260.t1	BDA46210.1	78.5	437	93	1	229	1536	77	513	1.45e-251	707	2315456	Coccomyxa sp. Obi	BDA46210.1 Glucose-1-phosphate adenylyltransferase small subunit, chloroplastic [Coccomyxa sp. Obi]
pcri_g2261.t1	XP_013905218.1	41.1	414	191	8	1	1083	11	424	2.15e-80	263	145388	Monoraphidium neglectum	XP_013905218.1 putative Uncharacterized protein C20orf4 like protein [Monoraphidium neglectum] >KIZ06199.1 putative Uncharacterized protein C20orf4 like protein [Monoraphidium neglectum]
pcri_g2263.t1	BDA47080.1	63.2	703	238	12	1	2097	2	687	1.76e-293	831	2315456	Coccomyxa sp. Obi	BDA47080.1 Vacuolar transporter chaperone 4 [Coccomyxa sp. Obi]
pcri_g2263.t2	BDA47080.1	62	703	238	13	1	2073	2	687	5.77e-285	809	2315456	Coccomyxa sp. Obi	BDA47080.1 Vacuolar transporter chaperone 4 [Coccomyxa sp. Obi]
pcri_g2264.t1	MCL7030077.1	75.1	257	62	1	25	789	22	278	1.37e-124	369		N/A	MCL7030077.1 hypothetical protein [Papaver nudicaule]
pcri_g2265.t1	KAA6429280.1	77	331	68	2	178	1170	74	396	3.45e-179	514	2608996	Trebouxia sp. A1-2	KAA6429280.1 lipoyl chloroplastic-like [Trebouxia sp. A1-2]
pcri_g2266.t1	XP_011397897.1	47	168	79	1	157	660	41	198	1.72e-45	160	3075	Auxenochlorella protothecoides	XP_011397897.1 E3 ubiquitin-protein ligase [Auxenochlorella protothecoides] >KFM25009.1 E3 ubiquitin-protein ligase [Auxenochlorella protothecoides]
pcri_g2267.t1	KAI3429816.1	44.1	136	70	1	199	588	12	147	4.04e-29	119	3077	Chlorella vulgaris	KAI3429816.1 hypothetical protein D9Q98_010129 [Chlorella vulgaris]
pcri_g2268.t1	BDA46103.1	34.7	1036	436	23	85	2868	144	1047	2.2e-159	506	2315456	Coccomyxa sp. Obi	BDA46103.1 probable diacylglycerol kinase gamma at C-terminar half [Coccomyxa sp. Obi]
pcri_g2269.t1	PRW60637.1	34.9	455	232	16	67	1299	2	436	7.46e-50	186	3076	Chlorella sorokiniana	PRW60637.1 CD2 antigen cytoplasmic tail-binding 2 [Chlorella sorokiniana]
pcri_g2270.t1	KAG0562419.1	50.3	163	79	1	457	945	25	185	1.58e-53	185	3225	Ceratodon purpureus	KAG0562419.1 hypothetical protein KC19_9G144500 [Ceratodon purpureus] >KAG0606511.1 hypothetical protein M758_9G146900 [Ceratodon purpureus]
pcri_g2271.t1	KAA6428552.1	74.7	340	86	0	67	1086	8	347	1.4e-188	536	2608996	Trebouxia sp. A1-2	KAA6428552.1 GDP-L-fucose synthase 2 [Trebouxia sp. A1-2]
pcri_g2272.t1	BDA46105.1	26.9	323	216	8	1	969	15	317	1.85e-10	77.8	2315456	Coccomyxa sp. Obi	BDA46105.1 hypothetical protein COCOBI_08-1970 [Coccomyxa sp. Obi]
pcri_g2274.t1	BDA44229.1	43.8	509	233	11	19	1527	34	495	2.47e-122	380	2315456	Coccomyxa sp. Obi	BDA44229.1 BRCA1-associated protein [Coccomyxa sp. Obi]
pcri_g2275.t1	PPS19277.1	99.8	532	1	0	1	1596	1	532	0	1014	3634	Gossypium barbadense	PPS19277.1 hypothetical protein GOBAR_AA01294 [Gossypium barbadense]
pcri_g2276.t1	BDA46106.1	55.9	93	41	0	7	285	4	96	9.35e-30	112	2315456	Coccomyxa sp. Obi	BDA46106.1 hypothetical protein COCOBI_08-1980 [Coccomyxa sp. Obi]
pcri_g2277.t1	KAI3429759.1	83	147	25	0	1	441	1	147	5.27e-87	261	3077	Chlorella vulgaris	KAI3429759.1 hypothetical protein D9Q98_010072 [Chlorella vulgaris]
pcri_g2278.t1	BDA46108.1	74.8	981	240	3	19	2943	6	985	0	1464	2315456	Coccomyxa sp. Obi	BDA46108.1 116 kDa U5 small nuclear ribonucleoprotein component [Coccomyxa sp. Obi]
pcri_g2278.t2	BDA46108.1	74	981	246	4	19	2937	6	985	0	1482	2315456	Coccomyxa sp. Obi	BDA46108.1 116 kDa U5 small nuclear ribonucleoprotein component [Coccomyxa sp. Obi]
pcri_g2279.t1	GAX75728.1	37.9	232	126	6	601	1281	250	468	2.02e-24	117	1157962	Chlamydomonas eustigma	GAX75728.1 hypothetical protein CEUSTIGMA_g3171.t1 [Chlamydomonas eustigma]
pcri_g2280.t1	RMZ53116.1	40.8	304	140	6	34	930	64	332	5.13e-52	186	3075	Auxenochlorella protothecoides	RMZ53116.1 hypothetical protein APUTEX25_005105 [Auxenochlorella protothecoides]
pcri_g2281.t1	XP_005648575.1	38	998	519	25	1	2856	1	944	9.19e-157	497	574566	Coccomyxa subellipsoidea C-169	XP_005648575.1 hypothetical protein COCSUDRAFT_65707 [Coccomyxa subellipsoidea C-169] >EIE24031.1 hypothetical protein COCSUDRAFT_65707 [Coccomyxa subellipsoidea C-169]
pcri_g2282.t1	KAA6422386.1	58.9	384	142	2	235	1338	1	384	1.56e-156	459	2608996	Trebouxia sp. A1-2	KAA6422386.1 pelota [Trebouxia sp. A1-2]
pcri_g2284.t1	XP_005648546.1	34.4	128	56	4	58	381	28	147	9.42e-10	63.9	574566	Coccomyxa subellipsoidea C-169	XP_005648546.1 hypothetical protein COCSUDRAFT_32931 [Coccomyxa subellipsoidea C-169] >EIE24002.1 hypothetical protein COCSUDRAFT_32931 [Coccomyxa subellipsoidea C-169]
pcri_g2288.t1	KXZ56322.1	53.4	298	136	2	109	999	28	323	8.22e-101	313	33097	Gonium pectorale	KXZ56322.1 hypothetical protein GPECTOR_1g284 [Gonium pectorale]
pcri_g2289.t1	KAG7666798.1	65	143	50	0	163	591	39	181	1.41e-52	185	1650286	Chlorella desiccata (nom. nud.)	KAG7666798.1 hypothetical protein KSW81_000571 [Chlorella desiccata (nom. nud.)] >KAH7615705.1 putative ribosome-binding factor A, chloroplastic [Chlorella desiccata (nom. nud.)]
pcri_g2290.t1	KAA6418285.1	57.5	372	156	2	115	1227	9	379	4.79e-137	412	2608996	Trebouxia sp. A1-2	KAA6418285.1 hypothetical protein FRX49_11794 [Trebouxia sp. A1-2]
pcri_g2291.t1	KAA6419955.1	41.7	175	99	3	1	519	1	174	4.63e-34	129	2608996	Trebouxia sp. A1-2	KAA6419955.1 hypothetical protein FRX49_10145 [Trebouxia sp. A1-2]
pcri_g2292.t1	BDA46296.1	35.4	1341	643	42	31	3603	53	1320	1.36e-157	518	2315456	Coccomyxa sp. Obi	BDA46296.1 probable histone-lysine N-methyltransferase SETD2 at N-terminal half [Coccomyxa sp. Obi]
pcri_g2293.t1	XP_038987186.1	46.3	203	106	2	94	699	12	212	3.86e-52	179	42345	Phoenix dactylifera	XP_038987186.1 thioredoxin-like 2, chloroplastic [Phoenix dactylifera]
pcri_g2295.t1	KAG2452994.1	58.9	185	73	2	1	546	1	185	9.16e-68	215	2026947	Chlamydomonas schloesseri	KAG2452994.1 hypothetical protein HYH02_002331 [Chlamydomonas schloesseri]
pcri_g2296.t1	BDA43615.1	64.1	635	214	6	34	1926	3	627	2.96e-270	764	2315456	Coccomyxa sp. Obi	BDA43615.1 Dynamin-related protein 1E [Coccomyxa sp. Obi]
pcri_g2297.t1	GHP11342.1	91.8	85	7	0	127	381	1	85	4.13e-48	159	41880	Pycnococcus provasolii	GHP11342.1 ubiquitin-fold modifier 1 [Pycnococcus provasolii]
pcri_g2298.t1	BDA48499.1	44	825	415	12	1	2427	1	794	1.57e-157	518	2315456	Coccomyxa sp. Obi	BDA48499.1 Condensin-2 complex subunit G2 [Coccomyxa sp. Obi]
pcri_g2300.t1	KAA6426267.1	58.2	244	89	3	13	744	178	408	8.18e-80	260	2608996	Trebouxia sp. A1-2	KAA6426267.1 putative chlorophyll(ide) b reductase chloroplastic-like [Trebouxia sp. A1-2]
pcri_g2301.t1	PRW56950.1	57.9	126	53	0	40	417	424	549	4.76e-32	130	3076	Chlorella sorokiniana	PRW56950.1 putative chlorophyll(ide) b reductase chloroplastic isoform A [Chlorella sorokiniana]
pcri_g2303.t1	PRW57233.1	36.9	339	145	6	175	990	108	444	5.31e-44	177	3076	Chlorella sorokiniana	PRW57233.1 Werner syndrome-like exonuclease [Chlorella sorokiniana]
pcri_g2304.t1	BDA48518.1	43.3	67	32	1	43	225	498	564	1.91e-07	58.2	2315456	Coccomyxa sp. Obi	BDA48518.1 probable Werner syndrome ATP-dependent helicase homolog at N-terminal half [Coccomyxa sp. Obi]
pcri_g2305.t1	BDA48682.1	43.2	352	179	7	319	1320	99	447	9.83e-60	212	2315456	Coccomyxa sp. Obi	BDA48682.1 Transmembrane protein 19 [Coccomyxa sp. Obi]
pcri_g2308.t1	KAA6427875.1	42.6	108	53	3	121	438	118	218	8.56e-14	78.6	2608996	Trebouxia sp. A1-2	KAA6427875.1 hypothetical protein FRX49_02537 [Trebouxia sp. A1-2]
pcri_g2309.t1	XP_039843962.1	34.1	167	98	5	325	795	147	311	7.92e-11	73.6	38727	Panicum virgatum	XP_039843962.1 protein OVEREXPRESSOR OF CATIONIC PEROXIDASE 3-like [Panicum virgatum] >KAG2612662.1 hypothetical protein PVAP13_4KG317100 [Panicum virgatum]
pcri_g2310.t1	XP_011401475.1	45.6	114	62	0	385	726	124	237	8.65e-17	88.6	3075	Auxenochlorella protothecoides	XP_011401475.1 hypothetical protein F751_0976 [Auxenochlorella protothecoides] >KFM28460.1 hypothetical protein F751_0976 [Auxenochlorella protothecoides] >RMZ53888.1 hypothetical protein APUTEX25_005570 [Auxenochlorella protothecoides]
pcri_g2311.t1	BDA41815.1	40.6	616	301	15	88	1872	33	604	3.6e-148	452	2315456	Coccomyxa sp. Obi	BDA41815.1 probable cathepsin L at C-terminar half [Coccomyxa sp. Obi]
pcri_g2312.t1	KAI3429482.1	49.1	287	143	2	13	867	8	293	1.32e-78	257	3077	Chlorella vulgaris	KAI3429482.1 hypothetical protein D9Q98_005573 [Chlorella vulgaris]
pcri_g2313.t1	BDA44406.1	46.4	741	319	13	475	2538	40	755	1.01e-199	598	2315456	Coccomyxa sp. Obi	BDA44406.1 probable mitogen-activated protein kinase kinase kinase 11 at C-terminar half [Coccomyxa sp. Obi]
pcri_g2314.t1	XP_011398740.1	40.1	217	120	6	52	696	1	209	1.63e-40	148	3075	Auxenochlorella protothecoides	XP_011398740.1 39S ribosomal protein L46, mitochondrial [Auxenochlorella protothecoides] >KFM25844.1 39S ribosomal protein L46, mitochondrial [Auxenochlorella protothecoides] >RMZ55868.1 hypothetical protein APUTEX25_003834 [Auxenochlorella protothecoides]
pcri_g2315.t1	PRW60781.1	42	255	134	4	115	843	18	270	3.49e-52	184	3076	Chlorella sorokiniana	PRW60781.1 DUF151 domain-containing [Chlorella sorokiniana]
pcri_g2315.t2	PRW60781.1	42	255	134	4	115	843	18	270	7.23e-52	184	3076	Chlorella sorokiniana	PRW60781.1 DUF151 domain-containing [Chlorella sorokiniana]
pcri_g2316.t1	KAA6429387.1	34.5	203	126	2	232	819	40	242	1.73e-21	105	2608996	Trebouxia sp. A1-2	KAA6429387.1 hypothetical protein FRX49_00781 [Trebouxia sp. A1-2]
pcri_g2318.t1	CAD7695331.1	47.9	217	94	4	13	618	8	220	1.67e-56	189	121088	Ostreobium quekettii	CAD7695331.1 unnamed protein product [Ostreobium quekettii]
pcri_g2319.t1	XP_005648602.1	43.6	188	99	3	13	558	4	190	5.36e-42	152	574566	Coccomyxa subellipsoidea C-169	XP_005648602.1 hypothetical protein COCSUDRAFT_41372 [Coccomyxa subellipsoidea C-169] >EIE24058.1 hypothetical protein COCSUDRAFT_41372 [Coccomyxa subellipsoidea C-169]
pcri_g2320.t1	KAA6427264.1	58.7	305	125	1	19	933	4	307	6.21e-112	338	2608996	Trebouxia sp. A1-2	KAA6427264.1 mitochondrial thiamine pyrophosphate carrier-like [Trebouxia sp. A1-2]
pcri_g2322.t1	BDA46032.1	64.4	598	205	3	436	2226	42	632	2.75e-278	789	2315456	Coccomyxa sp. Obi	BDA46032.1 Outer envelope protein 80, chloroplastic [Coccomyxa sp. Obi]
pcri_g2323.t1	BDA46301.1	30.7	775	454	23	88	2289	22	754	3.83e-74	267	2315456	Coccomyxa sp. Obi	BDA46301.1 Nuclear pore complex protein NUP88 [Coccomyxa sp. Obi]
pcri_g2325.t1	BDA46175.1	36.3	504	249	6	49	1548	20	455	1.78e-80	279	2315456	Coccomyxa sp. Obi	BDA46175.1 probable chaperone protein DnaJ at C-terminar half [Coccomyxa sp. Obi]
pcri_g2326.t1	KAF6262690.1	65.9	220	75	0	70	729	26	245	5.93e-100	304	2650976	Scenedesmus sp. NREL 46B-D3	KAF6262690.1 UNC-50 family protein [Scenedesmus sp. NREL 46B-D3]
pcri_g2327.t1	KAA6417054.1	49	555	194	6	202	1863	5	471	6.79e-113	357	2608996	Trebouxia sp. A1-2	KAA6417054.1 eukaryotic translation initiation factor 5 [Trebouxia sp. A1-2]
pcri_g2329.t1	XP_005848113.1	34.9	344	193	4	88	1080	10	335	3e-48	177	554065	Chlorella variabilis	XP_005848113.1 hypothetical protein CHLNCDRAFT_52094 [Chlorella variabilis] >EFN56011.1 hypothetical protein CHLNCDRAFT_52094 [Chlorella variabilis]
pcri_g2330.t1	BDA48493.1	46.5	200	102	3	235	819	123	322	6.43e-45	173	2315456	Coccomyxa sp. Obi	BDA48493.1 probable 4'-phosphopantetheinyl transferase slr0495 [Coccomyxa sp. Obi]
pcri_g2331.t1	BDA50548.1	44.3	309	129	8	208	1119	42	312	2.11e-67	239	2315456	Coccomyxa sp. Obi	BDA50548.1 probable Expansin-A10 at N-terminal half [Coccomyxa sp. Obi]
pcri_g2332.t1	BDA48565.1	51.5	171	79	3	2713	3219	568	736	1.57e-37	164	2315456	Coccomyxa sp. Obi	BDA48565.1 probable plastid-lipid-associated protein 6, chloroplastic at C-terminar half [Coccomyxa sp. Obi]
pcri_g2333.t1	KAA6426449.1	39.2	332	113	8	82	1071	10	254	5.31e-51	183	2608996	Trebouxia sp. A1-2	KAA6426449.1 nucleic acid binding [Trebouxia sp. A1-2]
pcri_g2334.t1	KAI3423828.1	42.1	349	179	10	10	1020	10	347	2.21e-44	169	3077	Chlorella vulgaris	KAI3423828.1 hypothetical protein D9Q98_009664 [Chlorella vulgaris]
pcri_g2335.t1	AKI32373.1	94.3	318	18	0	103	1056	1	318	2.84e-210	589	1562155	Prasiolopsis sp. SAG 84.81	AKI32373.1 DNA meiotic recombinase 1, partial [Prasiolopsis sp. SAG 84.81]
pcri_g2336.t1	XP_005652238.1	46	834	394	9	4	2466	82	872	6.68e-207	620	574566	Coccomyxa subellipsoidea C-169	XP_005652238.1 N-terminal acetyltransferase A, auxiliary subunit [Coccomyxa subellipsoidea C-169] >EIE27694.1 N-terminal acetyltransferase A, auxiliary subunit [Coccomyxa subellipsoidea C-169]
pcri_g2337.t1	KAF6257304.1	45.7	230	110	1	289	978	21	235	4.33e-56	197	2650976	Scenedesmus sp. NREL 46B-D3	KAF6257304.1 DNA glycosylase [Scenedesmus sp. NREL 46B-D3]
pcri_g2338.t1	PRW20919.1	55.3	76	34	0	37	264	5	80	8.13e-13	73.2	3076	Chlorella sorokiniana	PRW20919.1 short chain dehydrogenase reductase family [Chlorella sorokiniana]
pcri_g2341.t1	BDA41985.1	61	625	216	6	10	1809	3	624	6.24e-235	684	2315456	Coccomyxa sp. Obi	BDA41985.1 Nucleolar protein 10 [Coccomyxa sp. Obi]
pcri_g2342.t1	BDA41976.1	69.3	486	141	3	715	2172	119	596	6.07e-213	621	2315456	Coccomyxa sp. Obi	BDA41976.1 ATP-dependent RNA helicase DBP3 [Coccomyxa sp. Obi]
pcri_g2343.t1	XP_005848895.1	41.1	314	160	9	190	1092	6	307	2.87e-72	239	554065	Chlorella variabilis	XP_005848895.1 hypothetical protein CHLNCDRAFT_144287 [Chlorella variabilis] >EFN56793.1 hypothetical protein CHLNCDRAFT_144287 [Chlorella variabilis]
pcri_g2344.t1	KAA6425640.1	48.4	772	280	14	103	2181	85	817	9.8e-200	596	2608996	Trebouxia sp. A1-2	KAA6425640.1 hypothetical protein FRX49_04537 [Trebouxia sp. A1-2]
pcri_g2346.t1	GAX76211.1	26.9	616	328	18	130	1941	37	542	1.38e-24	120	1157962	Chlamydomonas eustigma	GAX76211.1 hypothetical protein CEUSTIGMA_g3655.t1 [Chlamydomonas eustigma]
pcri_g2347.t1	PSC69834.1	43.8	105	45	4	856	1131	453	556	1.07e-05	61.2	554055	Micractinium conductrix	PSC69834.1 BUD22 family [Micractinium conductrix]
pcri_g2348.t1	KAG7674232.1	53.5	99	46	0	88	384	4	102	3.34e-27	107	1650286	Chlorella desiccata (nom. nud.)	KAG7674232.1 hypothetical protein KSW81_006057 [Chlorella desiccata (nom. nud.)] >KAH7621138.1 putative Protein METHYLENE BLUE SENSITIVITY 2 [Chlorella desiccata (nom. nud.)]
pcri_g2349.t1	KAA6426117.1	37.3	804	452	18	244	2577	17	794	1.01e-141	450	2608996	Trebouxia sp. A1-2	KAA6426117.1 isoamylase chloroplastic-like [Trebouxia sp. A1-2]
pcri_g2350.t1	KAI3436489.1	44.4	277	141	4	643	1452	164	434	7.75e-54	214	3077	Chlorella vulgaris	KAI3436489.1 hypothetical protein D9Q98_005906 [Chlorella vulgaris]
pcri_g2352.t1	XP_005649970.1	36.1	396	234	6	1	1179	1	380	3.99e-68	233	574566	Coccomyxa subellipsoidea C-169	XP_005649970.1 zf-DHHC-domain-containing protein [Coccomyxa subellipsoidea C-169] >EIE25426.1 zf-DHHC-domain-containing protein [Coccomyxa subellipsoidea C-169]
pcri_g2353.t1	XP_005649942.1	76	179	43	0	1	537	1	179	1.63e-98	292	574566	Coccomyxa subellipsoidea C-169	XP_005649942.1 60S ribosome subunit biogenesis protein NIP7 [Coccomyxa subellipsoidea C-169] >EIE25398.1 60S ribosome subunit biogenesis protein NIP7 [Coccomyxa subellipsoidea C-169]
pcri_g2354.t1	XP_005649800.1	71.8	348	97	1	4	1044	4	351	7.54e-165	474	574566	Coccomyxa subellipsoidea C-169	XP_005649800.1 NAD-dependent glycerol-3-phosphate dehydrogenase [Coccomyxa subellipsoidea C-169] >EIE25256.1 NAD-dependent glycerol-3-phosphate dehydrogenase [Coccomyxa subellipsoidea C-169]
pcri_g2356.t1	WP_157960654.1	34.3	178	99	3	1327	1857	208	368	6.35e-20	104	1977320	Primorskyibacter marinus	WP_157960654.1 glycosyltransferase [Primorskyibacter marinus]
pcri_g2358.t1	GAX80021.1	40.9	450	236	5	19	1332	9	440	6.22e-98	323	1157962	Chlamydomonas eustigma	GAX80021.1 hypothetical protein CEUSTIGMA_g7460.t1 [Chlamydomonas eustigma]
pcri_g2359.t1	BDA41495.1	49.7	977	459	11	1	2844	1	974	8.92e-312	899	2315456	Coccomyxa sp. Obi	BDA41495.1 probable zinc protease PqqL [Coccomyxa sp. Obi]
pcri_g2360.t1	XP_005646680.1	57.3	103	43	1	7	315	2	103	2.47e-24	99.8	574566	Coccomyxa subellipsoidea C-169	XP_005646680.1 tubulin binding cofactor A [Coccomyxa subellipsoidea C-169] >EIE22136.1 tubulin binding cofactor A [Coccomyxa subellipsoidea C-169]
pcri_g2361.t1	BDA42593.1	38.3	775	334	14	1444	3672	206	868	1.56e-122	428	2315456	Coccomyxa sp. Obi	BDA42593.1 probable ATP-dependent helicase hrq1 [Coccomyxa sp. Obi]
pcri_g2362.t1	XP_005649259.1	66.4	529	165	3	1036	2589	252	778	5.46e-230	698	574566	Coccomyxa subellipsoidea C-169	XP_005649259.1 DEAD-domain-containing protein, partial [Coccomyxa subellipsoidea C-169] >EIE24715.1 DEAD-domain-containing protein, partial [Coccomyxa subellipsoidea C-169]
pcri_g2365.t1	BDA49485.1	36.7	147	89	2	2044	2484	253	395	7.2e-06	62.4	2315456	Coccomyxa sp. Obi	BDA49485.1 probable ABSCISIC ACID-INSENSITIVE 5-like protein 2 [Coccomyxa sp. Obi]
pcri_g2366.t1	BDA50277.1	52.8	394	181	3	280	1458	18	407	2.34e-132	400	2315456	Coccomyxa sp. Obi	BDA50277.1 Peptide chain release factor 2 [Coccomyxa sp. Obi]
pcri_g2368.t1	KAI3434628.1	32.1	947	420	25	2605	5394	188	928	2.59e-83	308	3077	Chlorella vulgaris	KAI3434628.1 hypothetical protein D9Q98_002695 [Chlorella vulgaris]
pcri_g2369.t1	GIL90722.1	40.2	127	48	4	322	630	23	145	2.45e-07	68.6	1737510	Volvox reticuliferus	GIL90722.1 hypothetical protein Vretifemale_18489 [Volvox reticuliferus]
pcri_g2372.t1	XP_002953553.1	57.1	319	132	2	1	942	143	461	7.71e-125	377	3068	Volvox carteri f. nagariensis	XP_002953553.1 hypothetical protein VOLCADRAFT_82302 [Volvox carteri f. nagariensis] >EFJ45526.1 hypothetical protein VOLCADRAFT_82302 [Volvox carteri f. nagariensis]
pcri_g2373.t1	BDA42630.1	27.3	400	244	14	406	1545	150	522	1.09e-10	77	2315456	Coccomyxa sp. Obi	BDA42630.1 hypothetical protein COCOBI_03-5230 [Coccomyxa sp. Obi]
pcri_g2374.t1	RMZ57255.1	47	662	295	16	1486	3384	162	796	2.75e-160	513	3075	Auxenochlorella protothecoides	RMZ57255.1 hypothetical protein APUTEX25_004089, partial [Auxenochlorella protothecoides]
pcri_g2375.t1	BDA44416.1	47.9	610	280	9	682	2481	222	803	1.29e-143	483	2315456	Coccomyxa sp. Obi	BDA44416.1 probable Kinesin-like protein KIN-12E [Coccomyxa sp. Obi]
pcri_g2376.t1	PRW60820.1	39.7	662	291	14	19	1983	22	582	1.7e-118	378	3076	Chlorella sorokiniana	PRW60820.1 methyltransferase NSUN6 isoform X1 [Chlorella sorokiniana]
pcri_g2377.t1	KAA6423232.1	41.1	353	177	5	277	1242	34	386	6.52e-77	257	2608996	Trebouxia sp. A1-2	KAA6423232.1 Six-hairpin glycosidase [Trebouxia sp. A1-2]
pcri_g2382.t1	KAI3425316.1	41.9	289	165	1	172	1029	13	301	2.15e-59	204	3077	Chlorella vulgaris	KAI3425316.1 hypothetical protein D9Q98_009081 [Chlorella vulgaris]
pcri_g2383.t1	KAA6428321.1	54.6	205	79	3	289	903	40	230	1.42e-64	214	2608996	Trebouxia sp. A1-2	KAA6428321.1 hypothetical protein FRX49_01917 [Trebouxia sp. A1-2]
pcri_g2384.t1	BDA41897.1	50.4	678	285	12	13	1908	8	680	1.15e-212	627	2315456	Coccomyxa sp. Obi	BDA41897.1 E3 ubiquitin-protein ligase ORTHRUS 2 [Coccomyxa sp. Obi]
pcri_g2386.t1	XP_003060037.1	24.6	573	428	2	112	1824	79	649	2.21e-30	141	564608	Micromonas pusilla CCMP1545	XP_003060037.1 predicted protein [Micromonas pusilla CCMP1545] >EEH55989.1 predicted protein [Micromonas pusilla CCMP1545]
pcri_g2387.t1	XP_005649760.1	74.3	346	75	1	1	996	26	371	4.64e-175	501	574566	Coccomyxa subellipsoidea C-169	XP_005649760.1 cysteine synthase A [Coccomyxa subellipsoidea C-169] >EIE25216.1 cysteine synthase A [Coccomyxa subellipsoidea C-169]
pcri_g2388.t1	PRW59052.1	65.3	259	83	1	244	1020	69	320	3.5e-93	291	3076	Chlorella sorokiniana	PRW59052.1 cytochrome c-type biogenesis ccda-like chloroplastic 1 [Chlorella sorokiniana]
pcri_g2391.t1	GAX73812.1	66.6	595	193	3	361	2139	76	666	4.86e-298	840	1157962	Chlamydomonas eustigma	GAX73812.1 hypothetical protein CEUSTIGMA_g1263.t1 [Chlamydomonas eustigma]
pcri_g2392.t1	KAI3425123.1	46.7	122	51	3	34	384	4	116	2.52e-20	97.1	3077	Chlorella vulgaris	KAI3425123.1 hypothetical protein D9Q98_008895 [Chlorella vulgaris]
pcri_g2393.t1	PRW51155.1	41.3	356	173	7	136	1158	22	356	6.75e-81	262	3076	Chlorella sorokiniana	PRW51155.1 D-aspartate oxidase [Chlorella sorokiniana]
pcri_g2394.t1	XP_005850221.1	42	119	67	1	196	552	672	788	6.4e-20	104	554065	Chlorella variabilis	XP_005850221.1 hypothetical protein CHLNCDRAFT_34551 [Chlorella variabilis] >EFN58119.1 hypothetical protein CHLNCDRAFT_34551 [Chlorella variabilis]
pcri_g2395.t1	GAQ89009.1	49	451	194	7	51	1295	110	560	1.65e-110	364	105231	Klebsormidium nitens	GAQ89009.1 hypothetical protein KFL_004790030 [Klebsormidium nitens]
pcri_g2396.t1	BDA41688.1	42	753	418	15	187	2430	9	747	1.16e-153	478	2315456	Coccomyxa sp. Obi	BDA41688.1 Eukaryotic translation initiation factor isoform 4G-1 [Coccomyxa sp. Obi]
pcri_g2397.t1	AVU04952.1	53.9	206	72	3	109	720	48	232	7.45e-44	158	312850	Lobosphaera incisa	AVU04952.1 acetyl-CoA biotin carboxyl carrier [Lobosphaera incisa]
pcri_g2398.t1	PRW56822.1	38.4	631	362	8	28	1914	45	650	8.04e-136	437	3076	Chlorella sorokiniana	PRW56822.1 calcium-dependent kinase 1 [Chlorella sorokiniana]
pcri_g2399.t1	KAA6419259.1	31.4	797	465	20	157	2472	33	772	2.82e-73	266	2608996	Trebouxia sp. A1-2	KAA6419259.1 hypothetical protein FRX49_10783 [Trebouxia sp. A1-2]
pcri_g2401.t1	BDA41930.1	49.5	321	158	4	85	1041	1	319	1.39e-87	290	2315456	Coccomyxa sp. Obi	BDA41930.1 DNA-(apurinic or apyrimidinic site) lyase 2 [Coccomyxa sp. Obi]
pcri_g2402.t1	TKY63062.1	78	323	71	0	82	1050	7	329	2.6e-186	528	455371	Spatholobus suberectus	TKY63062.1 Ribonucleoside-diphosphate reductase small chain [Spatholobus suberectus]
pcri_g2404.t1	PRW56798.1	36	528	223	16	127	1578	38	494	2.07e-69	241	3076	Chlorella sorokiniana	PRW56798.1 molecular chaperone [Chlorella sorokiniana]
pcri_g2406.t1	PRW56539.1	70.7	938	263	5	1750	4551	56	985	0	1274	3076	Chlorella sorokiniana	PRW56539.1 translocase subunit chloroplastic isoform A [Chlorella sorokiniana]
pcri_g2408.t1	BDA41486.1	62.7	161	60	0	1	483	20	180	3.55e-58	226	2315456	Coccomyxa sp. Obi	BDA41486.1 probable transcription factor MYB3R-5 at N-terminal half [Coccomyxa sp. Obi]
pcri_g2409.t1	KAA6414352.1	48.7	308	130	6	16	867	4	307	2.48e-65	218	2608996	Trebouxia sp. A1-2	KAA6414352.1 secretory carrier-associated membrane 1-like [Trebouxia sp. A1-2]
pcri_g2410.t1	XP_005649999.1	50.7	140	61	3	1204	1623	330	461	4.36e-24	117	574566	Coccomyxa subellipsoidea C-169	XP_005649999.1 hypothetical protein COCSUDRAFT_61672 [Coccomyxa subellipsoidea C-169] >EIE25455.1 hypothetical protein COCSUDRAFT_61672 [Coccomyxa subellipsoidea C-169]
pcri_g2411.t1	XP_005649998.1	49.6	502	182	9	1	1392	1	469	1.81e-88	293	574566	Coccomyxa subellipsoidea C-169	XP_005649998.1 hypothetical protein COCSUDRAFT_61671 [Coccomyxa subellipsoidea C-169] >EIE25454.1 hypothetical protein COCSUDRAFT_61671 [Coccomyxa subellipsoidea C-169]
pcri_g2413.t1	XP_005650589.1	57.1	322	137	1	175	1137	2	323	3.37e-130	387	574566	Coccomyxa subellipsoidea C-169	XP_005650589.1 kinase-like protein [Coccomyxa subellipsoidea C-169] >EIE26045.1 kinase-like protein [Coccomyxa subellipsoidea C-169]
pcri_g2414.t1	KAA6427202.1	44.8	916	427	14	235	2934	49	901	3.05e-215	651	2608996	Trebouxia sp. A1-2	KAA6427202.1 DNA mismatch repair Msh6-2 [Trebouxia sp. A1-2]
pcri_g2416.t1	BDA41893.1	41.9	716	303	11	97	2109	3	650	1.66e-157	483	2315456	Coccomyxa sp. Obi	BDA41893.1 probable polyketide hydroxylase at N-terminal half [Coccomyxa sp. Obi]
pcri_g2417.t1	PRW56799.1	37	281	144	4	1	765	1	274	5.98e-41	152	3076	Chlorella sorokiniana	PRW56799.1 triphosphate tunel metalloenzyme 3-like [Chlorella sorokiniana]
pcri_g2418.t1	KAH7567244.1	43.5	223	119	2	16	681	9	225	7.44e-53	182	99658	Xanthoceras sorbifolium	KAH7567244.1 hypothetical protein JRO89_XS07G0037600 [Xanthoceras sorbifolium]
pcri_g2419.t1	KAH8939569.1	60	65	26	0	25	219	8	72	1.16e-16	78.6	53036	Sphagnum fallax	KAH8939569.1 hypothetical protein BDL97_15G042800 [Sphagnum fallax]
pcri_g2420.t2	CAD7696175.1	54.9	182	78	3	16	555	5	184	4.36e-59	193	121088	Ostreobium quekettii	CAD7696175.1 unnamed protein product [Ostreobium quekettii]
pcri_g2420.t1	CAD7696175.1	54.9	182	78	3	109	648	5	184	9.46e-59	194	121088	Ostreobium quekettii	CAD7696175.1 unnamed protein product [Ostreobium quekettii]
pcri_g2421.t1	BDA41934.1	33.6	152	99	1	277	726	52	203	1.11e-09	73.6	2315456	Coccomyxa sp. Obi	BDA41934.1 hypothetical protein COCOBI_02-7320 [Coccomyxa sp. Obi]
pcri_g2423.t1	PRW56799.1	41	183	100	2	10	555	98	273	2.47e-32	128	3076	Chlorella sorokiniana	PRW56799.1 triphosphate tunel metalloenzyme 3-like [Chlorella sorokiniana]
pcri_g2423.t2	PRW56799.1	42.9	205	106	3	1	609	78	273	3.16e-39	146	3076	Chlorella sorokiniana	PRW56799.1 triphosphate tunel metalloenzyme 3-like [Chlorella sorokiniana]
pcri_g2424.t1	EFJ14369.1	71.7	53	15	0	10	168	5	57	6.78e-17	86.7	88036	Selaginella moellendorffii	EFJ14369.1 hypothetical protein SELMODRAFT_49312, partial [Selaginella moellendorffii]
pcri_g2425.t1	PSC69743.1	54.5	211	88	2	142	774	2	204	3.6e-67	217	554055	Micractinium conductrix	PSC69743.1 mitochondrial import receptor subunit TOM20 [Micractinium conductrix]
pcri_g2426.t1	GBF95074.1	29	335	186	16	46	981	48	353	4.57e-08	68.9	307507	Raphidocelis subcapitata	GBF95074.1 hypothetical protein Rsub_07575 [Raphidocelis subcapitata]
pcri_g2427.t1	XP_005649873.1	30.7	567	303	11	1060	2604	260	788	5.8e-40	172	574566	Coccomyxa subellipsoidea C-169	XP_005649873.1 hypothetical protein COCSUDRAFT_65194 [Coccomyxa subellipsoidea C-169] >EIE25329.1 hypothetical protein COCSUDRAFT_65194 [Coccomyxa subellipsoidea C-169]
pcri_g2428.t1	CAG9463557.1	52	98	42	2	25	306	7	103	1.43e-22	94.7	765719	Pedinophyceae sp. YPF-701	CAG9463557.1 unnamed protein product [Pedinophyceae sp. YPF-701]
pcri_g2430.t1	BDA41973.1	38.5	156	90	4	226	681	62	215	4.35e-20	100	2315456	Coccomyxa sp. Obi	BDA41973.1 hypothetical protein COCOBI_02-7710 [Coccomyxa sp. Obi]
pcri_g2431.t1	KAA6424429.1	53.4	204	81	3	142	747	48	239	1.1e-54	189	2608996	Trebouxia sp. A1-2	KAA6424429.1 GPR1 FUN34 yaaH family protein [Trebouxia sp. A1-2]
pcri_g2432.t1	BDA49847.1	30.7	714	289	15	166	1845	65	726	2.25e-83	287	2315456	Coccomyxa sp. Obi	BDA49847.1 hypothetical protein COCOBI_14-4670 [Coccomyxa sp. Obi]
pcri_g2433.t1	BDA49676.1	52	177	65	1	793	1323	200	356	2.45e-50	196	2315456	Coccomyxa sp. Obi	BDA49676.1 hypothetical protein COCOBI_14-2960 [Coccomyxa sp. Obi]
pcri_g2434.t1	XP_011402305.1	49.5	313	110	4	2005	2937	324	590	1.91e-82	292	3075	Auxenochlorella protothecoides	XP_011402305.1 Serine/threonine-protein kinase CTR1 [Auxenochlorella protothecoides] >KFM29252.1 Serine/threonine-protein kinase CTR1 [Auxenochlorella protothecoides]
pcri_g2435.t1	XP_005649960.1	30.7	883	484	23	4021	6534	806	1605	1.41e-61	249	574566	Coccomyxa subellipsoidea C-169	XP_005649960.1 hypothetical protein COCSUDRAFT_61635 [Coccomyxa subellipsoidea C-169] >EIE25416.1 hypothetical protein COCSUDRAFT_61635 [Coccomyxa subellipsoidea C-169]
pcri_g2436.t1	KAA6428346.1	48.8	252	117	4	478	1218	41	285	1.85e-63	216	2608996	Trebouxia sp. A1-2	KAA6428346.1 hypothetical protein FRX49_01941, partial [Trebouxia sp. A1-2]
pcri_g2437.t1	KAA6421598.1	49.7	165	77	2	238	723	15	176	3.52e-44	159	2608996	Trebouxia sp. A1-2	KAA6421598.1 hypothetical protein FRX49_08541 [Trebouxia sp. A1-2]
pcri_g2438.t1	KAI3424237.1	39.1	975	390	21	13	2817	41	851	1.34e-179	553	3077	Chlorella vulgaris	KAI3424237.1 hypothetical protein D9Q98_009593 [Chlorella vulgaris]
pcri_g2439.t1	BDA51349.1	49.9	1073	426	19	724	3846	400	1392	2.42e-273	824	2315456	Coccomyxa sp. Obi	BDA51349.1 probable ATP-dependent helicase rhp16 [Coccomyxa sp. Obi]
pcri_g2440.t1	KAI3434669.1	42.8	236	128	6	106	801	25	257	5.64e-47	169	3077	Chlorella vulgaris	KAI3434669.1 hypothetical protein D9Q98_002733 [Chlorella vulgaris]
pcri_g2441.t1	XP_005847928.1	40.3	211	96	5	73	684	16	203	5.69e-40	149	554065	Chlorella variabilis	XP_005847928.1 hypothetical protein CHLNCDRAFT_52055 [Chlorella variabilis] >EFN55826.1 hypothetical protein CHLNCDRAFT_52055 [Chlorella variabilis]
pcri_g2442.t1	KAH7622601.1	54.9	700	287	12	226	2307	79	755	2.24e-237	691	1650286	Chlorella desiccata (nom. nud.)	KAH7622601.1 putative ATP-dependent DNA helicase DDM1 [Chlorella desiccata (nom. nud.)]
pcri_g2444.t1	XP_005651974.1	60.6	371	143	2	1	1104	1	371	9.83e-152	442	574566	Coccomyxa subellipsoidea C-169	XP_005651974.1 vacuolar H+ ATPase V1 sector, subunit C [Coccomyxa subellipsoidea C-169] >EIE27430.1 vacuolar H+ ATPase V1 sector, subunit C [Coccomyxa subellipsoidea C-169]
pcri_g2445.t1	BDA49814.1	45.2	764	322	15	85	2091	2	763	8.79e-184	552	2315456	Coccomyxa sp. Obi	BDA49814.1 Deoxyribodipyrimidine photo-lyase [Coccomyxa sp. Obi]
pcri_g2446.t1	BDA49100.1	58.9	163	61	2	85	573	12	168	7.83e-54	180	2315456	Coccomyxa sp. Obi	BDA49100.1 N-alpha-acetyltransferase 30 [Coccomyxa sp. Obi]
pcri_g2447.t1	RYF10359.1	48.6	370	160	4	445	1509	18	372	4.22e-110	342	2026735	Deltaproteobacteria bacterium	RYF10359.1 hypothetical protein EOO40_05300, partial [Deltaproteobacteria bacterium]
pcri_g2448.t1	RYF10359.1	50.9	371	166	3	493	1605	18	372	6.56e-123	376	2026735	Deltaproteobacteria bacterium	RYF10359.1 hypothetical protein EOO40_05300, partial [Deltaproteobacteria bacterium]
pcri_g2450.t1	XP_024360925.1	37.8	164	81	3	127	615	82	225	2.62e-21	99.4	3218	Physcomitrium patens	XP_024360925.1 acetyltransferase NSI-like isoform X2 [Physcomitrium patens] >PNR30399.1 hypothetical protein PHYPA_026715 [Physcomitrium patens]
pcri_g2451.t1	XP_011395673.1	48.4	95	46	2	175	450	25	119	1.51e-10	67	3075	Auxenochlorella protothecoides	XP_011395673.1 hypothetical protein F751_2999 [Auxenochlorella protothecoides] >KFM22808.1 hypothetical protein F751_2999 [Auxenochlorella protothecoides]
pcri_g2452.t1	XP_005642611.1	66.7	33	11	0	10	108	5	37	0.000244	47	574566	Coccomyxa subellipsoidea C-169	XP_005642611.1 mitochondrial inner membrane translocase [Coccomyxa subellipsoidea C-169] >EIE18067.1 mitochondrial inner membrane translocase [Coccomyxa subellipsoidea C-169]
pcri_g2453.t1	KAA6428968.1	38.9	383	199	4	418	1566	79	426	4.51e-53	206	2608996	Trebouxia sp. A1-2	KAA6428968.1 hypothetical protein FRX49_01078 [Trebouxia sp. A1-2]
pcri_g2455.t1	KAA6426920.1	32.8	812	434	16	217	2502	27	776	1.34e-90	325	2608996	Trebouxia sp. A1-2	KAA6426920.1 ARM repeat superfamily isoform 2 [Trebouxia sp. A1-2]
pcri_g2456.t1	PSC69275.1	37.2	156	76	6	76	537	10	145	7.38e-09	67.4	554055	Micractinium conductrix	PSC69275.1 dentin sialophospho isoform A [Micractinium conductrix]
pcri_g2457.t1	XP_011398441.1	52	294	132	4	43	915	14	301	8.89e-96	299	3075	Auxenochlorella protothecoides	XP_011398441.1 putative beta-1,3-galactosyltransferase 12 [Auxenochlorella protothecoides] >KFM25545.1 putative beta-1,3-galactosyltransferase 12 [Auxenochlorella protothecoides] >RMZ54702.1 hypothetical protein APUTEX25_003080 [Auxenochlorella protothecoides]
pcri_g2458.t1	BDA46842.1	24.3	789	376	18	160	2325	3	637	2.99e-50	204	2315456	Coccomyxa sp. Obi	BDA46842.1 probable 5'-3' exoribonuclease 1 at N-terminal half [Coccomyxa sp. Obi]
pcri_g2459.t1	XP_005646373.1	36.9	471	208	11	46	1443	22	408	1.23e-62	234	574566	Coccomyxa subellipsoidea C-169	XP_005646373.1 hypothetical protein COCSUDRAFT_66702 [Coccomyxa subellipsoidea C-169] >EIE21829.1 hypothetical protein COCSUDRAFT_66702 [Coccomyxa subellipsoidea C-169]
[truncated: 5,637 more rows]

## Sheet: chloroplast
Sequence name	Sequence length	Hit desc.	Hit ACC	E-Value	Similarity	Bit-Score	Alignment length	Positives
Pcrispa_chloroplast_190903_orf00277	117	ref|NP_045826.1|photosystem II protein L [Chlorella vulgaris]ref|YP_004222042.1|photosystem II protein L [Coccomyxa subellipsoidea C-169]ref|YP_004347749.1|L protein of photosystem II [Chlorella variabilis]ref|YP_009020827.1|PSII 5 kDa protein [Chlorella sorokiniana]ref|YP_009104846.1|L protein of photosystem II [Myrmecia israelensis]ref|YP_009105140.1|L protein of photosystem II [Edaphochlorella…	NP_045826, YP_004222042, YP_004347749, YP_009020827, YP_009104846, YP_009105140, YP_009105223, YP_009105299, YP_009105388, YP_009105475, YP_009105517, YP_009105712, YP_009105784, YP_009105875, YP_009106157, YP_009106716, YP_009367758, YP_009455939, YP_009456040, YP_009725434, YP_635881, P56339, Q20EW4, ABX82603, AGZ19359, AIT93502, AST08844, AUJ22890, QDE53595, QFR50634, QGT76983, QJD22264, RYX99…	8.24799e-18	100	77.7962	38	38
Pcrispa_chloroplast_190903_orf00276	129	gb|AIT93500.1|J protein of photosystem II [Prasiolopsis sp. SAG 84.81]gb|AJM90180.1|photosystem II reaction center subunit X [Prasiolopsis sp. SAG 84.81]	AIT93500, AJM90180	5.67226e-18	100	78.5666	42	42
Pcrispa_chloroplast_190903_orf00272	189	gb|AIT93506.1|Z protein of photosystem II [Prasiolopsis sp. SAG 84.81]	AIT93506	1.19814e-18	100	81.6481	62	62
Pcrispa_chloroplast_190903_orf00281	246	gb|AIT93496.1|cytochrome b559 alpha subunit of photosystem II [Prasiolopsis sp. SAG 84.81]	AIT93496	2.33492e-52	100	168.318	81	81
Pcrispa_chloroplast_190903_orf00267	1107	gb|AIT93486.1|P700 apoprotein A1 of photosystem I [Prasiolopsis sp. SAG 84.81]gb|AJM90106.1|PSI P700 apoprotein A1 [Prasiolopsis sp. SAG 84.81]	AIT93486, AJM90106	0	99.4565	706.442	368	366
Pcrispa_chloroplast_190903_orf00265	921	ref|YP_009538400.1|putative LAGLIDADG homing endonuclease [Capsosiphon fulvescens]gb|AWX64089.1|putative LAGLIDADG homing endonuclease [Capsosiphon fulvescens]	YP_009538400, AWX64089	1.38934e-80	64.3333	256.914	300	193
Pcrispa_chloroplast_190903_orf00264	498	gb|AIT93486.1|P700 apoprotein A1 of photosystem I [Prasiolopsis sp. SAG 84.81]gb|AJM90106.1|PSI P700 apoprotein A1 [Prasiolopsis sp. SAG 84.81]	AIT93486, AJM90106	3.76529e-112	100	345.895	165	165
Pcrispa_chloroplast_190903_orf00263	903	gb|AYQ94967.1|hypothetical protein [Oedogonium angustistomum]	AYQ94967	6.16831e-48	54.6926	172.94	309	169
Pcrispa_chloroplast_190903_orf00257	129	gb|AKZ21087.1|P700 apoprotein A1 of photosystem I [Prasiola crispa]	AKZ21087	7.87653e-22	100	93.2041	42	42
Pcrispa_chloroplast_190903_orf00292	1797	ref|YP_009105467.1|hypothetical protein [Parietochloris pseudoalveolaris]gb|AIT94094.1|hypothetical protein [Parietochloris pseudoalveolaris]	YP_009105467, AIT94094	1.91763e-54	46.167	206.838	587	271
Pcrispa_chloroplast_190903_orf00308	5262	gb|AKZ21090.1|cell division protein [Prasiola crispa]	AKZ21090	0	99.8503	1321.99	668	667
Pcrispa_chloroplast_190903_orf00300	570	gb|AKZ21089.1|hypothetical chloroplast RF4 [Prasiola crispa]	AKZ21089	6.09597e-132	100	378.252	189	189
Pcrispa_chloroplast_190903_orf00296	588	gb|AKZ21081.1|putative phage/plasmid primase [Prasiola crispa]	AKZ21081	1.3925e-09	60.7143	68.9366	84	51
Pcrispa_chloroplast_190903_orf00254	2097	gb|AKZ21086.1|P700 apoprotein A2 of photosystem I [Prasiola crispa]	AKZ21086	0	100	1414.44	698	698
Pcrispa_chloroplast_190903_orf00283	846	gb|AKZ21088.1|septum site-determining protein [Prasiola crispa]	AKZ21088	2.4731e-173	100	490.345	281	281
Pcrispa_chloroplast_190903_orf00219	2022	gb|AKZ21076.1|hypothetical chloroplast RF62 [Prasiola crispa]	AKZ21076	0	99.6785	1204.12	622	620
Pcrispa_chloroplast_190903_orf00231	504	gb|AKZ21080.1|hypothetical protein [Prasiola crispa]	AKZ21080	5.79625e-119	100	343.584	167	167
Pcrispa_chloroplast_190903_orf00229	714	gb|AKZ21079.1|ribosomal protein S2 [Prasiola crispa]	AKZ21079	2.95261e-175	100	491.886	237	237
Pcrispa_chloroplast_190903_orf00226	2799	gb|AKZ21078.1|hypothetical chloroplast RF1 [Prasiola crispa]	AKZ21078	0	99.5708	1616.28	932	928
Pcrispa_chloroplast_190903_orf00225	819	gb|AKZ21077.1|probable transport protein [Prasiola crispa]	AKZ21077	9.33434e-166	100	470.315	272	272
Pcrispa_chloroplast_190903_orf00232	1239	gb|AIT93471.1|chloroplast enveloppe membrane protein [Prasiolopsis sp. SAG 84.81]	AIT93471	2.21471e-155	73.7885	456.833	454	335
Pcrispa_chloroplast_190903_orf00211	117	ref|YP_009105082.1|I polypeptide of photosystem II [Stichococcus bacillaris]gb|AIT93669.1|I polypeptide of photosystem II [Stichococcus bacillaris]	YP_009105082, AIT93669	2.15743e-14	94.7368	69.3218	38	36
Pcrispa_chloroplast_190903_orf00207	1638	gb|AKZ21075.1|beta subunit of acetyl-CoA carboxylase carboxytransferase [Prasiola crispa]	AKZ21075	0	99.8058	992.26	515	514
Pcrispa_chloroplast_190903_orf00249	726	gb|AKZ21105.1|putative integrase/recombinase protein [Prasiola crispa]	AKZ21105	7.78613e-29	84.8101	117.857	79	67
Pcrispa_chloroplast_190903_orf00246	660	gb|AKZ21085.1|ATP-binding subunit of protochlorophyllide reductase [Prasiola crispa]	AKZ21085	2.15087e-135	100	389.037	215	215
Pcrispa_chloroplast_190903_orf00242	606	gb|AKZ21084.1|proteolytic subunit 2 of clp protease [Prasiola crispa]	AKZ21084	3.14365e-145	99.5025	412.535	201	200
Pcrispa_chloroplast_190903_orf00239	303	gb|AKZ21083.1|ribosomal protein S14 [Prasiola crispa]	AKZ21083	4.58007e-65	100	201.83	100	100
Pcrispa_chloroplast_190903_orf00236	942	gb|AKZ21082.1|hypothetical protein [Prasiola crispa]	AKZ21082	0	97.1246	598.201	313	304
Pcrispa_chloroplast_190903_orf00235	3600	gb|AKZ21081.1|putative phage/plasmid primase [Prasiola crispa]	AKZ21081	0	95.5652	2124.75	1150	1099
Pcrispa_chloroplast_190903_orf00372	816	gb|AKZ21123.1|ribosomal protein S3 [Prasiola crispa]	AKZ21123	1.43239e-172	100	487.649	271	271
Pcrispa_chloroplast_190903_orf00383	582	gb|AKZ21119.1|ribosomal protein S8 [Prasiola crispa]	AKZ21119	4.29829e-101	99.4819	300.442	193	192
Pcrispa_chloroplast_190903_orf00381	645	gb|AKZ21120.1|ribosomal protein L5 [Prasiola crispa]	AKZ21120	3.6787e-127	100	366.696	181	181
Pcrispa_chloroplast_190903_orf00379	369	gb|AKZ21121.1|ribosomal protein L14 [Prasiola crispa]	AKZ21121	1.28199e-80	100	243.047	122	122
Pcrispa_chloroplast_190903_orf00377	435	gb|AKZ21122.1|ribosomal protein L16 [Prasiola crispa]	AKZ21122	1.89501e-100	100	294.664	144	144
Pcrispa_chloroplast_190903_orf00370	279	gb|AIT93526.1|ribosomal protein S19 [Prasiolopsis sp. SAG 84.81]	AIT93526	7.87236e-58	100	185.267	92	92
Pcrispa_chloroplast_190903_orf00368	843	gb|AKZ21124.1|ribosomal protein L2 [Prasiola crispa]	AKZ21124	0	99.6429	560.066	280	279
Pcrispa_chloroplast_190903_orf00366	201	gb|AIT93514.1|ribosomal protein L23 [Prasiolopsis sp. SAG 84.81]	AIT93514	1.75837e-23	79.1667	95.1301	72	57
Pcrispa_chloroplast_190903_orf00398	435	gb|AIT93532.1|ribosomal protein S9 [Prasiolopsis sp. SAG 84.81]	AIT93532	4.03637e-65	91.9708	205.682	137	126
Pcrispa_chloroplast_190903_orf00402	282	gb|AKZ21115.1|ribosomal protein L12 [Prasiola crispa]	AKZ21115	5.26039e-40	100	139.428	71	71
Pcrispa_chloroplast_190903_orf00394	1557	gb|AKZ21117.1|alpha subunit of RNA polymerase [Prasiola crispa]	AKZ21117	0	99.4208	998.808	518	515
Pcrispa_chloroplast_190903_orf00392	393	gb|AKZ21118.1|ribosomal protein S11 [Prasiola crispa]	AKZ21118	2.73213e-63	100	199.904	130	130
Pcrispa_chloroplast_190903_orf00390	114	ref|YP_009104908.1|ribosomal protein L36 [Myrmecia israelensis]gb|AIT93439.1|ribosomal protein L36 [Myrmecia israelensis]	YP_009104908, AIT93439	1.5323e-15	100	72.0182	37	37
Pcrispa_chloroplast_190903_orf00334	1242	gb|AKZ21073.1|heme attachment to plastid cytochrome c [Prasiola crispa]	AKZ21073	0	100	826.239	413	413
Pcrispa_chloroplast_190903_orf00329	252	gb|AKZ21128.1|putative viral integrase, partial [Prasiola crispa]	AKZ21128	1.18112e-17	69.6203	87.4261	79	55
Pcrispa_chloroplast_190903_orf00324	465	gb|AKZ21105.1|putative integrase/recombinase protein [Prasiola crispa]	AKZ21105	4.09083e-42	91.0112	148.673	89	81
Pcrispa_chloroplast_190903_orf00315	954	gb|AKZ21091.1|D1 reaction center protein of photosystem II [Prasiola crispa]	AKZ21091	0	100	615.92	317	317
Pcrispa_chloroplast_190903_orf00313	132	gb|AKZ21091.1|D1 reaction center protein of photosystem II [Prasiola crispa]	AKZ21091	1.79102e-10	100	64.6994	29	29
Pcrispa_chloroplast_190903_orf00358	168	gb|EEJ50092.1|hypothetical protein HMPREF6123_2637 [Oribacterium sinus F0268]	EEJ50092	0.000922718	80	43.5134	30	24
Pcrispa_chloroplast_190903_orf00357	369	gb|AKZ21125.1|ribosomal protein L20 [Prasiola crispa]	AKZ21125	1.08452e-81	100	245.743	122	122
Pcrispa_chloroplast_190903_orf00355	339	gb|AKZ21126.1|ribosomal protein S18 [Prasiola crispa]	AKZ21126	2.05399e-70	99.1071	216.468	112	111
Pcrispa_chloroplast_190903_orf00350	1428	gb|AKZ21127.1|ribulose-1,5-bisphosphate carboxylase/oxygenase large subunit [Prasiola crispa]	AKZ21127	0	100	989.564	475	475
Pcrispa_chloroplast_190903_orf00346	2007	gb|AKZ21128.1|putative viral integrase, partial [Prasiola crispa]	AKZ21128	0	91.3758	765.377	487	445
Pcrispa_chloroplast_190903_orf00058	1473	gb|AKZ21107.1|CF1 beta subunit of ATP synthase [Prasiola crispa]	AKZ21107	0	100	972.615	476	476
Pcrispa_chloroplast_190903_orf00069	1059	gb|AIT93495.1|D2 reaction center protein of photosystem II [Prasiolopsis sp. SAG 84.81]	AIT93495	0	99.4318	682.559	352	350
Pcrispa_chloroplast_190903_orf00068	1386	gb|AKZ21104.1|CP43 chlorophyll apoprotein of photosystem II [Prasiola crispa]	AKZ21104	0	100	876.7	461	461
Pcrispa_chloroplast_190903_orf00064	126	gb|AIT93490.1|subunit IX of photosystem I [Prasiolopsis sp. SAG 84.81]	AIT93490	7.16182e-18	95.122	78.1814	41	39
Pcrispa_chloroplast_190903_orf00062	153	gb|KAG6540164.1|hypothetical protein Mapa_018454 [Marchantia paleacea]	KAG6540164	0.000964376	90.9091	43.1282	22	20
Pcrispa_chloroplast_190903_orf00061	384	gb|AKZ21106.1|CF1 epsilon subunit of ATP synthase [Prasiola crispa]	AKZ21106	2.31106e-87	100	260.766	127	127
Pcrispa_chloroplast_190903_orf00055	114	gb|AIT93498.1|10 kDa phosphoprotein of photosystem II [Prasiolopsis sp. SAG 84.81]	AIT93498	1.70468e-15	100	73.9442	37	37
Pcrispa_chloroplast_190903_orf00054	150	gb|AIT93498.1|10 kDa phosphoprotein of photosystem II [Prasiolopsis sp. SAG 84.81]	AIT93498	2.33664e-08	93.75	56.225	48	45
Pcrispa_chloroplast_190903_orf00052	135	gb|AIT93504.1|N protein of photosystem II [Prasiolopsis sp. SAG 84.81]	AIT93504	1.10577e-21	97.7273	88.1965	44	43
Pcrispa_chloroplast_190903_orf00083	708	gb|AKZ21100.1|hypothetical chloroplast RF20 [Prasiola crispa]	AKZ21100	3.55551e-100	99.1489	301.597	235	233
Pcrispa_chloroplast_190903_orf00093	6111	gb|AKZ21098.1|beta subunit of RNA polymerase [Prasiola crispa]	AKZ21098	0	99.6562	3803.83	2036	2029
Pcrispa_chloroplast_190903_orf00086	396	gb|AKZ21099.1|subunit VII of photosystem I [Prasiola crispa]	AKZ21099	7.21305e-73	100	223.402	107	107
Pcrispa_chloroplast_190903_orf00049	138	dbj|BCT02519.1|photosystem II reaction center protein T [Trebouxiophyceae sp. M-hakoo 311]	BCT02519	2.30876e-12	91.6667	65.0846	36	33
Pcrispa_chloroplast_190903_orf00080	492	gb|AKZ21101.1|ribosomal protein L19 [Prasiola crispa]	AKZ21101	6.94314e-93	100	276.559	140	140
Pcrispa_chloroplast_190903_orf00079	1257	gb|AKZ21102.1|translational elongation factor Tu [Prasiola crispa]	AKZ21102	0	100	776.933	418	418
Pcrispa_chloroplast_190903_orf00020	249	ref|NP_958409.1|ATP synthase CF0 C subunit [Chlamydomonas reinhardtii]sp|Q37304.1|RecName: Full=ATP synthase subunit c, chloroplastic; AltName: Full=ATP synthase F(0) sector subunit c; AltName: Full=ATPase subunit III; AltName: Full=F-type ATPase subunit c; Short=F-ATPase subunit c; AltName: Full=Lipid-binding protein [Chlamydomonas reinhardtii]emb|CAA62149.1|ATPH subunit of ATPase [Chlamydomonas…	NP_958409, Q37304, CAA62149, DAA00954	6.18051e-32	97.561	116.701	82	80
Pcrispa_chloroplast_190903_orf00018	534	gb|AKZ21112.1|CF0 subunit I of ATP synthase [Prasiola crispa]	AKZ21112	1.5004e-71	100	224.557	177	177
Pcrispa_chloroplast_190903_orf00017	1512	gb|AIT93464.1|CF1 alpha subunit of ATP synthase [Prasiolopsis sp. SAG 84.81]	AIT93464	0	99.4036	995.342	503	500
Pcrispa_chloroplast_190903_orf00016	282	gb|KAG7666483.1|hypothetical protein KSW81_004546 [Chlorella desiccata (nom. nud.)]gb|KAG7666494.1|hypothetical protein KSW81_004557 [Chlorella desiccata (nom. nud.)]gb|UIO59460.1|Tyrosine recombinase XerC [Chlorella desiccata (nom. nud.)]	KAG7666483, KAG7666494, UIO59460	1.81306e-06	61.7284	55.8398	81	50
Pcrispa_chloroplast_190903_orf00014	543	gb|AKZ21128.1|putative viral integrase, partial [Prasiola crispa]	AKZ21128	1.36875e-31	71.5517	129.798	116	83
Pcrispa_chloroplast_190903_orf00008	444	gb|AKZ21105.1|putative integrase/recombinase protein [Prasiola crispa]	AKZ21105	1.06943e-08	83.6066	62.3882	61	51
Pcrispa_chloroplast_190903_orf00046	1527	gb|AKZ21108.1|CP47 chlorophyll apoprotein of photosystem II [Prasiola crispa]	AKZ21108	0	100	1007.67	508	508
Pcrispa_chloroplast_190903_orf00039	372	gb|AKZ21109.1|ribosomal protein S12 [Prasiola crispa]	AKZ21109	5.35898e-82	100	246.514	123	123
Pcrispa_chloroplast_190903_orf00036	471	gb|AKZ21110.1|ribosomal protein S7 [Prasiola crispa]	AKZ21110	8.23889e-113	100	327.02	156	156
Pcrispa_chloroplast_190903_orf00106	5001	gb|AIT93520.1|beta' subunit of RNA polymerase [Prasiolopsis sp. SAG 84.81]	AIT93520	0	94.2982	791.956	456	430
Pcrispa_chloroplast_190903_orf00030	750	gb|AKZ21111.1|CF0 subunit IV of ATP synthase [Prasiola crispa]	AKZ21111	1.09909e-155	100	442.965	249	249
Pcrispa_chloroplast_190903_orf00174	1617	gb|AKZ21082.1|hypothetical protein [Prasiola crispa]	AKZ21082	2.28742e-161	83.3846	472.626	325	271
Pcrispa_chloroplast_190903_orf00171	498	ref|YP_009725925.1|hypothetical protein [Caulerpa ashmeadii]gb|QHQ73213.1|hypothetical protein [Caulerpa ashmeadii]	YP_009725925, QHQ73213	1.18279e-20	55.6213	99.3673	169	94
Pcrispa_chloroplast_190903_orf00166	600	gb|AIT93544.1|putative viral integrase [Prasiolopsis sp. SAG 84.81]	AIT93544	1.05254e-24	71.5789	105.145	95	68
Pcrispa_chloroplast_190903_orf00157	132	gb|AIT93489.1|subunit VIII of photosystem I [Prasiolopsis sp. SAG 84.81]	AIT93489	3.91703e-15	100	71.2478	36	36
Pcrispa_chloroplast_190903_orf00202	693	gb|AKZ21074.1|probable transport protein [Prasiola crispa]	AKZ21074	1.60325e-155	100	441.039	230	230
Pcrispa_chloroplast_190903_orf00198	126	ref|YP_009296248.1|tryptophan synthase alpha subunit [Sebdenia flabellata]gb|AOM65183.1|tryptophan synthase alpha subunit [Sebdenia flabellata]	YP_009296248, AOM65183	0.000607903	68.4211	46.2098	38	26
Pcrispa_chloroplast_190903_orf00195	150	gb|ERN00895.1|hypothetical protein AMTR_s00103p00141530 [Amborella trichopoda]	ERN00895	1.23354e-10	76.5957	62.003	47	36
Pcrispa_chloroplast_190903_orf00192	153	gb|ABR26094.1|retrotransposon protein [Oryza sativa Indica Group]	ABR26094	3.53668e-18	84	81.2629	50	42
Pcrispa_chloroplast_190903_orf00189	135	ref|YP_009306384.1|hypothetical protein [Caulerpa cliftonii]gb|AOP19288.1|hypothetical protein [Caulerpa cliftonii]	YP_009306384, AOP19288	2.31224e-10	81.3953	62.003	43	35
Pcrispa_chloroplast_190903_orf00188	159	gb|TYI40543.1|hypothetical protein ES332_A02G170300v1 [Gossypium tomentosum]	TYI40543	8.26718e-23	95.9184	92.4337	49	47
[truncated: 209 more rows]

## Sheet: mitochondoria
Sequence name	Length	Region		Annotation
[truncated: 229 more rows]
