# Supplementary material for: Characterization of the far-red light absorbing light-harvesting chlorophyll a/b binding complex, a derivative of the distinctive Lhca gene family in green algae
Source: Front Plant Sci. 2024 Jun 10;15:1409116. doi: 10.3389/fpls.2024.1409116 (PMC11194369; doi:10.3389/fpls.2024.1409116)
Supplement: Supplementary file 4 [file DataSheet_4.xlsx]

## Sheet: RNA-seq_low data
	Transcript	DEG 0-6					DEG 6-9					Counts							Annotation
		logFC	logCPM	PValue	FDR		logFC	logCPM	PValue	FDR		0day_1	0day_3	6days_2	6days_3	12days_2	12days_3
1	pcri_g2870.t2	-15.264	5.00209	1.79608e-218	1.88211e-214		9.73398	5.00209	2.11212e-41	5.39827e-39		5951	4366	0	0	218	0		XP_045811107.1 squamosa promoter-binding protein 1-like [Trifolium pratense]
2	pcri_g1223.t2	-14.4318	4.14081	6.61604e-189	2.31098e-185		-5.12548e-15	4.14081	1	1		0	5740	0	0	0	0		PSC74311.1 glycosyl hydrolase [Micractinium conductrix]
3	pcri_g973.t1	-13.94	3.65103	1.22215e-170	2.56138e-167		-5.12548e-15	3.65103	1	1		0	4082	0	0	0	0		KXZ48854.1 hypothetical protein GPECTOR_25g439 [Gonium pectorale]
4	pcri_g3746.t1	-13.8338	3.55191	1.04074e-166	1.81764e-163		5.86649	3.55191	8.98232e-05	0.000814941		1885	1938	0	0	15	0		KAA6429691.1 Qc-SNARE SYP7-family [Trebouxia sp. A1-2]
5	pcri_g3060.t2	-13.2451	2.96046	2.41536e-145	3.16382e-142		-5.12548e-15	2.96046	1	1		0	2522	0	0	0	0		PRW39364.1 50S ribosomal L22-like isoform X2 isoform B [Chlorella sorokiniana]
6	pcri_g4174.t2	-10.2648	0.0408655	4.0888e-53	1.53023e-50		-5.12548e-15	0.0408655	1	1		0	320	0	0	0	0		BDA42030.1 probable helicase senataxin [Coccomyxa sp. Obi]
7	pcri_g2056.t1	-8.55329	-1.29496	3.02246e-23	4.28005e-21		6.34684	-1.29496	2.03195e-06	2.89698e-05		33	65	0	0	21	0		XP_001690249.1 uncharacterized protein CHLRE_01g051250v5 [Chlamydomonas reinhardtii] >Q39584.1 RecName: Full=Dynein 18 kDa light chain, flagellar outer arm [Chlamydomonas reinhardtii] >7KZM_G Chain G, Dynein 18 kDa light chain, flagellar outer arm [Chlamydomonas reinhardtii] >7KZN_G Chain G, Dynein 18 kDa light chain, flagellar outer arm [Chlamydomonas reinhardtii] >AAC49134.1 Mr18,000 outer arm …
8	pcri_g1614.t1	-7.87101	-1.44091	8.06039e-16	6.65077e-14		7.4467	-1.44091	4.66589e-12	1.81762e-10		22	39	0	0	0	46		BDA42896.1 probable lipase at C-terminar half [Coccomyxa sp. Obi]
9	pcri_g5170.t1	-7.7484	-2.23888	1.13378e-14	8.36681e-13		-5.12548e-15	-2.23888	1	1		18	38	0	0	0	0		PRP80235.1 hypothetical protein PROFUN_12174 [Planoprotostelium fungivorum]
10	pcri_g3177.t1	-7.72485	-2.25922	1.93682e-14	1.37135e-12		-5.12548e-15	-2.25922	1	1		0	55	0	0	0	0		#N/A
11	pcri_g8160.t1	-6.94233	-2.0963	4.69822e-09	1.77735e-07		6.906	-2.0963	4.69822e-09	1.1557e-07		32	0	0	0	31	0		BDA41509.1 hypothetical protein COCOBI_02-2900 [Coccomyxa sp. Obi]
12	pcri_g10088.t1	-6.85165	-1.88652	1.54517e-08	5.39728e-07		7.42913	-1.88652	4.66589e-12	1.81762e-10		20	10	0	0	22	23		WP_225768790.1 AAA family ATPase [Inquilinus sp. Marseille-Q2685]
13	pcri_g5265.t1	-6.80417	-2.96711	2.81422e-08	9.48237e-07		-5.12548e-15	-2.96711	1	1		13	16	0	0	0	0		BDA51472.1 probable methyltransferase-like protein 24 [Coccomyxa sp. Obi]
14	pcri_g2067.t2	-6.75346	-2.80107	5.14037e-08	1.63726e-06		4.57795	-2.80107	0.0330852	0.103184		16	12	0	0	6	0		PRW61428.1 flagellar outer dynein arm-docking complex 2 [Chlorella sorokiniana]
15	pcri_g1483.t1	-6.64789	-2.74186	1.73017e-07	4.90011e-06		5.28423	-2.74186	0.00447275	0.0211794		13	13	0	0	0	10		XP_005650589.1 kinase-like protein [Coccomyxa subellipsoidea C-169] >EIE26045.1 kinase-like protein [Coccomyxa subellipsoidea C-169]
16	pcri_g10093.t1	-6.47408	-3.19452	1.09262e-06	2.68769e-05		-5.12548e-15	-3.19452	1	1		4	19	0	0	0	0		#N/A
17	pcri_g4030.t1	-6.20107	-3.36955	1.33165e-05	0.000261047		-5.12548e-15	-3.36955	1	1		7	12	0	0	0	0		KAI3424190.1 hypothetical protein D9Q98_009547 [Chlorella vulgaris]
18	pcri_g1012.t1	-6.12341	-3.41704	2.50792e-05	0.000440209		-5.12548e-15	-3.41704	1	1		11	7	0	0	0	0		KDD76524.1 hypothetical protein H632_c195p1 [Helicosporidium sp. ATCC 50920]
19	pcri_g6394.t1	-6.12292	-3.41722	2.50792e-05	0.000440209		-5.12548e-15	-3.41722	1	1		14	4	0	0	0	0		#N/A
20	pcri_g3176.t1	-5.76741	-3.62289	0.000170833	0.00228046		-5.12548e-15	-3.62289	1	1		5	9	0	0	0	0		#N/A
21	pcri_g5214.t1	-5.66331	-3.67912	0.000325992	0.00395837		-5.12548e-15	-3.67912	1	1		0	13	0	0	0	0		RZC58416.1 hypothetical protein C5167_005724 [Papaver somniferum]
22	pcri_g9693.t1	-5.66211	-3.4664	0.000325992	0.00395837		4.01884	-3.4664	0.127908	0.281646		7	6	0	0	0	4		#N/A
23	pcri_g10145.t1	-5.66108	-2.30421	0.000325992	0.00395837		7.26374	-2.30421	4.48354e-11	1.51752e-09		13	0	0	0	25	15		KAA6417827.1 salt overly sensitive 1 [Trebouxia sp. A1-2]
24	pcri_g8657.t1	-5.55012	-3.27832	0.000624178	0.0067904		5.14378	-3.27832	0.00447275	0.0211794		0	12	0	0	9	0		#N/A
25	pcri_g3303.t1	-5.54909	-3.23558	0.000624178	0.0067904		5.29206	-3.23558	0.00231194	0.0125287		6	6	0	0	10	0		#N/A
26	pcri_g10244.t1	-5.54805	-3.03788	0.000624178	0.0067904		5.86649	-3.03788	8.98232e-05	0.000814941		12	0	0	0	15	0		#N/A
27	pcri_g9684.t1	-5.54805	-3.73868	0.000624178	0.0067904		-5.12548e-15	-3.73868	1	1		12	0	0	0	0	0		#N/A
28	pcri_g2685.t1	-5.42731	-3.51674	0.0011992	0.0115713		4.3225	-3.51674	0.0649329	0.170321		0	11	0	0	0	5		GAQ92726.1 Histone H2B [Klebsormidium nitens]
29	pcri_g4150.t1	-5.42644	-3.79959	0.0011992	0.0115713		-5.12548e-15	-3.79959	1	1		5	6	0	0	0	0		#N/A
30	pcri_g7186.t1	-5.42575	-3.15317	0.0011992	0.0115713		5.66314	-3.15317	0.000325992	0.00244529		9	2	0	0	13	0		#N/A
31	pcri_g208.t1	-5.4254	-3.79996	0.0011992	0.0115713		-5.12548e-15	-3.79996	1	1		11	0	0	0	0	0		BDA41757.1 hypothetical protein COCOBI_02-5500 [Coccomyxa sp. Obi]
32	pcri_g10214.t1	-5.2922	-3.86366	0.00231194	0.0194593		-5.12548e-15	-3.86366	1	1		5	5	0	0	0	0		#N/A
33	pcri_g5243.t1	-5.29133	-3.86397	0.00231194	0.0194593		-5.12548e-15	-3.86397	1	1		10	0	0	0	0	0		GIL61580.1 hypothetical protein Vafri_16027 [Volvox africanus]
34	pcri_g8195.t1	-5.29133	-3.56839	0.00231194	0.0194593		4.32656	-3.56839	0.0649329	0.170321		10	0	0	0	5	0		PRW45079.1 Transcription initiation factor TFIID subunit 13 [Chlorella sorokiniana]
35	pcri_g10047.t1	-5.14508	-3.62217	0.00447275	0.0328221		4.32656	-3.62217	0.0649329	0.170321		0	9	0	0	5	0		XP_005643646.1 histone H3 [Coccomyxa subellipsoidea C-169] >XP_005643655.1 histone H3 [Coccomyxa subellipsoidea C-169] >XP_005643677.1 histone H3 [Coccomyxa subellipsoidea C-169] >XP_005643713.1 histone H3 [Coccomyxa subellipsoidea C-169] >XP_005646405.1 histone H3 [Coccomyxa subellipsoidea C-169] >XP_005646414.1 histone H3 [Coccomyxa subellipsoidea C-169] >XP_005648178.1 histone H3 [Coccomyxa su…
36	pcri_g2237.t1	-5.14508	-3.93041	0.00447275	0.0328221		-5.12548e-15	-3.93041	1	1		0	9	0	0	0	0		#N/A
37	pcri_g4296.t1	-4.98016	-3.19306	0.00868372	0.0543172		5.86649	-3.19306	8.98232e-05	0.000814941		0	8	0	0	15	0		XP_005643646.1 histone H3 [Coccomyxa subellipsoidea C-169] >XP_005643655.1 histone H3 [Coccomyxa subellipsoidea C-169] >XP_005643677.1 histone H3 [Coccomyxa subellipsoidea C-169] >XP_005643713.1 histone H3 [Coccomyxa subellipsoidea C-169] >XP_005646405.1 histone H3 [Coccomyxa subellipsoidea C-169] >XP_005646414.1 histone H3 [Coccomyxa subellipsoidea C-169] >XP_005648178.1 histone H3 [Coccomyxa su…
38	pcri_g6342.t1	-4.98016	-3.79904	0.00868372	0.0543172		3.636	-3.79904	0.252903	0.449029		0	8	0	0	3	0		#N/A
39	pcri_g8017.t1	-4.98016	-3.28012	0.00868372	0.0543172		5.657	-3.28012	0.000624178	0.00423624		0	8	0	0	5	8		KXZ52823.1 hypothetical protein GPECTOR_8g207 [Gonium pectorale]
40	pcri_g8161.t1	-4.98016	-4.00074	0.00868372	0.0543172		-5.12548e-15	-4.00074	1	1		0	8	0	0	0	0		#N/A
41	pcri_g9086.t1	-4.98016	-4.00074	0.00868372	0.0543172		-5.12548e-15	-4.00074	1	1		0	8	0	0	0	0		#N/A
42	pcri_g5728.t1	-4.97874	-4.00123	0.00868372	0.0543172		-5.12548e-15	-4.00123	1	1		8	0	0	0	0	0		#N/A
43	pcri_g9730.t1	-4.83634	4.47761	9.2133e-104	7.42663e-101		-1.74192	4.47761	3.83588e-11	1.31791e-09		362	6584	76	147	51	22		#N/A
44	pcri_g349.t1	-4.79395	-3.67861	0.0169195	0.0890055		4.57795	-3.67861	0.0330852	0.103184		0	7	0	0	6	0		KAG7672708.1 hypothetical protein KSW81_001667 [Chlorella desiccata (nom. nud.)] >KAH7616667.1 hypothetical protein NADE_001476 [Chlorella desiccata (nom. nud.)]
45	pcri_g9526.t1	-4.79305	-3.67892	0.0169195	0.0890055		4.57795	-3.67892	0.0330852	0.103184		5	2	0	0	6	0		#N/A
46	pcri_g6726.t1	-4.79269	-4.07511	0.0169195	0.0890055		-5.12548e-15	-4.07511	1	1		7	0	0	0	0	0		XP_005847606.1 hypothetical protein CHLNCDRAFT_133903 [Chlorella variabilis] >EFN55504.1 hypothetical protein CHLNCDRAFT_133903 [Chlorella variabilis]
47	pcri_g9037.t1	-4.79269	-3.67986	0.0169195	0.0890055		4.57553	-3.67986	0.0330852	0.103184		7	0	0	0	3	3		#N/A
48	pcri_g302.t1	-4.74806	1.36747	3.4002e-53	1.31966e-50		3.75713	1.36747	1.42635e-30	2.10518e-28		293	246	8	10	257	9		#N/A
49	pcri_g2481.t1	-4.66068	4.87627	1.758e-99	1.31586e-96		2.6358	4.87627	1.12799e-36	2.27312e-34		2388	5097	112	158	1130	709		GFR42906.1 hypothetical protein Agub_g3902 [Astrephomene gubernaculifera]
50	pcri_g10164.t1	-4.58011	-4.15262	0.0330852	0.142265		-5.12548e-15	-4.15262	1	1		0	6	0	0	0	0		QRW00827.1 The BTB (BR-C, ttk and bab)/POZ (Pox virus and Zinc finger) domain [Ceratobasidium sp. AG-Ba]
51	pcri_g2244.t1	-4.58011	-4.15262	0.0330852	0.142265		-5.12548e-15	-4.15262	1	1		0	6	0	0	0	0		#N/A
52	pcri_g261.t1	-4.58011	-4.15262	0.0330852	0.142265		-5.12548e-15	-4.15262	1	1		0	6	0	0	0	0		#N/A
53	pcri_g3811.t1	-4.58011	-4.15262	0.0330852	0.142265		-5.12548e-15	-4.15262	1	1		0	6	0	0	0	0		XP_013902602.1 regulator of CO2-responsive protein [Monoraphidium neglectum] >KIZ03583.1 regulator of CO2-responsive protein [Monoraphidium neglectum]
54	pcri_g481.t1	-4.58011	-3.56908	0.0330852	0.142265		5.13904	-3.56908	0.00447275	0.0211794		0	6	0	0	3	6		KAA6428158.1 hypothetical protein FRX49_01754 [Trebouxia sp. A1-2]
55	pcri_g5213.t1	-4.58011	-4.15262	0.0330852	0.142265		-5.12548e-15	-4.15262	1	1		0	6	0	0	0	0		XP_005643646.1 histone H3 [Coccomyxa subellipsoidea C-169] >XP_005643655.1 histone H3 [Coccomyxa subellipsoidea C-169] >XP_005643677.1 histone H3 [Coccomyxa subellipsoidea C-169] >XP_005643713.1 histone H3 [Coccomyxa subellipsoidea C-169] >XP_005646405.1 histone H3 [Coccomyxa subellipsoidea C-169] >XP_005646414.1 histone H3 [Coccomyxa subellipsoidea C-169] >XP_005648178.1 histone H3 [Coccomyxa su…
56	pcri_g5226.t2	-4.58011	-3.93016	0.0330852	0.142265		3.636	-3.93016	0.252903	0.449029		0	6	0	0	3	0		GHP07406.1 hypothetical protein PPROV_000614800 [Pycnococcus provasolii]
57	pcri_g6320.t1	-4.58011	-4.15262	0.0330852	0.142265		-5.12548e-15	-4.15262	1	1		0	6	0	0	0	0		#N/A
58	pcri_g9502.t1	-4.58011	-4.15262	0.0330852	0.142265		-5.12548e-15	-4.15262	1	1		0	6	0	0	0	0		WP_108757887.1 serine protease [Stenotrophomonas sp. ZAC14A_NAIMI4_1] >AWH43582.1 trypsin [Stenotrophomonas sp. ZAC14A_NAIMI4_1]
59	pcri_g7080.t1	-4.57957	-4.0013	0.0330852	0.142265		3.10589	-4.0013	0.501935	0.702522		3	3	0	0	0	2		#N/A
60	pcri_g2106.t1	-4.57903	-4.15299	0.0330852	0.142265		-5.12548e-15	-4.15299	1	1		6	0	0	0	0	0		#N/A
61	pcri_g4745.t1	-4.57903	-3.6808	0.0330852	0.142265		4.78647	-3.6808	0.0169195	0.0616634		6	0	0	0	0	7		#N/A
62	pcri_g5480.t1	-4.32901	-0.993944	0.0649329	0.226886		9.11445	-0.993944	7.40618e-30	1.02118e-27		0	5	0	0	78	67		MBM4361875.1 hypothetical protein [Deltaproteobacteria bacterium]
63	pcri_g9980.t1	-4.32901	-3.6232	0.0649329	0.226886		5.13983	-3.6232	0.00447275	0.0211794		0	5	0	0	4	5		#N/A
64	pcri_g7868.t1	-4.32846	-3.62311	0.0649329	0.226886		5.14062	-3.62311	0.00447275	0.0211794		3	2	0	0	5	4		#N/A
65	pcri_g1627.t1	-4.3281	-3.80073	0.0649329	0.226886		4.57311	-3.80073	0.0330852	0.103184		5	0	0	0	0	6		#N/A
66	pcri_g4297.t1	-4.3281	-4.23532	0.0649329	0.226886		-5.12548e-15	-4.23532	1	1		5	0	0	0	0	0		XP_005646408.1 histone-fold-containing protein [Coccomyxa subellipsoidea C-169] >XP_005646411.1 histone-fold-containing protein [Coccomyxa subellipsoidea C-169] >EIE21864.1 histone-fold-containing protein [Coccomyxa subellipsoidea C-169] >EIE21867.1 histone-fold-containing protein [Coccomyxa subellipsoidea C-169]
67	pcri_g7036.t1	-4.3281	-3.32513	0.0649329	0.226886		5.85892	-3.32513	0.000170833	0.00142984		5	0	0	0	5	10		#N/A
68	pcri_g8722.t2	-4.02483	-4.32241	0.127908	0.347296		-5.12548e-15	-4.32241	1	1		0	4	0	0	0	0		XP_005649287.1 phosphatase 2A regulatory subunit B [Coccomyxa subellipsoidea C-169] >EIE24743.1 phosphatase 2A regulatory subunit B [Coccomyxa subellipsoidea C-169]
69	pcri_g8984.t1	-4.02483	-3.51615	0.127908	0.347296		5.54581	-3.51615	0.000624178	0.00423624		0	4	0	0	7	5		PRW58505.1 n a [Chlorella sorokiniana]
70	pcri_g9281.t1	-4.02483	-4.07442	0.127908	0.347296		3.636	-4.07442	0.252903	0.449029		0	4	0	0	3	0		KAH7617988.1 putative Acetolactate synthase small subunit 1, chloroplastic [Chlorella desiccata (nom. nud.)]
71	pcri_g9981.t1	-4.02483	-4.153	0.127908	0.347296		3.10589	-4.153	0.501935	0.702522		0	4	0	0	0	2		#N/A
72	pcri_g9725.t1	-4.02428	-4.3226	0.127908	0.347296		-5.12548e-15	-4.3226	1	1		3	1	0	0	0	0		#N/A
73	pcri_g3264.t1	-4.0241	-4.32266	0.127908	0.347296		-5.12548e-15	-4.32266	1	1		4	0	0	0	0	0		#N/A
74	pcri_g5469.t1	-4.0241	-3.62336	0.127908	0.347296		5.28814	-3.62336	0.00231194	0.0125287		4	0	0	0	5	5		#N/A
75	pcri_g9439.t1	-4.0241	-4.32266	0.127908	0.347296		-5.12548e-15	-4.32266	1	1		4	0	0	0	0	0		#N/A
76	pcri_g8753.t1	-3.93719	4.66754	3.06403e-78	2.00675e-75		-0.522507	4.66754	0.0128234	0.0495854		3726	3789	214	232	156	188		BDA40614.1 DEAD-box ATP-dependent RNA helicase 35 [Coccomyxa sp. Obi]
77	pcri_g8260.t1	-3.93474	1.31907	3.14149e-40	8.02919e-38		3.65997	1.31907	3.43204e-34	6.30953e-32		130	293	10	15	217	133		MBI5508865.1 CAP domain-containing protein [Deltaproteobacteria bacterium]
78	pcri_g4049.t1	-3.79001	1.03237	1.0986e-44	3.38594e-42		-1.3311	1.03237	0.00344674	0.0172403		221	374	12	27	6	11		#N/A
79	pcri_g1934.t1	-3.63896	-4.07544	0.252903	0.527397		4.01884	-4.07544	0.127908	0.281646		0	3	0	0	0	4		#N/A
80	pcri_g6080.t1	-3.63896	-4.41546	0.252903	0.527397		-5.12548e-15	-4.41546	1	1		0	3	0	0	0	0		BDA46633.1 Endonuclease MutS2 [Coccomyxa sp. Obi]
81	pcri_g7505.t1	-3.63896	-4.41546	0.252903	0.527397		-5.12548e-15	-4.41546	1	1		0	3	0	0	0	0		#N/A
82	pcri_g1279.t1	-3.63859	-4.15304	0.252903	0.527397		3.63435	-4.15304	0.252903	0.449029		2	1	0	0	1	2		KAH7623425.1 putative Eukaryotic translation initiation factor 5B [Chlorella desiccata (nom. nud.)]
83	pcri_g2238.t1	-3.6384	-4.41565	0.252903	0.527397		-5.12548e-15	-4.41565	1	1		3	0	0	0	0	0		#N/A
84	pcri_g5727.t1	-3.6384	-4.07452	0.252903	0.527397		4.02212	-4.07452	0.127908	0.281646		3	0	0	0	4	0		#N/A
85	pcri_g5730.t1	-3.6384	-4.41565	0.252903	0.527397		-5.12548e-15	-4.41565	1	1		3	0	0	0	0	0		OPX92818.1 Gamma-D-glutamyl-L-diamino acid endopeptidase 1 [Syntrophorhabdus sp. PtaB.Bin027]
86	pcri_g6201.t1	-3.6384	-4.41565	0.252903	0.527397		-5.12548e-15	-4.41565	1	1		3	0	0	0	0	0		#N/A
87	pcri_g7392.t1	-3.6384	-4.07452	0.252903	0.527397		4.02212	-4.07452	0.127908	0.281646		3	0	0	0	4	0		#N/A
88	pcri_g7966.t1	-3.6384	-4.41565	0.252903	0.527397		-5.12548e-15	-4.41565	1	1		3	0	0	0	0	0		#N/A
89	pcri_g8664.t1	-3.6384	-3.86487	0.252903	0.527397		4.78647	-3.86487	0.0169195	0.0616634		3	0	0	0	0	7		#N/A
90	pcri_g3402.t1	-3.61833	-0.636801	6.4186e-21	7.55736e-19		1.41983	-0.636801	0.00712042	0.0309734		16	135	6	5	17	16		#N/A
91	pcri_g4750.t1	-3.43724	-0.893942	2.0043e-19	2.1003e-17		-1.66896	-0.893942	0.0858864	0.208382		18	127	4	8	0	4		#N/A
92	pcri_g9123.t1	-3.43148	2.44218	9.50473e-53	3.43448e-50		-1.73614	2.44218	7.59911e-09	1.78946e-07		69	1501	69	64	22	22		#N/A
93	pcri_g7353.t1	-3.24689	-1.90224	5.29864e-08	1.68256e-06		2.48171	-1.90224	0.000219064	0.00174834		21	23	4	0	8	18		#N/A
94	pcri_g8769.t1	-3.22942	2.90794	4.36645e-51	1.476e-48		-1.33878	2.90794	1.39551e-07	2.5444e-06		1029	1105	84	123	53	37		#N/A
95	pcri_g9845.t1	-3.14802	7.6566	4.2248e-58	1.92485e-55		-1.58947	7.6566	2.15951e-17	1.44137e-15		3915	53414	3479	2431	1457	691		#N/A
96	pcri_g10032.t1	-3.11068	-4.51493	0.501935	0.760523		-5.12548e-15	-4.51493	1	1		0	2	0	0	0	0		#N/A
97	pcri_g1628.t1	-3.11068	-4.51493	0.501935	0.760523		-5.12548e-15	-4.51493	1	1		0	2	0	0	0	0		#N/A
98	pcri_g6984.t1	-3.11068	-4.51493	0.501935	0.760523		-5.12548e-15	-4.51493	1	1		0	2	0	0	0	0		#N/A
99	pcri_g7763.t1	-3.11068	-4.23476	0.501935	0.760523		3.636	-4.23476	0.252903	0.449029		0	2	0	0	3	0		#N/A
100	pcri_g8299.t1	-3.11068	-4.51493	0.501935	0.760523		-5.12548e-15	-4.51493	1	1		0	2	0	0	0	0		#N/A
101	pcri_g8985.t1	-3.11068	-4.51493	0.501935	0.760523		-5.12548e-15	-4.51493	1	1		0	2	0	0	0	0		MBM4401070.1 DNA-directed RNA polymerase subunit B [Crenarchaeota archaeon]
102	pcri_g5222.t1	-3.1105	-4.41572	0.501935	0.760523		2.26474	-4.41572	1	1		1	1	0	0	0	1		KAG1653114.1 hypothetical protein FOA52_009135 [Chlamydomonas sp. UWO 241] >CAE7942134.1 H4.1 [Symbiodinium sp. KB8] >CAG9462537.1 unnamed protein product [Pedinophyceae sp. YPF-701] >GAX79584.1 hypothetical protein CEUSTIGMA_g7025.t1 [Chlamydomonas eustigma] >KAG1654113.1 hypothetical protein FOA52_007457 [Chlamydomonas sp. UWO 241]
103	pcri_g5797.t1	-3.1105	-4.515	0.501935	0.760523		-5.12548e-15	-4.515	1	1		1	1	0	0	0	0		#N/A
104	pcri_g7151.t1	-3.1105	-4.41572	0.501935	0.760523		2.26474	-4.41572	1	1		1	1	0	0	0	1		#N/A
105	pcri_g8446.t1	-3.1105	-4.515	0.501935	0.760523		-5.12548e-15	-4.515	1	1		1	1	0	0	0	0		#N/A
106	pcri_g1565.t1	-3.11031	-4.51506	0.501935	0.760523		-5.12548e-15	-4.51506	1	1		2	0	0	0	0	0		#N/A
107	pcri_g2520.t1	-3.11031	-4.23488	0.501935	0.760523		3.636	-4.23488	0.252903	0.449029		2	0	0	0	3	0		#N/A
108	pcri_g5981.t1	-3.11031	-4.51506	0.501935	0.760523		-5.12548e-15	-4.51506	1	1		2	0	0	0	0	0		#N/A
109	pcri_g723.t1	-3.11031	-4.51506	0.501935	0.760523		-5.12548e-15	-4.51506	1	1		2	0	0	0	0	0		XP_005646408.1 histone-fold-containing protein [Coccomyxa subellipsoidea C-169] >XP_005646411.1 histone-fold-containing protein [Coccomyxa subellipsoidea C-169] >EIE21864.1 histone-fold-containing protein [Coccomyxa subellipsoidea C-169] >EIE21867.1 histone-fold-containing protein [Coccomyxa subellipsoidea C-169]
110	pcri_g8659.t1	-3.11031	-4.51506	0.501935	0.760523		-5.12548e-15	-4.51506	1	1		2	0	0	0	0	0		#N/A
111	pcri_g8767.t1	-3.11031	-4.07437	0.501935	0.760523		4.32656	-4.07437	0.0649329	0.170321		2	0	0	0	5	0		ORY81219.1 hypothetical protein BCR35DRAFT_304067 [Leucosporidium creatinivorum]
112	pcri_g5226.t1	-3.09675	-1.52345	2.1409e-08	7.30765e-07		2.99399	-1.52345	8.76925e-08	1.6676e-06		24	25	0	5	17	29		GHP07406.1 hypothetical protein PPROV_000614800 [Pycnococcus provasolii]
113	pcri_g9236.t1	-3.06659	1.99269	2.10948e-35	4.80549e-33		2.97345	1.99269	4.92365e-33	8.45819e-31		209	417	20	48	284	308		#N/A
114	pcri_g5227.t1	-3.03972	-2.32688	1.33276e-05	0.000261047		2.4973	-2.32688	0.0013275	0.00799934		9	20	0	3	6	14		KAF7001942.1 hypothetical protein CFC21_017494 [Triticum aestivum] >VAH32761.1 unnamed protein product [Triticum turgidum subsp. durum]
115	pcri_g2519.t1	-3.0271	-0.986944	2.75799e-14	1.93966e-12		1.11602	-0.986944	0.0404991	0.12084		0	109	4	8	20	9		#N/A
116	pcri_g2199.t1	-3.00253	3.9761	1.50496e-49	4.92829e-47		-1.3118	3.9761	1.35913e-09	3.70893e-08		2160	2232	255	243	167	52		#N/A
117	pcri_g1307.t2	-2.96625	-3.27952	0.000624673	0.0067904		-3.23709	-3.27952	0.501935	0.702522		19	0	2	0	0	0		KAA6421204.1 ATPase [Trebouxia sp. A1-2]
118	pcri_g3763.t1	-2.94311	-0.0283464	6.49216e-18	6.02047e-16		2.54777	-0.0283464	6.23215e-13	2.72417e-11		58	104	0	19	61	63		BDA46214.1 probable exosome complex component RRP42 at N-terminal half [Coccomyxa sp. Obi]
119	pcri_g2403.t1	-2.89093	-3.23608	0.0010726	0.0105637		-0.129019	-3.23608	1	1		12	6	0	2	2	0		#N/A
120	pcri_g8451.t1	-2.77927	2.20661	2.65397e-27	4.55918e-25		3.9252	2.20661	1.10746e-55	4.46348e-53		212	234	14	45	447	549		RMZ52661.1 hypothetical protein APUTEX25_000780 [Auxenochlorella protothecoides]
121	pcri_g9237.t1	-2.69318	7.30985	2.02106e-44	6.05105e-42		2.46747	7.30985	3.59096e-38	8.00631e-36		9591	16339	1216	2451	10833	11526		RYF10359.1 hypothetical protein EOO40_05300, partial [Deltaproteobacteria bacterium]
122	pcri_g6976.t1	-2.63801	6.78624	6.18571e-43	1.80056e-40		-14.2337	6.78624	1.78894e-183	9.37314e-180		15531	15766	2590	1974	0	0		KAA6420542.1 hypothetical protein FRX49_09703 [Trebouxia sp. A1-2]
123	pcri_g6313.t1	-2.60551	1.77826	1.6592e-12	1.00501e-10		5.68279	1.77826	1.5908e-78	1.28231e-75		50	65	5	12	387	598		WP_044195118.1 CAP domain-containing protein [Hyalangium minutum] >KFE63968.1 Transporter [Hyalangium minutum]
124	pcri_g9214.t1	-2.48822	1.02761	2.61106e-24	3.96541e-22		-0.0171966	1.02761	1	1		124	358	57	21	57	28		KAG0583691.1 hypothetical protein KC19_3G155400 [Ceratodon purpureus]
125	pcri_g1249.t1	-2.47218	-2.19521	1.67027e-06	3.94206e-05		-5.11724	-2.19521	0.00868372	0.0360812		22	28	4	4	0	0		#N/A
126	pcri_g10222.t1	-2.43586	-0.663936	4.18618e-13	2.74169e-11		-0.202369	-0.663936	0.788983	0.922963		79	65	10	14	15	8		#N/A
127	pcri_g9265.t1	-2.42921	3.32747	2.69777e-32	5.33395e-30		1.5032	3.32747	1.83418e-13	8.39317e-12		1026	894	321	0	695	307		XP_002952668.1 hypothetical protein VOLCADRAFT_62890 [Volvox carteri f. nagariensis] >EFJ46221.1 hypothetical protein VOLCADRAFT_62890 [Volvox carteri f. nagariensis]
128	pcri_g3384.t2	-2.41457	-3.93071	0.0745696	0.247631		-0.11741	-3.93071	1	1		6	1	0	1	0	1		KAA6426072.1 DEAD-box ATP-dependent RNA helicase 28-like [Trebouxia sp. A1-2]
129	pcri_g4185.t1	-2.4112	3.77434	8.48264e-33	1.74293e-30		1.9851	3.77434	4.88007e-23	5.21819e-21		935	1383	122	276	848	890		KAI3429475.1 hypothetical protein D9Q98_005566 [Chlorella vulgaris]
130	pcri_g6331.t1	-2.3808	9.02187	3.68084e-36	8.57144e-34		1.69972	9.02187	4.66916e-20	4.0105e-18		30960	63036	6535	9960	30758	28231		BDA43709.1 Protein kinase and PP2C-like domain-containing protein [Coccomyxa sp. Obi]
131	pcri_g4300.t1	-2.35885	-1.75859	0.00361086	0.0277814		4.12186	-1.75859	1.3789e-12	5.75679e-11		8	10	0	3	34	28		#N/A
132	pcri_g5185.t1	-2.32686	4.26111	2.6466e-32	5.33341e-30		1.26352	4.26111	6.5223e-11	2.12258e-09		769	2965	275	406	988	810		XP_005851767.1 hypothetical protein CHLNCDRAFT_49465 [Chlorella variabilis] >EFN59665.1 hypothetical protein CHLNCDRAFT_49465 [Chlorella variabilis]
133	pcri_g9435.t1	-2.3034	-1.17919	4.15665e-09	1.58391e-07		0.545988	-1.17919	0.316615	0.520348		57	31	9	7	11	15		#N/A
134	pcri_g9629.t1	-2.27602	-0.671882	0.00592106	0.0411179		5.57988	-0.671882	3.77201e-30	5.34147e-28		17	0	0	3	84	87		#N/A
135	pcri_g3648.t1	-2.27177	2.59486	3.67354e-28	6.63707e-26		-1.34791	2.59486	1.29057e-08	2.8713e-07		44	1477	160	128	39	87		#N/A
136	pcri_g10123.t1	-2.26865	-4.41557	1	1		3.10672	-4.41557	0.501935	0.702522		0	1	0	0	1	1		#N/A
137	pcri_g3304.t1	-2.26865	-4.07527	1	1		4.57472	-4.07527	0.0330852	0.103184		0	1	0	0	2	4		#N/A
138	pcri_g7502.t1	-2.26865	-4.62178	1	1		-5.12548e-15	-4.62178	1	1		0	1	0	0	0	0		#N/A
139	pcri_g9544.t1	-2.26865	-4.51485	1	1		2.26558	-4.51485	1	1		0	1	0	0	1	0		#N/A
140	pcri_g1923.t1	-2.26846	-4.62185	1	1		-5.12548e-15	-4.62185	1	1		1	0	0	0	0	0		#N/A
141	pcri_g1924.t1	-2.26846	-4.62185	1	1		-5.12548e-15	-4.62185	1	1		1	0	0	0	0	0		#N/A
142	pcri_g1926.t1	-2.26846	-4.62185	1	1		-5.12548e-15	-4.62185	1	1		1	0	0	0	0	0		#N/A
143	pcri_g9801.t1	-2.26846	-4.62185	1	1		-5.12548e-15	-4.62185	1	1		1	0	0	0	0	0		#N/A
144	pcri_g5693.t1	-2.20493	9.42473	1.16468e-31	2.26013e-29		1.84611	9.42473	3.3529e-23	3.62216e-21		63235	50211	10438	11928	45240	43512		PRW45249.1 low-CO2 inducible [Chlorella sorokiniana]
145	pcri_g4286.t1	-2.20126	-3.79997	0.13008	0.3507		1.6367	-3.79997	0.37981	0.587501		3	3	0	1	0	4		XP_005646408.1 histone-fold-containing protein [Coccomyxa subellipsoidea C-169] >XP_005646411.1 histone-fold-containing protein [Coccomyxa subellipsoidea C-169] >EIE21864.1 histone-fold-containing protein [Coccomyxa subellipsoidea C-169] >EIE21867.1 histone-fold-containing protein [Coccomyxa subellipsoidea C-169]
146	pcri_g4288.t1	-2.20126	-3.56882	0.13008	0.3507		2.59245	-3.56882	0.0423715	0.125109		3	3	0	1	3	5		KAG1653114.1 hypothetical protein FOA52_009135 [Chlamydomonas sp. UWO 241] >CAE7942134.1 H4.1 [Symbiodinium sp. KB8] >CAG9462537.1 unnamed protein product [Pedinophyceae sp. YPF-701] >GAX79584.1 hypothetical protein CEUSTIGMA_g7025.t1 [Chlamydomonas eustigma] >KAG1654113.1 hypothetical protein FOA52_007457 [Chlamydomonas sp. UWO 241]
147	pcri_g10051.t1	-2.18525	-1.37319	7.24457e-06	0.000150031		2.18229	-1.37319	7.24457e-06	9.06999e-05		32	19	7	3	33	18		WP_087111753.1 L-iditol 2-dehydrogenase [Halomonas sp. JB380] >SJN15073.1 Sorbitol dehydrogenase [Halomonas sp. JB380]
148	pcri_g9993.t1	-2.14073	-1.22703	9.5906e-09	3.41203e-07		-0.67766	-1.22703	0.32555	0.529069		41	52	9	10	13	0		#N/A
149	pcri_g1281.t1	-2.09214	3.08917	1.50495e-24	2.31918e-22		1.34645	3.08917	4.48926e-11	1.51752e-09		691	828	275	47	515	392		GAX82959.1 hypothetical protein CEUSTIGMA_g10386.t1 [Chlamydomonas eustigma]
150	pcri_g809.t1	-2.07581	-2.56931	0.00158482	0.0145042		1.194	-2.56931	0.156488	0.323503		3	21	2	3	6	7		#N/A
151	pcri_g943.t1	-2.04699	-3.19332	0.00608848	0.042113		-4.15873	-3.19332	0.127908	0.281646		6	13	4	0	0	0		#N/A
152	pcri_g9644.t1	-2.01425	-2.39506	0.00248089	0.0205837		1.87486	-2.39506	0.0060032	0.0269577		11	12	0	5	9	12		XP_005648730.1 hypothetical protein COCSUDRAFT_65787 [Coccomyxa subellipsoidea C-169] >EIE24186.1 hypothetical protein COCSUDRAFT_65787 [Coccomyxa subellipsoidea C-169]
153	pcri_g8110.t1	-2.01254	2.7626	3.87322e-23	5.41166e-21		-0.271997	2.7626	0.208244	0.396473		119	1398	165	179	137	179		#N/A
154	pcri_g1442.t1	-2.00992	0.669382	3.14462e-16	2.63619e-14		-0.932123	0.669382	0.0044516	0.0211557		179	190	56	27	28	20		GBF94917.1 hypothetical protein Rsub_08160 [Raphidocelis subcapitata]
155	pcri_g9436.t1	-1.99802	3.01431	2.96749e-21	3.65839e-19		2.51341	3.01431	1.29455e-32	2.15327e-30		821	169	115	109	629	792		QOL01202.1 putative extracellular protein TR9_013a [Trebouxia sp. TR9]
156	pcri_g6961.t1	-1.99597	2.06492	2.33641e-20	2.6046e-18		0.757798	2.06492	0.000697651	0.00465353		305	506	93	92	210	134		#N/A
157	pcri_g3676.t1	-1.98956	3.85855	1.1326e-22	1.56165e-20		2.95302	3.85855	2.05802e-46	5.82864e-44		598	885	104	237	1467	1443		#N/A
158	pcri_g1602.t1	-1.98618	-1.11042	1.01052e-07	3.04289e-06		0.381985	-1.11042	0.508227	0.708206		59	29	8	12	8	21		BDA40366.1 hypothetical protein COCOBI_01-0190 [Coccomyxa sp. Obi]
159	pcri_g2035.t1	-1.97372	0.390749	5.96644e-15	4.56368e-13		-3.02184	0.390749	7.4077e-12	2.81251e-10		183	142	37	38	3	7		#N/A
160	pcri_g7671.t1	-1.96241	0.657116	6.13823e-15	4.66105e-13		0.266934	0.657116	0.379889	0.587501		162	160	31	44	44	56		KAA6417698.1 glycerol transport protein [Trebouxia sp. A1-2]
161	pcri_g8507.t1	-1.92278	1.94343	7.2713e-19	7.32653e-17		0.560512	1.94343	0.0135297	0.0517437		449	308	98	83	175	119		GAQ89528.1 Putative structural maintenance of chromosome protein [Klebsormidium nitens]
162	pcri_g9416.t1	-1.91502	8.19874	1.3694e-24	2.14178e-22		3.32676	8.19874	1.02551e-63	4.88471e-61		9733	14864	2372	3582	36778	28803		GFR42906.1 hypothetical protein Agub_g3902 [Astrephomene gubernaculifera]
163	pcri_g7013.t1	-1.91264	-0.868452	1.39491e-07	4.06778e-06		0.820622	-0.868452	0.0488422	0.139043		58	38	9	14	29	16		BDA40597.1 Coiled-coil domain-containing protein 42 homolog [Coccomyxa sp. Obi]
164	pcri_g6772.t1	-1.90837	4.5178	1.32181e-23	1.95087e-21		0.347235	4.5178	0.0663559	0.172783		2643	2050	533	603	834	760		#N/A
165	pcri_g734.t1	-1.90236	-1.31876	5.21297e-05	0.000832836		2.02802	-1.31876	8.50711e-06	0.000104021		24	26	0	12	23	32		XP_005643646.1 histone H3 [Coccomyxa subellipsoidea C-169] >XP_005643655.1 histone H3 [Coccomyxa subellipsoidea C-169] >XP_005643677.1 histone H3 [Coccomyxa subellipsoidea C-169] >XP_005643713.1 histone H3 [Coccomyxa subellipsoidea C-169] >XP_005646405.1 histone H3 [Coccomyxa subellipsoidea C-169] >XP_005646414.1 histone H3 [Coccomyxa subellipsoidea C-169] >XP_005648178.1 histone H3 [Coccomyxa su…
166	pcri_g8459.t1	-1.89761	1.49003	1.3416e-05	0.000261944		5.72876	1.49003	6.19098e-74	4.05471e-71		20	38	3	11	355	483		MCA9707839.1 DUF4215 domain-containing protein [Myxococcales bacterium]
167	pcri_g2299.t1	-1.89739	3.66291	1.62717e-22	2.21443e-20		-1.03474	3.66291	3.40398e-07	5.744e-06		1496	1473	379	345	175	217		#N/A
168	pcri_g9426.t1	-1.89738	2.86307	4.05282e-21	4.93832e-19		-0.321756	2.86307	0.135174	0.292362		558	1042	208	183	245	97		WP_230469790.1 Kazal-type serine protease inhibitor domain-containing protein [Lujinxingia vulgaris]
169	pcri_g10158.t1	-1.88567	2.86007	6.98697e-21	8.13516e-19		-0.312444	2.86007	0.147157	0.309764		559	1032	206	186	248	97		WP_230469790.1 Kazal-type serine protease inhibitor domain-containing protein [Lujinxingia vulgaris]
170	pcri_g3175.t1	-1.8429	4.62696	1.92819e-22	2.59046e-20		-2.88552	4.62696	4.04197e-42	1.05889e-39		409	5717	938	622	92	143		#N/A
171	pcri_g8583.t1	-1.83342	3.73779	2.68531e-21	3.43162e-19		-1.18842	3.73779	5.14094e-09	1.24993e-07		635	2468	553	239	256	126		#N/A
172	pcri_g9748.t1	-1.81464	-3.11367	0.00926918	0.0570022		-4.46325	-3.11367	0.0649329	0.170321		12	8	0	5	0	0		#N/A
173	pcri_g8094.t1	-1.81007	-2.09432	0.000315015	0.00385676		-0.420171	-2.09432	0.830286	0.949636		12	31	0	11	9	0		#N/A
174	pcri_g4984.t1	-1.80267	-3.00105	0.0236952	0.111848		0.817455	-3.00105	0.398688	0.605924		5	11	4	0	5	3		#N/A
175	pcri_g2674.t2	-1.7868	-0.655281	7.93289e-09	2.86651e-07		-1.0642	-0.655281	0.0132726	0.0510039		45	92	15	21	0	19		XP_005848757.1 hypothetical protein CHLNCDRAFT_144493 [Chlorella variabilis] >EFN56655.1 hypothetical protein CHLNCDRAFT_144493 [Chlorella variabilis]
176	pcri_g4060.t1	-1.74059	-3.15264	0.0142288	0.0787738		-4.46453	-3.15264	0.0649329	0.170321		10	9	5	0	0	0		BDA49868.1 hypothetical protein COCOBI_14-4880 [Coccomyxa sp. Obi]
177	pcri_g2301.t1	-1.73353	2.76871	4.21392e-18	3.97817e-16		-0.843939	2.76871	8.89015e-05	0.000811497		713	804	195	220	136	119		PRW56950.1 putative chlorophyll(ide) b reductase chloroplastic isoform A [Chlorella sorokiniana]
178	pcri_g7946.t1	-1.72248	3.70852	9.57285e-18	8.79947e-16		2.51786	3.70852	2.40812e-35	4.6731e-33		1230	188	154	235	1182	1281		WP_068470682.1 cellulase family glycosylhydrolase [Parachlamydia sp. C2]
179	pcri_g6962.t1	-1.70348	2.12476	1.49835e-15	1.20778e-13		0.866548	2.12476	7.04553e-05	0.000662154		294	465	110	102	226	201		KAH8943248.1 hypothetical protein BDL97_13G041900 [Sphagnum fallax]
180	pcri_g4287.t1	-1.69239	-2.02121	0.00233873	0.0196375		1.7357	-2.02121	0.00157672	0.00921495		14	15	0	8	20	10		XP_005643646.1 histone H3 [Coccomyxa subellipsoidea C-169] >XP_005643655.1 histone H3 [Coccomyxa subellipsoidea C-169] >XP_005643677.1 histone H3 [Coccomyxa subellipsoidea C-169] >XP_005643713.1 histone H3 [Coccomyxa subellipsoidea C-169] >XP_005646405.1 histone H3 [Coccomyxa subellipsoidea C-169] >XP_005646414.1 histone H3 [Coccomyxa subellipsoidea C-169] >XP_005648178.1 histone H3 [Coccomyxa su…
181	pcri_g5836.t1	-1.68318	-0.0758711	1.39746e-07	4.06778e-06		1.88922	-0.0758711	1.50809e-09	4.09067e-08		4	116	5	29	64	76		KAF6254680.1 HotDog domain-containing protein [Scenedesmus sp. NREL 46B-D3]
182	pcri_g10135.t1	-1.67374	-0.212459	1.98848e-09	7.92293e-08		-1.91095	-0.212459	6.69e-06	8.48723e-05		111	83	39	16	10	6		KAA8913132.1 permease family-domain-containing protein [Sphaerosporella brunnea]
183	pcri_g6641.t1	-1.66147	-2.93174	0.0640661	0.225658		2.18138	-2.93174	0.00966299	0.0395387		0	11	3	0	7	9		KAA6424413.1 kinase 2 [Trebouxia sp. A1-2]
184	pcri_g8865.t1	-1.66112	-3.51535	0.0640661	0.225658		-0.66301	-3.51535	1	1		5	6	1	2	1	1		#N/A
185	pcri_g4336.t1	-1.66086	-3.51528	0.0640661	0.225658		-0.66327	-3.51528	1	1		5	6	2	1	1	1		#N/A
186	pcri_g1254.t1	-1.65636	-0.360473	2.56434e-08	8.7246e-07		-0.243048	-0.360473	0.573037	0.761978		62	91	23	21	26	15		KAA6429232.1 metalloprotease family [Trebouxia sp. A1-2]
187	pcri_g6412.t1	-1.64624	2.43004	4.94334e-16	4.11121e-14		-0.976147	2.43004	1.25918e-05	0.000146937		309	874	212	132	111	82		WP_159396751.1 hypothetical protein [Sorangium cellulosum] >AUX40246.1 uncharacterized protein SOCE26_016450 [Sorangium cellulosum]
188	pcri_g2604.t1	-1.6246	1.72394	1.25653e-14	9.0808e-13		-9.97647	1.72394	1.4591e-47	4.31733e-45		435	376	237	0	0	0		GBG00279.1 glycolate dehydrogenase, partial [Raphidocelis subcapitata]
189	pcri_g9625.t1	-1.6217	8.35243	2.13764e-18	2.09349e-16		3.19411	8.35243	1.38523e-59	6.04825e-57		8617	16349	3258	4147	41654	32824		GFR42906.1 hypothetical protein Agub_g3902 [Astrephomene gubernaculifera]
190	pcri_g8252.t1	-1.59261	-0.901506	7.94679e-06	0.000162012		0.520811	-0.901506	0.198985	0.384078		39	51	10	17	19	24		#N/A
191	pcri_g670.t1	-1.59217	-1.23586	7.94679e-06	0.000162012		-2.05042	-1.23586	0.00106665	0.00665721		37	53	13	14	7	0		GBG33646.1 IQ and ubiquitin-like domain-containing protein [Hondaea fermentalgiana]
192	pcri_g2300.t1	-1.58214	3.44447	2.92716e-16	2.47369e-14		-0.910264	3.44447	6.38359e-06	8.12803e-05		1155	1206	352	365	188	235		KAA6426267.1 putative chlorophyll(ide) b reductase chloroplastic-like [Trebouxia sp. A1-2]
193	pcri_g6420.t1	-1.56823	6.56199	2.46552e-17	2.24326e-15		-2.05168	6.56199	3.11622e-27	3.84175e-25		10376	11537	3358	3363	881	912		CAD7704974.1 unnamed protein product [Ostreobium quekettii]
194	pcri_g9749.t1	-1.56642	2.59603	4.82787e-15	3.77546e-13		-1.38669	2.59603	5.58879e-10	1.63589e-08		531	814	228	185	103	71		PRP80235.1 hypothetical protein PROFUN_12174 [Planoprotostelium fungivorum]
195	pcri_g1914.t1	-1.56337	5.80474	4.28142e-17	3.83461e-15		-0.0319172	5.80474	0.864103	0.970934		4725	6279	1817	1569	2072	1574		PSC71176.1 acyl-coenzyme A oxidase peroxisomal [Micractinium conductrix]
196	pcri_g7596.t1	-1.56335	-3.07477	0.0196114	0.0976315		-4.71523	-3.07477	0.0330852	0.103184		8	12	0	6	0	0		#N/A
197	pcri_g815.t1	-1.56118	-3.79886	0.187263	0.438607		-0.130112	-3.79886	1	1		1	6	1	1	1	1		#N/A
198	pcri_g2273.t1	-1.56101	-3.56832	0.187263	0.438607		1.33789	-3.56832	0.296609	0.497466		2	5	1	1	2	4		#N/A
199	pcri_g9831.t1	-1.56039	-3.73808	0.187263	0.438607		0.396431	-3.73808	1	1		4	3	2	0	0	3		#N/A
200	pcri_g4149.t1	-1.5468	-1.96789	0.0119693	0.0692961		2.33105	-1.96789	3.99922e-05	0.000406477		7	16	7	0	23	17		KAA6429795.1 hypothetical protein FRX49_00227 [Trebouxia sp. A1-2]
201	pcri_g2898.t1	-1.54585	0.482974	3.37779e-07	9.12265e-06		2.5545	0.482974	1.41735e-19	1.16035e-17		54	78	17	24	143	124		#N/A
202	pcri_g6845.t2	-1.52472	-2.05594	0.00881218	0.0548029		1.42275	-2.05594	0.0175423	0.0633226		19	10	7	2	25	2		BDA47155.1 probable ATPase family protein 2 homolog at C-terminar half [Coccomyxa sp. Obi]
203	pcri_g3401.t1	-1.51584	3.16304	1.20464e-14	8.7663e-13		0.132039	3.16304	0.516016	0.71535		661	1029	272	266	294	360		MBX2978699.1 Kazal-type serine protease inhibitor family protein [Flavobacteriales bacterium]
204	pcri_g2056.t2	-1.50924	-0.6052	6.77807e-07	1.73661e-05		-1.50935	-0.6052	0.000725736	0.00479205		50	88	18	26	0	17		XP_001690249.1 uncharacterized protein CHLRE_01g051250v5 [Chlamydomonas reinhardtii] >Q39584.1 RecName: Full=Dynein 18 kDa light chain, flagellar outer arm [Chlamydomonas reinhardtii] >7KZM_G Chain G, Dynein 18 kDa light chain, flagellar outer arm [Chlamydomonas reinhardtii] >7KZN_G Chain G, Dynein 18 kDa light chain, flagellar outer arm [Chlamydomonas reinhardtii] >AAC49134.1 Mr18,000 outer arm …
205	pcri_g3155.t1	-1.49786	-3.2782	0.0492953	0.189149		-4.46325	-3.2782	0.0649329	0.170321		7	9	0	5	0	0		#N/A
206	pcri_g3694.t1	-1.49671	-1.62549	0.000996578	0.00993638		0.844738	-1.62549	0.097368	0.229847		22	25	4	11	15	15		#N/A
207	pcri_g2806.t1	-1.48255	7.35427	1.00488e-15	8.22671e-14		1.64614	7.35427	7.04198e-19	5.34731e-17		9406	12307	2854	4234	12054	12428		KAH3766162.1 hypothetical protein Pelo_2047 [Pelomyxa schiedti]
208	pcri_g3649.t1	-1.47213	2.02201	9.14145e-13	5.73612e-11		-1.22486	2.02201	1.94219e-07	3.42053e-06		16	852	162	124	51	85		#N/A
209	pcri_g3810.t1	-1.47053	-1.89639	0.00333469	0.0260195		0.90996	-1.89639	0.0940558	0.223952		18	19	0	12	25	0		#N/A
210	pcri_g7245.t1	-1.4687	4.8164	6.59616e-15	4.97274e-13		1.46272	4.8164	8.42457e-15	4.34882e-13		1511	2410	473	821	1855	2085		XP_005848335.1 hypothetical protein CHLNCDRAFT_51898 [Chlorella variabilis] >EFN56233.1 hypothetical protein CHLNCDRAFT_51898 [Chlorella variabilis]
211	pcri_g3865.t1	-1.45754	3.08023	1.50673e-11	8.13865e-10		3.17191	3.08023	5.99499e-49	1.84769e-46		234	360	83	114	1015	945		BDA46271.1 hypothetical protein COCOBI_08-3630 [Coccomyxa sp. Obi]
212	pcri_g84.t1	-1.43574	9.4124	5.62541e-15	4.36657e-13		0.780565	9.4124	1.6743e-05	0.000190086		49809	62016	17649	19994	37273	34030		GBF99539.1 hypothetical protein Rsub_12345 [Raphidocelis subcapitata]
213	pcri_g8690.t1	-1.43185	1.6706	5.06761e-11	2.56538e-09		0.426688	1.6706	0.0641469	0.169351		306	247	98	88	113	165		#N/A
214	pcri_g2522.t1	-1.42692	1.59045	4.49435e-11	2.30864e-09		-0.152036	1.59045	0.541032	0.734863		17	552	62	132	87	106		#N/A
215	pcri_g3761.t1	-1.41448	2.33763	7.99619e-12	4.55392e-10		0.723731	2.33763	0.000594086	0.00407484		324	501	121	161	265	249		#N/A
216	pcri_g3225.t1	-1.40426	-2.96569	0.0732807	0.245731		0.676086	-2.96569	0.436384	0.642771		11	4	5	0	5	4		#N/A
217	pcri_g10046.t1	-1.39631	-3.07588	0.0858864	0.27019		1.12862	-3.07588	0.278798	0.478749		2	10	1	3	3	7		KAG1653114.1 hypothetical protein FOA52_009135 [Chlamydomonas sp. UWO 241] >CAE7942134.1 H4.1 [Symbiodinium sp. KB8] >CAG9462537.1 unnamed protein product [Pedinophyceae sp. YPF-701] >GAX79584.1 hypothetical protein CEUSTIGMA_g7025.t1 [Chlamydomonas eustigma] >KAG1654113.1 hypothetical protein FOA52_007457 [Chlamydomonas sp. UWO 241]
218	pcri_g7826.t1	-1.39624	-0.675384	4.16816e-05	0.000692206		0.85345	-0.675384	0.0216971	0.0746925		37	56	16	16	39	25		KAG2499326.1 hypothetical protein HYH03_002903 [Edaphochlamys debaryana]
219	pcri_g9606.t1	-1.39136	6.38152	5.1829e-14	3.57313e-12		1.03826	6.38152	1.56526e-08	3.43145e-07		4438	8209	1291	3124	4499	5514		#N/A
220	pcri_g8795.t1	-1.38419	9.82512	4.59861e-14	3.19132e-12		1.14756	9.82512	3.21814e-10	9.69048e-09		57596	76082	20322	26363	57441	56680		#N/A
221	pcri_g9089.t1	-1.3827	3.01504	1.13637e-12	7.04619e-11		-2.41436	3.01504	3.3523e-26	4.03779e-24		990	830	416	216	100	30		BDA43782.1 probable ADP-ribosylation factor GTPase-activating protein [Coccomyxa sp. Obi]
222	pcri_g4121.t1	-1.37589	8.39704	6.73822e-14	4.58506e-12		-0.0713111	8.39704	0.693117	0.855093		31248	32095	11250	10938	11332	12042		XP_005643229.1 carbamoyl-phosphate synthase S chain [Coccomyxa subellipsoidea C-169] >EIE18685.1 carbamoyl-phosphate synthase S chain [Coccomyxa subellipsoidea C-169]
223	pcri_g9128.t1	-1.36773	1.85069	7.17724e-11	3.61588e-09		-0.503332	1.85069	0.0285599	0.0928572		26	676	112	137	98	96		#N/A
224	pcri_g3459.t1	-1.366	2.2436	4.16868e-11	2.16256e-09		0.430109	2.2436	0.0439313	0.128412		337	470	133	152	186	240		PRW51037.1 beta-Ig-H3 fasciclin [Chlorella sorokiniana]
225	pcri_g8194.t1	-1.34982	-1.65602	0.00211791	0.0182363		0.398565	-1.65602	0.562526	0.753028		25	23	0	17	0	25		#N/A
226	pcri_g9863.t1	-1.34727	-3.62251	0.296609	0.577297		1.33763	-3.62251	0.296609	0.497466		0	6	2	0	2	4		#N/A
227	pcri_g8425.t1	-1.34681	-3.79895	0.296609	0.577297		0.398342	-3.79895	1	1		4	2	1	1	2	1		#N/A
228	pcri_g2240.t1	-1.34456	0.911386	4.3616e-09	1.65599e-07		-1.46594	0.911386	4.53077e-07	7.44168e-06		89	304	74	67	42	14		#N/A
229	pcri_g7246.t1	-1.32439	4.33741	3.03802e-12	1.76863e-10		1.48629	4.33741	5.39005e-15	2.81007e-13		1041	1591	336	624	1486	1478		KAF6266133.1 RlpA-like double-psi beta-barrel-protein domain-containing protein-containing protein [Scenedesmus sp. NREL 46B-D3]
230	pcri_g9434.t1	-1.31571	0.700852	4.9509e-07	1.29378e-05		1.44477	0.700852	1.98083e-08	4.23614e-07		87	121	26	50	133	95		KAI3424685.1 hypothetical protein D9Q98_008075 [Chlorella vulgaris]
231	pcri_g6728.t1	-1.31171	3.31347	4.70164e-11	2.39167e-09		1.74758	3.31347	1.81987e-18	1.35251e-16		573	608	189	244	818	787		BDA43189.1 probable Kinesin-like protein KIF3A at N-terminal half [Coccomyxa sp. Obi]
232	pcri_g9113.t1	-1.30742	-2.89735	0.107754	0.314868		1.08102	-2.89735	0.224057	0.41644		8	6	3	2	6	6		#N/A
233	pcri_g967.t1	-1.30494	-1.75564	0.0120773	0.0698058		1.50066	-1.75564	0.0023938	0.0128583		18	15	6	6	22	16		#N/A
234	pcri_g3673.t1	-1.29947	7.55116	1.4591e-12	8.88945e-11		0.608603	7.55116	0.000799262	0.00522487		15543	14942	5712	5544	9079	9928		KAI3439048.1 hypothetical protein D9Q98_001458 [Chlorella vulgaris]
235	pcri_g3987.t1	-1.29901	6.21385	2.0673e-12	1.22391e-10		1.33034	6.21385	6.23914e-13	2.72417e-11		5456	4609	1732	1987	5188	5140		KAI3425146.1 hypothetical protein D9Q98_008917 [Chlorella vulgaris]
236	pcri_g4980.t1	-1.29308	7.06348	1.85874e-12	1.10669e-10		-3.42931	7.06348	4.59662e-66	2.53516e-63		18499	12009	5109	6202	412	759		XP_024392046.1 agmatine deiminase-like [Physcomitrium patens] >PNR42901.1 hypothetical protein PHYPA_017733 [Physcomitrium patens]
237	pcri_g2800.t1	-1.28628	6.14585	3.07975e-12	1.78302e-10		0.376729	6.14585	0.0390729	0.11742		5866	6128	2257	2214	2959	3478		BDA49987.1 Ornithine carbamoyltransferase [Coccomyxa sp. Obi]
238	pcri_g2466.t1	-1.27386	-1.34793	0.000974707	0.00973991		-0.333945	-1.34793	0.592271	0.778624		37	30	24	1	5	17		#N/A
239	pcri_g8774.t1	-1.26896	2.90179	3.98487e-10	1.76938e-08		1.49077	2.90179	1.70249e-13	7.82474e-12		556	392	238	118	952	130		KAG2439350.1 hypothetical protein HXX76_004709 [Chlamydomonas incerta]
240	pcri_g6869.t1	-1.26401	5.57643	1.00247e-11	5.63203e-10		1.40373	5.57643	4.68712e-14	2.25304e-12		3191	3043	1237	1121	3408	3496		KAA6425216.1 50S ribosomal L11 [Trebouxia sp. A1-2]
241	pcri_g10142.t1	-1.26065	-4.23494	0.627886	0.847669		-0.11741	-4.23494	1	1		0	3	0	1	0	1		#N/A
242	pcri_g5360.t1	-1.26028	5.64645	1.08641e-11	6.02353e-10		1.30685	5.64645	1.9193e-12	7.91826e-11		3406	3319	1274	1278	3352	3638		KAI3777648.1 hypothetical protein L1987_47449 [Smallanthus sonchifolius]
243	pcri_g968.t1	-1.2602	-4.00095	0.627886	0.847669		1.63725	-4.00095	0.37981	0.587501		1	2	1	0	1	3		#N/A
244	pcri_g2505.t1	-1.25983	-4.07509	0.627886	0.847669		1.25111	-4.07509	0.627886	0.808009		3	0	1	0	0	3		#N/A
245	pcri_g2463.t1	-1.25817	1.46757	9.46124e-09	3.38376e-07		0.0130553	1.46757	1	1		161	325	93	92	92	115		#N/A
246	pcri_g9975.t1	-1.25795	2.58436	3.37338e-10	1.52369e-08		-0.110344	2.58436	0.615318	0.797911		454	630	231	181	286	132		WP_230469790.1 Kazal-type serine protease inhibitor domain-containing protein [Lujinxingia vulgaris]
247	pcri_g9173.t1	-1.25478	7.90031	7.56198e-12	4.33016e-10		0.687708	7.90031	0.000151131	0.00128443		19688	17889	6744	7576	12381	13126		BDA40898.1 Presequence protease, mitochondrial [Coccomyxa sp. Obi]
248	pcri_g9085.t1	-1.25422	4.97954	1.31026e-11	7.22641e-10		-2.98242	4.97954	1.48319e-47	4.31733e-45		633	6368	1703	975	164	213		#N/A
249	pcri_g3317.t1	-1.24957	-0.299763	7.26268e-05	0.00109396		1.23289	-0.299763	0.000130842	0.00113033		49	56	24	16	64	40		#N/A
250	pcri_g9953.t1	-1.23921	-0.344002	6.66727e-05	0.00101995		0.66415	-0.344002	0.0528653	0.147452		33	84	23	22	41	38		#N/A
251	pcri_g271.t1	-1.23364	3.6179	1.18674e-10	5.70453e-09		0.0253233	3.6179	0.899434	0.990975		589	1571	321	519	425	521		KAE9463113.1 hypothetical protein C3L33_04979, partial [Rhododendron williamsianum]
252	pcri_g9866.t1	-1.2295	-1.22428	0.000310947	0.00382122		-3.53617	-1.22428	3.63871e-07	6.07167e-06		42	46	15	19	3	0		GIL53918.1 hypothetical protein Vafri_9494 [Volvox africanus]
253	pcri_g4042.t1	-1.22324	3.63471	9.25116e-10	3.90899e-08		2.47813	3.63471	1.24196e-34	2.32401e-32		412	653	169	247	1253	1308		KAA6419514.1 dynamin-related 5A-like [Trebouxia sp. A1-2]
254	pcri_g9345.t2	-1.22042	6.33678	3.25757e-11	1.7068e-09		0.568818	6.33678	0.00180624	0.0102477		6369	6507	0	5083	3793	4470		BDA45621.1 Nicastrin [Coccomyxa sp. Obi]
255	pcri_g3292.t1	-1.21868	9.08343	2.67241e-11	1.41884e-09		1.27523	9.08343	3.31001e-12	1.32895e-10		34076	38216	14263	13987	37136	38506		KAA6428672.1 hypothetical protein FRX49_01547 [Trebouxia sp. A1-2]
256	pcri_g3518.t3	-1.21711	6.16666	3.93313e-11	2.05051e-09		0.905015	6.16666	7.91647e-07	1.22899e-05		4862	5705	51	4131	4180	4387		KAI3430537.1 hypothetical protein D9Q98_005130 [Chlorella vulgaris]
257	pcri_g7266.t1	-1.20952	4.42775	2.89908e-10	1.32084e-08		2.27171	4.42775	2.90401e-31	4.41031e-29		728	1275	298	493	1997	2224		KAI3427919.1 hypothetical protein D9Q98_006311 [Chlorella vulgaris]
258	pcri_g5228.t1	-1.2046	-2.51819	0.107754	0.314868		2.17859	-2.51819	0.00064013	0.00433049		0	13	0	5	10	16		XP_005646408.1 histone-fold-containing protein [Coccomyxa subellipsoidea C-169] >XP_005646411.1 histone-fold-containing protein [Coccomyxa subellipsoidea C-169] >EIE21864.1 histone-fold-containing protein [Coccomyxa subellipsoidea C-169] >EIE21867.1 histone-fold-containing protein [Coccomyxa subellipsoidea C-169]
259	pcri_g5910.t1	-1.20408	1.10498	1.03622e-07	3.10243e-06		-0.327688	1.10498	0.198422	0.383416		180	210	65	89	56	80		KAA6423156.1 hypothetical protein FRX49_07143 [Trebouxia sp. A1-2]
260	pcri_g4902.t1	-1.20328	-0.357093	4.80535e-05	0.000781914		-0.0698747	-0.357093	0.871105	0.974414		72	60	21	31	17	38		#N/A
261	pcri_g5230.t1	-1.20305	-2.93173	0.156488	0.392775		1.07973	-2.93173	0.224057	0.41644		6	7	2	3	4	8		KAG1653114.1 hypothetical protein FOA52_009135 [Chlamydomonas sp. UWO 241] >CAE7942134.1 H4.1 [Symbiodinium sp. KB8] >CAG9462537.1 unnamed protein product [Pedinophyceae sp. YPF-701] >GAX79584.1 hypothetical protein CEUSTIGMA_g7025.t1 [Chlamydomonas eustigma] >KAG1654113.1 hypothetical protein FOA52_007457 [Chlamydomonas sp. UWO 241]
262	pcri_g4648.t1	-1.20035	4.93145	1.16345e-10	5.61832e-09		0.647634	4.93145	0.000481198	0.00342094		2432	2308	838	1039	1541	1712		ACO71191.1 fatty acid elongase [Lobosphaera incisa]
263	pcri_g6475.t2	-1.20019	-0.689188	0.000525132	0.00590435		0.935126	-0.689188	0.00875069	0.0363162		51	33	33	0	43	27		KAA6423019.1 hypothetical protein FRX49_07007 [Trebouxia sp. A1-2]
264	pcri_g3898.t1	-1.19694	-2.9308	0.076269	0.251091		-0.608901	-2.9308	0.779506	0.91714		9	9	7	0	0	5		#N/A
265	pcri_g8829.t1	-1.19678	-2.96539	0.076269	0.251091		-0.912559	-2.96539	0.557362	0.74889		10	8	7	0	0	4		#N/A
266	pcri_g1969.t1	-1.19334	4.57895	1.88466e-10	8.8961e-09		0.691655	4.57895	0.000214322	0.00171703		1907	1758	703	754	1254	1350		KAG2484031.1 hypothetical protein HYH03_017121 [Edaphochlamys debaryana]
267	pcri_g2162.t1	-1.18677	-1.4915	0.00263868	0.0216021		-0.972379	-1.4915	0.0715271	0.182768		40	23	15	10	4	10		#N/A
268	pcri_g6080.t2	-1.17128	-2.39161	0.0171306	0.0896942		-5.9062	-2.39161	8.98232e-05	0.000814941		19	16	5	9	0	0		BDA46633.1 Endonuclease MutS2 [Coccomyxa sp. Obi]
269	pcri_g6337.t1	-1.16267	-0.808895	0.00274253	0.0223129		1.84558	-0.808895	3.36259e-07	5.68331e-06		48	9	5	18	78	13		XP_005848131.1 hypothetical protein CHLNCDRAFT_13079, partial [Chlorella variabilis] >EFN56029.1 hypothetical protein CHLNCDRAFT_13079, partial [Chlorella variabilis]
270	pcri_g7563.t1	-1.15882	1.67223	1.18959e-06	2.899e-05		2.25833	1.67223	7.5542e-23	7.996e-21		132	155	40	77	290	330		#N/A
271	pcri_g4202.t1	-1.15461	-3.27783	0.129246	0.34942		-4.71523	-3.27783	0.0330852	0.103184		5	10	0	6	0	0		#N/A
272	pcri_g8796.t1	-1.15372	7.09923	3.12381e-10	1.41708e-08		1.25181	7.09923	9.48661e-12	3.53773e-10		7952	9943	3026	4308	10323	8890		#N/A
273	pcri_g8797.t1	-1.15322	7.97391	2.86513e-10	1.31108e-08		1.06995	7.97391	4.6211e-09	1.14479e-07		14897	19645	6348	7805	16556	16236		CAD7698169.1 unnamed protein product [Ostreobium quekettii]
274	pcri_g2895.t1	-1.14799	-1.66824	0.0262141	0.120176		1.59484	-1.66824	0.000820211	0.00533519		14	18	7	6	21	23		#N/A
275	pcri_g9272.t1	-1.14553	4.18488	1.24505e-09	5.15686e-08		0.623938	4.18488	0.000930617	0.00593906		1280	1498	628	513	1219	709		BDA45163.1 Adenine/guanine permease AZG1 [Coccomyxa sp. Obi]
276	pcri_g1937.t1	-1.14258	0.821033	1.64381e-06	3.89718e-05		0.17546	0.821033	0.519236	0.718286		150	139	47	72	62	87		KAA6424587.1 hypothetical protein FRX49_05796 [Trebouxia sp. A1-2]
277	pcri_g4638.t1	-1.1371	6.6122	5.81607e-10	2.5289e-08		0.839352	6.6122	4.33929e-06	5.72688e-05		7181	7016	2925	2943	5708	5905		PNH02191.1 Carbonic anhydrase [Tetrabaena socialis]
278	pcri_g7947.t1	-1.13081	-2.76761	0.0876785	0.274182		-1.26055	-2.76761	0.278798	0.478749		15	7	5	4	4	0		#N/A
279	pcri_g6162.t1	-1.12694	6.78057	7.81053e-10	3.36817e-08		0.470057	6.78057	0.00971677	0.0396812		9027	8276	3693	3505	5018	6045		PRW50813.1 50S ribosomal chloroplastic [Chlorella sorokiniana]
280	pcri_g2863.t1	-1.12466	-1.6382	0.0154057	0.0832574		0.806722	-1.6382	0.0910804	0.217775		15	26	0	17	20	13		XP_013906403.1 Far upstream element-binding protein 3 [Monoraphidium neglectum] >KIZ07384.1 Far upstream element-binding protein 3 [Monoraphidium neglectum]
281	pcri_g6983.t1	-1.1199	7.48716	9.01288e-10	3.82372e-08		0.0521592	7.48716	0.773479	0.91286		14108	16364	5488	7288	7002	7640		PRW21142.1 high affinity nitrate transporter -like [Chlorella sorokiniana]
282	pcri_g5323.t1	-1.11624	7.1236	1.11077e-09	4.61897e-08		1.30594	7.1236	1.24106e-12	5.24396e-11		8901	8743	3356	4051	9733	10518		#N/A
283	pcri_g7345.t1	-1.11231	6.77324	1.2907e-09	5.32491e-08		0.736283	6.77324	5.3564e-05	0.000522232		8032	8090	3338	3443	6085	6412		PRW20835.1 50S ribosomal chloroplastic [Chlorella sorokiniana]
284	pcri_g1083.t1	-1.10668	7.04922	1.47447e-09	6.03553e-08		0.341634	7.04922	0.0596588	0.160628		10129	11101	4439	4528	6010	6570		KAI3438594.1 hypothetical protein D9Q98_001018 [Chlorella vulgaris]
285	pcri_g488.t1	-1.10317	6.56136	1.88498e-09	7.53918e-08		1.30779	6.56136	1.30184e-12	5.47869e-11		6119	5757	2362	2666	6862	6889		XP_005650101.1 ribosomal protein L1 [Coccomyxa subellipsoidea C-169] >EIE25557.1 ribosomal protein L1 [Coccomyxa subellipsoidea C-169]
286	pcri_g4640.t1	-1.10119	4.91571	2.94224e-09	1.15044e-07		0.0385635	4.91571	0.837749	0.954629		2565	2538	1052	1111	1135	1327		BDA45108.1 hypothetical protein COCOBI_06-5880 [Coccomyxa sp. Obi]
287	pcri_g6908.t2	-1.09863	6.0964	2.36819e-09	9.4001e-08		1.02628	6.0964	2.35834e-08	4.95252e-07		5268	4053	1875	2080	4273	4640		KAA6421372.1 L-galactose dehydrogenase [Trebouxia sp. A1-2]
288	pcri_g3941.t1	-1.0976	8.06559	1.82817e-09	7.36823e-08		0.269572	8.06559	0.135826	0.293409		20640	22781	10197	8234	14258	10179		KAA6422926.1 5-methyltetrahydropteroyltriglutamate--homocysteine methyltransferase [Trebouxia sp. A1-2]
289	pcri_g9771.t1	-1.09669	-3.79953	0.459402	0.729184		0.782274	-3.79953	0.691087	0.853293		0	5	0	2	0	4		#N/A
290	pcri_g9553.t1	-1.09632	-3.7991	0.459402	0.729184		0.783911	-3.7991	0.691087	0.853293		2	3	0	2	2	2		#N/A
291	pcri_g7733.t1	-1.09624	-3.67917	0.459402	0.729184		1.33789	-3.67917	0.296609	0.497466		1	4	1	1	2	4		#N/A
292	pcri_g8757.t1	-1.09606	-3.93004	0.459402	0.729184		-0.130112	-3.93004	1	1		2	3	1	1	1	1		#N/A
293	pcri_g9586.t1	-1.09457	0.535406	7.64726e-06	0.000156821		-0.395992	0.535406	0.151573	0.316212		98	156	68	40	41	50		#N/A
294	pcri_g6467.t1	-1.09294	2.55321	6.29702e-08	1.98158e-06		0.565596	2.55321	0.00562948	0.0255595		412	474	172	206	327	290		#N/A
295	pcri_g725.t1	-1.09141	-3.46395	0.156488	0.392775		-4.46325	-3.46395	0.0649329	0.170321		0	12	0	5	0	0		TKY62264.1 Histone H4 [Spatholobus suberectus]
296	pcri_g6279.t1	-1.08895	5.12168	3.97364e-09	1.5197e-07		-0.0223051	5.12168	0.905821	0.994159		2877	3045	1243	1289	1277	1486		KAG2422987.1 hypothetical protein HXX76_015658 [Chlamydomonas incerta]
297	pcri_g6332.t1	-1.08892	-2.93095	0.224057	0.491088		1.194	-2.93095	0.156488	0.323503		7	5	5	0	7	6		#N/A
298	pcri_g1447.t1	-1.08164	7.24746	3.36356e-09	1.30543e-07		0.994456	7.24746	5.19193e-08	1.03042e-06		10531	10194	4675	4221	9206	10444		KAA6426500.1 50S ribosomal chloroplastic-like [Trebouxia sp. A1-2]
299	pcri_g7048.t1	-1.07747	7.57371	3.64685e-09	1.40498e-07		0.22462	7.57371	0.214512	0.404512		16094	14850	6502	6828	8263	8976		KAA6427080.1 calcium-dependent kinase 32-like [Trebouxia sp. A1-2]
300	pcri_g1885.t1	-1.07469	5.85946	6.14976e-09	2.26913e-07		1.82146	5.85946	2.8543e-22	2.87598e-20		3025	3033	1122	1497	5175	5036		BDA43334.1 Phosphoserine aminotransferase [Coccomyxa sp. Obi]
301	pcri_g2906.t1	-1.06902	6.06984	6.26895e-09	2.30499e-07		1.14018	6.06984	6.0478e-10	1.74989e-08		4435	4312	1930	1859	4407	4843		BDA43564.1 probable 50S ribosomal protein L35 at C-terminar half [Coccomyxa sp. Obi]
302	pcri_g216.t1	-1.06687	6.4599	5.77533e-09	2.13851e-07		0.0804259	6.4599	0.65876	0.830004		6316	8285	2814	3538	3749	3662		KAA6428967.1 hypothetical protein FRX49_01077 [Trebouxia sp. A1-2]
303	pcri_g7344.t1	-1.06606	5.65798	7.64409e-09	2.78133e-07		1.02161	5.65798	3.04614e-08	6.24667e-07		3392	3395	1472	1475	3317	3296		KAI3437626.1 hypothetical protein D9Q98_000078 [Chlorella vulgaris]
304	pcri_g4852.t1	-1.06498	-2.51626	0.118112	0.332713		0.479358	-2.51626	0.690616	0.853293		10	11	6	3	6	8		#N/A
305	pcri_g2235.t1	-1.0616	-1.76647	0.00753713	0.049209		-2.0362	-1.76647	0.00248348	0.013217		10	43	11	12	5	1		#N/A
306	pcri_g512.t1	-1.05673	1.99786	2.82014e-07	7.71598e-06		-0.584289	1.99786	0.00799177	0.0337821		386	337	141	175	92	142		PSC69317.1 flagellar associated [Micractinium conductrix]
307	pcri_g4495.t1	-1.05659	7.09335	7.28803e-09	2.66102e-07		-0.859783	7.09335	2.50569e-06	3.49164e-05		13253	12505	5357	5905	3387	3472		OAE30373.1 hypothetical protein AXG93_3233s1120 [Marchantia polymorpha subsp. ruderalis]
308	pcri_g813.t1	-1.05221	-0.471364	0.000238629	0.00304579		-1.37627	-0.471364	0.000260994	0.00203041		74	61	35	24	13	12		#N/A
309	pcri_g5145.t1	-1.04208	3.14933	6.22693e-08	1.96542e-06		-1.01972	3.14933	4.48831e-07	7.38352e-06		325	1353	386	358	199	207		BDA49608.1 Lysine histidine transporter 1 [Coccomyxa sp. Obi]
310	pcri_g9212.t1	-1.04172	3.55354	4.04954e-08	1.31378e-06		-0.723357	3.55354	0.000212835	0.00171167		934	1228	652	300	349	289		#N/A
311	pcri_g2138.t1	-1.03698	-0.711016	0.00115709	0.0112687		0.0206623	-0.711016	1	1		59	36	10	32	27	20		#N/A
312	pcri_g3024.t1	-1.03696	8.13006	1.28823e-08	4.56058e-07		0.300361	8.13006	0.0965388	0.228307		23819	20396	9726	9853	13037	13635		KAF6256836.1 hypothetical protein COO60DRAFT_1461494 [Scenedesmus sp. NREL 46B-D3]
313	pcri_g3405.t1	-1.03489	4.5183	3.47588e-08	1.13824e-06		1.06271	4.5183	1.48534e-08	3.28374e-07		1475	1527	1035	289	1474	1607		BDA42465.1 hypothetical protein COCOBI_03-3550 [Coccomyxa sp. Obi]
314	pcri_g4781.t1	-1.03318	6.66579	1.75057e-08	6.09444e-07		1.47851	6.66579	1.32724e-15	7.39797e-14		2595	9075	1927	3297	8188	7842		QOL01135.1 putative extracellular protein CSOL_059a [Pseudococcomyxa simplex]
315	pcri_g5532.t1	-1.03201	-2.5677	0.0840877	0.26726		-0.988101	-2.5677	0.347933	0.554469		13	12	2	9	4	2		#N/A
316	pcri_g10095.t1	-1.03166	-1.7539	0.0201387	0.0994276		-0.00242698	-1.7539	1	1		20	23	11	8	10	11		BDA50555.1 WASH complex subunit 5 [Coccomyxa sp. Obi]
317	pcri_g8892.t1	-1.0316	4.80092	3.20394e-08	1.05912e-06		1.05729	4.80092	1.45687e-08	3.22761e-07		1805	1849	860	764	1758	1989		#N/A
318	pcri_g4937.t1	-1.03153	-3.19293	0.150122	0.382931		-4.92964	-3.19293	0.0169195	0.0616634		7	9	0	7	0	0		#N/A
319	pcri_g1087.t1	-1.02834	-3.67909	0.35313	0.634181		-0.135945	-3.67909	1	1		3	4	0	3	0	3		#N/A
320	pcri_g4078.t1	-1.02183	8.39753	2.03487e-08	6.99128e-07		-0.133115	8.39753	0.461115	0.665384		14185	42761	15751	9783	14845	10812		AZB48677.1 lipoxygenase [Lobosphaera incisa]
321	pcri_g5968.t1	-1.01655	2.06927	1.47938e-05	0.000281862		2.6868	2.06927	5.93624e-33	1.00332e-30		136	155	41	90	361	578		GAQ81924.1 hypothetical protein KFL_000940330 [Klebsormidium nitens]
322	pcri_g1320.t1	-1.0165	5.82214	2.9647e-08	9.89396e-07		-1.6718	5.82214	6.4301e-19	4.99118e-17		6286	5012	2683	2386	836	927		XP_005649282.1 putative cGMP-dependent protein kinase [Coccomyxa subellipsoidea C-169] >EIE24738.1 putative cGMP-dependent protein kinase [Coccomyxa subellipsoidea C-169]
323	pcri_g4051.t1	-1.01333	-1.70984	0.0340059	0.145293		0.714261	-1.70984	0.143849	0.304832		19	19	7	10	17	14		#N/A
324	pcri_g7911.t1	-1.00805	3.99159	8.3356e-08	2.56155e-06		-0.138074	3.99159	0.47029	0.67481		1150	1527	623	588	636	579		#N/A
325	pcri_g5499.t1	-1.0068	6.18225	4.23757e-08	1.37054e-06		1.21238	6.18225	4.77989e-11	1.6054e-09		4480	4534	2009	2070	5347	5090		XP_005645981.1 ATP sulfurylase [Coccomyxa subellipsoidea C-169] >EIE21437.1 ATP sulfurylase [Coccomyxa subellipsoidea C-169]
326	pcri_g746.t1	-1.00642	5.89069	4.45604e-08	1.43677e-06		0.916472	5.89069	6.07987e-07	9.74174e-06		4006	4003	1698	1929	3667	3904		XP_005648797.1 hypothetical protein COCSUDRAFT_53277 [Coccomyxa subellipsoidea C-169] >EIE24253.1 hypothetical protein COCSUDRAFT_53277 [Coccomyxa subellipsoidea C-169]
327	pcri_g9475.t1	-1.00601	-0.858894	0.00171064	0.0154134		-0.637285	-0.858894	0.117133	0.264022		41	52	21	21	0	30		KAI3426477.1 hypothetical protein D9Q98_008843 [Chlorella vulgaris]
328	pcri_g4062.t1	-1.00441	4.65719	3.09788e-07	8.38829e-06		3.4838	4.65719	2.26959e-64	1.18915e-61		641	531	195	337	3461	3090		KAF6257908.1 hypothetical protein COO60DRAFT_1176070 [Scenedesmus sp. NREL 46B-D3]
329	pcri_g1327.t1	-1.00114	8.58031	3.82821e-08	1.24583e-06		-0.0272553	8.58031	0.88013	0.979267		32482	30868	13959	14819	14967	16287		KAA6417476.1 alpha-glucan water chloroplastic-like [Trebouxia sp. A1-2]
330	pcri_g9122.t1	-0.998332	-1.0535	0.00202258	0.0175743		-1.64106	-1.0535	0.000435529	0.00313094		15	73	24	16	10	4		#N/A
331	pcri_g2234.t1	-0.995973	-2.59463	0.15759	0.394408		0.263916	-2.59463	0.838582	0.954956		8	12	5	4	8	4		#N/A
332	pcri_g4217.t1	-0.995061	5.2222	7.74875e-08	2.39525e-06		0.988744	5.2222	9.3256e-08	1.75131e-06		1701	3202	1161	1080	2737	2160		#N/A
333	pcri_g3807.t1	-0.99334	7.52378	5.03665e-08	1.61404e-06		-1.07959	7.52378	3.67834e-09	9.32372e-08		17960	16870	7850	8054	3925	4410		XP_005651116.1 urate oxidase II [Coccomyxa subellipsoidea C-169] >EIE26572.1 urate oxidase II [Coccomyxa subellipsoidea C-169]
334	pcri_g1161.t1	-0.992808	4.30556	1.26554e-07	3.72082e-06		0.810012	4.30556	1.61519e-05	0.000183574		1361	1364	613	632	1095	1326		XP_004989868.1 short-chain dehydrogenase/reductase SDR [Salpingoeca rosetta] >EGD78192.1 short-chain dehydrogenase/reductase SDR [Salpingoeca rosetta]
335	pcri_g9846.t1	-0.991256	-3.46446	0.278798	0.558917		-0.137474	-3.46446	1	1		2	7	1	3	2	2		#N/A
336	pcri_g4208.t1	-0.988646	-0.665081	0.00170297	0.0153575		-0.515261	-0.665081	0.187424	0.368829		52	53	23	25	23	14		KAA6424943.1 serine threonine- phosphatase 2A regulatory subunit B subunit gamma-like, partial [Trebouxia sp. A1-2]
337	pcri_g3988.t1	-0.986442	7.37046	6.41197e-08	2.01171e-06		0.493771	7.37046	0.00646551	0.0286115		12778	11819	5549	5736	8653	8919		PRW33726.1 UPF0187 chloroplastic [Chlorella sorokiniana]
338	pcri_g6606.t1	-0.984049	-2.86298	0.0876785	0.274182		-5.4296	-2.86298	0.00231194	0.0125287		14	8	0	10	0	0		KAG2491825.1 hypothetical protein HYH03_009782 [Edaphochlamys debaryana]
339	pcri_g9228.t1	-0.982695	6.21729	8.78078e-08	2.67482e-06		1.36728	6.21729	1.42145e-13	6.56182e-12		4470	4240	1921	2087	5760	5661		PRW44968.1 30S ribosomal S5 [Chlorella sorokiniana]
340	pcri_g2168.t1	-0.982136	3.3022	2.5598e-07	7.09634e-06		-1.16796	3.3022	6.03449e-09	1.45369e-07		961	908	424	436	178	247		XP_001746693.1 uncharacterized protein MONBRDRAFT_32767 [Monosiga brevicollis MX1] >EDQ88589.1 predicted protein [Monosiga brevicollis MX1]
341	pcri_g5248.t1	-0.979209	8.02273	7.59011e-08	2.35316e-06		-0.0357558	8.02273	0.843353	0.958199		22232	20550	9779	9946	10222	11078		KAA6417451.1 alternative oxidase [Trebouxia sp. A1-2]
342	pcri_g7359.t1	-0.977278	4.83638	1.24153e-07	3.66478e-06		-1.10577	4.83638	4.23889e-09	1.05509e-07		2874	2516	1268	1219	592	689		QDZ19651.1 catalytic subunit of Rab3 GTPase-activating protein [Chloropicon primus] >UPQ98863.1 catalytic subunit of Rab3 GTPase-activating protein [Chloropicon primus]
343	pcri_g9574.t1	-0.973865	-0.0853023	0.000338814	0.00406694		-0.542359	-0.0853023	0.0869705	0.210137		74	86	34	40	33	23		#N/A
344	pcri_g5467.t1	-0.971238	-0.918397	0.00977122	0.0591865		0.915285	-0.918397	0.0148579	0.055725		36	29	19	11	26	37		KAE8736251.1 Protein RKD1 [Hibiscus syriacus]
345	pcri_g3293.t1	-0.967115	6.91144	1.21534e-07	3.59761e-06		1.05743	6.91144	7.61882e-09	1.79008e-07		7684	7697	3444	3712	8329	8119		KAA6428672.1 hypothetical protein FRX49_01547 [Trebouxia sp. A1-2]
346	pcri_g7449.t1	-0.957021	-0.490873	0.00111378	0.0108773		-0.634057	-0.490873	0.0825324	0.202828		54	66	43	13	15	25		BDA43978.1 Uncharacterized membrane protein YuiD [Coccomyxa sp. Obi]
347	pcri_g9506.t1	-0.956261	9.50004	1.43899e-07	4.15403e-06		-0.115409	9.50004	0.522102	0.719977		60809	58953	27154	28976	26940	30445		KAA6419006.1 NADP-dependent glyceraldehyde-3-phosphate dehydrogenase [Trebouxia sp. A1-2]
348	pcri_g8820.t1	-0.95585	4.12828	5.12342e-07	1.33222e-05		1.56943	4.12828	1.99234e-16	1.18624e-14		568	1311	457	426	1576	1313		#N/A
349	pcri_g6364.t1	-0.953828	8.89341	1.56362e-07	4.46462e-06		-0.0835728	8.89341	0.643235	0.818604		39570	38593	17507	19195	18193	20146		XP_005642719.1 glyceraldehyde-3-phosphate dehydrogenase, type I [Coccomyxa subellipsoidea C-169] >EIE18175.1 glyceraldehyde-3-phosphate dehydrogenase, type I [Coccomyxa subellipsoidea C-169]
350	pcri_g9121.t1	-0.948757	4.85515	2.89922e-07	7.91169e-06		-0.398662	4.85515	0.0319762	0.100897		829	4124	1284	1059	981	986		#N/A
351	pcri_g8382.t1	-0.946528	11.214	1.88687e-07	5.31519e-06		0.706945	11.214	9.37452e-05	0.000844674		147916	182424	79993	75928	149675	131048		#N/A
352	pcri_g6986.t1	-0.944913	9.42491	2.00975e-07	5.61604e-06		0.234983	9.42491	0.192587	0.375254		50562	55615	15092	35311	29488	36016		XP_005646410.1 hypothetical protein COCSUDRAFT_29833 [Coccomyxa subellipsoidea C-169] >EIE21866.1 hypothetical protein COCSUDRAFT_29833 [Coccomyxa subellipsoidea C-169]
353	pcri_g2239.t1	-0.942437	3.85179	4.93109e-07	1.29378e-05		-1.73663	3.85179	3.74811e-18	2.70872e-16		367	2445	765	571	235	208		#N/A
354	pcri_g1166.t1	-0.934409	11.1635	2.68217e-07	7.39644e-06		0.720743	11.1635	6.84325e-05	0.000648376		154021	162523	75551	75061	142166	131825		KAH9547436.1 hypothetical protein CY35_11G034400 [Sphagnum magellanicum]
355	pcri_g3495.t1	-0.934264	-0.199313	0.000819426	0.00843493		-0.521069	-0.199313	0.116583	0.263349		56	89	28	41	30	23		XP_005649296.1 diacylglyceryl-N,N,N-trimethylhomoserine synthesis protein [Coccomyxa subellipsoidea C-169] >EIE24752.1 diacylglyceryl-N,N,N-trimethylhomoserine synthesis protein [Coccomyxa subellipsoidea C-169]
356	pcri_g8014.t1	-0.930385	5.29641	4.3892e-07	1.16737e-05		-0.0241848	5.29641	0.897176	0.989432		3152	3182	1580	1440	1611	1676		#N/A
357	pcri_g7686.t1	-0.929687	4.40058	5.95409e-07	1.53677e-05		-0.331373	4.40058	0.077531	0.194226		1804	1770	1011	691	728	772		KAI3427214.1 hypothetical protein D9Q98_007149 [Chlorella vulgaris]
358	pcri_g1443.t1	-0.925447	7.00599	3.8557e-07	1.03335e-05		-0.289571	7.00599	0.110477	0.252935		10463	11149	5166	5182	4424	4954		KAA6426521.1 isocitrate dehydrogenase [NAD] regulatory subunit mitochondrial-like [Trebouxia sp. A1-2]
359	pcri_g2521.t1	-0.922556	1.12095	5.98111e-05	0.000928533		0.347546	1.12095	0.148203	0.311039		143	176	76	77	115	100		#N/A
360	pcri_g7218.t1	-0.920161	5.58702	6.28888e-07	1.61919e-05		1.50067	5.58702	8.09792e-16	4.61185e-14		2573	2655	1253	1259	3835	4030		KAA6424844.1 20 kDa chloroplastic-like [Trebouxia sp. A1-2]
361	pcri_g10161.t1	-0.916715	2.06651	2.09106e-05	0.000379126		1.36762	2.06651	1.22241e-10	3.82379e-09		205	265	76	151	314	333		#N/A
362	pcri_g5082.t1	-0.91303	5.46678	7.04032e-07	1.78202e-05		0.451574	5.46678	0.0138763	0.052838		3306	3140	1489	1624	2308	2399		#N/A
363	pcri_g6596.t1	-0.9108	0.917942	0.000106534	0.00152094		0.238122	0.917942	0.34136	0.547294		172	110	75	61	79	99		#N/A
364	pcri_g848.t1	-0.908723	-0.739579	0.00533869	0.0378769		0.133635	-0.739579	0.722602	0.877828		43	44	25	17	27	24		#N/A
365	pcri_g3453.t1	-0.908712	5.11672	1.00525e-06	2.49031e-05		1.46559	5.11672	4.76229e-15	2.50774e-13		2040	1760	830	1011	2672	2953		PSC76287.1 Nucleoid-associated chloroplastic [Micractinium conductrix]
366	pcri_g4277.t1	-0.907368	5.59748	8.02364e-07	2.0163e-05		0.515514	5.59748	0.00492514	0.0229686		3498	3442	1707	1656	2595	2725		KAI3434722.1 hypothetical protein D9Q98_002783 [Chlorella vulgaris]
367	pcri_g6442.t1	-0.904036	4.01223	2.58074e-06	5.90471e-05		1.82964	4.01223	3.79482e-21	3.45791e-19		715	826	374	375	1440	1506		XP_005646941.1 hypothetical protein COCSUDRAFT_66603 [Coccomyxa subellipsoidea C-169] >EIE22397.1 hypothetical protein COCSUDRAFT_66603 [Coccomyxa subellipsoidea C-169]
368	pcri_g8418.t1	-0.903194	1.269	5.06142e-05	0.000814726		-0.0609046	1.269	0.820421	0.94305		200	181	96	89	102	94		KAA6426311.1 hypothetical protein FRX49_03422 [Trebouxia sp. A1-2]
369	pcri_g1661.t1	-0.901147	5.43374	9.58377e-07	2.37982e-05		0.0811978	5.43374	0.65936	0.83036		3345	3419	1645	1648	1858	1998		CAG9467412.1 unnamed protein product [Pedinophyceae sp. YPF-701]
370	pcri_g4695.t1	-0.900503	4.68679	1.20271e-06	2.92418e-05		-0.0345684	4.68679	0.855705	0.965952		2148	1966	1081	920	1170	985		KAA6420448.1 thioredoxin [Trebouxia sp. A1-2]
371	pcri_g4249.t1	-0.900107	6.74594	8.24803e-07	2.06773e-05		0.711575	6.74594	9.37322e-05	0.000844674		7515	7127	3663	3466	5992	6953		PSC73634.1 WAS family-like protein 1-like [Micractinium conductrix]
372	pcri_g8667.t1	-0.898349	1.27171	2.99278e-05	0.000515811		-2.26126	1.27171	1.73041e-16	1.05424e-14		75	398	158	73	38	15		#N/A
373	pcri_g6679.t1	-0.897679	-2.32236	0.075891	0.250397		-1.43329	-2.32236	0.0328439	0.103107		15	16	15	0	0	6		#N/A
374	pcri_g7786.t1	-0.896177	3.21947	3.21976e-06	7.1787e-05		-0.134542	3.21947	0.49626	0.69906		795	712	355	381	355	387		GAX79155.1 hypothetical protein CEUSTIGMA_g6595.t1 [Chlamydomonas eustigma]
375	pcri_g5979.t1	-0.895214	-1.98307	0.0487252	0.187819		-0.500927	-1.98307	0.405047	0.612039		11	26	6	12	6	8		#N/A
376	pcri_g1043.t1	-0.89521	4.36724	1.77388e-06	4.13998e-05		0.780606	4.36724	3.08676e-05	0.000325414		1280	1473	690	656	1264	1294		XP_024375915.1 uncharacterized protein LOC112282506 [Physcomitrium patens] >PNR53668.1 hypothetical protein PHYPA_007343 [Physcomitrium patens]
377	pcri_g9092.t1	-0.894267	-0.176996	0.0117681	0.068369		2.15653	-0.176996	3.25102e-12	1.31535e-10		51	19	34	0	61	109		#N/A
378	pcri_g2453.t1	-0.889856	4.72959	1.62989e-06	3.87292e-05		0.344835	4.72959	0.0631444	0.16722		1923	1996	872	1053	1280	1425		KAA6428968.1 hypothetical protein FRX49_01078 [Trebouxia sp. A1-2]
379	pcri_g4941.t2	-0.887622	9.44764	1.01156e-06	2.50003e-05		-6.86249	9.44764	2.14929e-186	2.25224e-182		70158	78579	35687	37457	416	274		BDA50537.1 Urea-proton symporter DUR3 [Coccomyxa sp. Obi]
380	pcri_g4979.t1	-0.887222	5.80562	1.25086e-06	3.03419e-05		-1.13388	5.80562	9.37433e-10	2.62657e-08		5395	4909	2686	2373	1102	1461		KAI3439075.1 hypothetical protein D9Q98_001485 [Chlorella vulgaris]
381	pcri_g4898.t1	-0.884838	-0.288141	0.00221472	0.0189299		-0.121888	-0.288141	0.769416	0.909909		76	50	15	47	27	36		#N/A
382	pcri_g177.t1	-0.883138	4.94747	1.88867e-06	4.39808e-05		0.751935	4.94747	4.87633e-05	0.000484351		1952	2178	823	1218	2364	1392		QOL01135.1 putative extracellular protein CSOL_059a [Pseudococcomyxa simplex]
383	pcri_g5225.t1	-0.882971	-1.59545	0.0214984	0.104153		-0.928959	-1.59545	0.0800474	0.198596		35	18	13	13	6	9		#N/A
384	pcri_g2941.t1	-0.882475	-0.393555	0.00238333	0.0199003		-0.519219	-0.393555	0.147778	0.310332		74	50	30	31	24	23		#N/A
385	pcri_g5909.t1	-0.881891	2.79853	6.12634e-06	0.000129171		-0.59574	2.79853	0.00340596	0.0170771		356	838	233	359	252	178		BDA46496.1 hypothetical protein COCOBI_08-5890 [Coccomyxa sp. Obi]
386	pcri_g9213.t1	-0.880265	-0.931756	0.0223517	0.107147		0.967795	-0.931756	0.00789415	0.0335181		25	36	23	7	42	23		GFZ06868.1 pathogenesis-related thaumatin superfamily protein [Actinidia rufa]
387	pcri_g7910.t1	-0.875184	11.8262	1.40756e-06	3.38298e-05		0.726491	11.8262	5.98034e-05	0.000573883		224845	263443	119712	122501	236753	204990		#N/A
388	pcri_g10160.t1	-0.874972	0.372219	0.000767332	0.00801683		0.402519	0.372219	0.150598	0.314994		95	87	55	35	61	71		ETE73713.1 Tyrosine-protein kinase BAZ1B, partial [Ophiophagus hannah]
389	pcri_g4583.t1	-0.874383	3.53338	6.39272e-06	0.000134247		1.2494	3.53338	1.09502e-10	3.44585e-09		642	693	289	374	906	832		PSC73470.1 Kinesin light chain [Micractinium conductrix]
390	pcri_g7909.t1	-0.873462	10.6278	1.48288e-06	3.54774e-05		0.496264	10.6278	0.00598697	0.0269144		92303	132357	61755	49755	88741	85215		#N/A
391	pcri_g2233.t1	-0.866888	4.15132	3.21819e-06	7.1787e-05		-1.59542	4.15132	3.80499e-16	2.22751e-14		1286	2083	868	814	377	234		#N/A
392	pcri_g5825.t1	-0.864773	6.7631	2.17042e-06	4.99864e-05		0.969324	6.7631	1.14891e-07	2.11962e-06		6754	6868	3400	3401	6979	7770		WP_010925379.1 30S ribosomal protein S17 [Mycoplasmopsis pulmonis] >Q98PZ1.1 RecName: Full=30S ribosomal protein S17 [Mycoplasmopsis pulmonis UAB CTIP] >CAC13751.1 30S RIBOSOMAL PROTEIN S17 [Mycoplasmopsis pulmonis] >VEU68342.1 30S ribosomal protein S17 [Mycoplasmopsis pulmonis]
393	pcri_g9994.t1	-0.861966	2.85831	9.31547e-06	0.000187725		-0.661852	2.85831	0.0010349	0.00650943		605	646	304	322	190	249		PRW45570.1 Coiled-coil domain-containing 132 [Chlorella sorokiniana]
394	pcri_g4862.t1	-0.859587	1.4985	9.56681e-05	0.00139237		0.455167	1.4985	0.042632	0.125702		195	202	88	111	142	160		KAA6424402.1 serine threonine kinase 3 [Trebouxia sp. A1-2]
395	pcri_g7523.t2	-0.858592	2.41235	1.66548e-05	0.000314461		-0.483339	2.41235	0.0187748	0.0668278		199	692	195	254	13	351		KAI3436614.1 hypothetical protein D9Q98_006031 [Chlorella vulgaris]
396	pcri_g6963.t1	-0.857153	-1.04693	0.0272979	0.12421		0.677203	-1.04693	0.0847182	0.206793		28	32	18	12	38	15		#N/A
397	pcri_g9984.t1	-0.856849	-1.21665	0.0267406	0.122204		0.73487	-1.21665	0.0804169	0.199029		27	25	12	14	26	22		#N/A
398	pcri_g9088.t1	-0.856226	-1.99929	0.0512487	0.194175		-2.15647	-1.99929	0.00248089	0.0132167		19	23	8	13	5	0		KAA8913132.1 permease family-domain-containing protein [Sphaerosporella brunnea]
399	pcri_g8519.t1	-0.855781	0.47249	0.000589006	0.0064834		-0.115791	0.47249	0.727477	0.880993		100	115	49	59	60	50		#N/A
400	pcri_g8136.t1	-0.849491	5.91872	3.33063e-06	7.37878e-05		-1.73263	5.91872	3.23447e-20	2.80116e-18		2211	9292	3026	2805	906	1039		#N/A
401	pcri_g8086.t1	-0.848446	-2.8952	0.18958	0.441371		-1.2593	-2.8952	0.278798	0.478749		0	18	0	9	4	0		OFZ12724.1 hypothetical protein A2X86_15525 [Bdellovibrionales bacterium GWA2_49_15]
402	pcri_g10056.t1	-0.848046	2.40491	2.31347e-05	0.000412995		-0.189684	2.40491	0.360176	0.566454		421	426	198	230	201	214		XP_005851869.1 hypothetical protein CHLNCDRAFT_49595 [Chlorella variabilis] >EFN59767.1 hypothetical protein CHLNCDRAFT_49595 [Chlorella variabilis]
403	pcri_g4206.t1	-0.845404	1.38514	0.000175631	0.00233651		0.654911	1.38514	0.0037889	0.0186316		220	128	66	110	154	152		XP_005643584.1 mitogen-activated protein kinase 7 [Coccomyxa subellipsoidea C-169] >EIE19040.1 mitogen-activated protein kinase 7 [Coccomyxa subellipsoidea C-169]
404	pcri_g9127.t1	-0.845143	2.22236	2.57867e-05	0.000451116		-0.76554	2.22236	0.000364116	0.00268325		71	733	217	192	154	111		#N/A
405	pcri_g5144.t1	-0.844552	-0.666224	0.00676466	0.0455551		-0.432309	-0.666224	0.279465	0.479455		53	46	26	24	17	24		#N/A
406	pcri_g3819.t1	-0.843873	5.69754	4.50491e-06	9.85531e-05		1.19387	5.69754	1.05217e-10	3.32098e-09		3086	2944	1468	1587	3800	3927		KAA6427950.1 50S ribosomal L18 [Trebouxia sp. A1-2]
407	pcri_g4600.t1	-0.843599	2.46629	3.64779e-05	0.000617159		0.876318	2.46629	1.76845e-05	0.000199694		344	355	181	173	311	411		#N/A
408	pcri_g9834.t1	-0.842443	-3.15165	0.229857	0.498717		-5.11824	-3.15165	0.00868372	0.0360812		10	6	8	0	0	0		#N/A
409	pcri_g10213.t1	-0.841694	-2.83193	0.281249	0.561159		0.614628	-2.83193	0.495613	0.698524		9	5	0	7	5	7		#N/A
410	pcri_g7594.t1	-0.841618	-2.83095	0.281249	0.561159		0.615415	-2.83095	0.495613	0.698524		5	9	3	4	7	5		#N/A
411	pcri_g4200.t1	-0.841107	-3.15246	0.281249	0.561159		-1.29604	-3.15246	0.35313	0.559233		8	6	3	4	1	2		GFH33445.1 RNA-directed DNA polymerase homolog [Haematococcus lacustris]
412	pcri_g2843.t1	-0.839339	5.35651	5.45934e-06	0.000116514		1.13257	5.35651	9.65359e-10	2.6976e-08		2515	2326	1138	1323	3028	2928		BDA44814.1 Putative DNA glycosylase At3g47830 [Coccomyxa sp. Obi]
413	pcri_g4142.t1	-0.838466	6.1729	4.75407e-06	0.000103572		1.25438	6.1729	1.03481e-11	3.83173e-10		4207	4000	1986	2188	5377	5634		XP_006858065.1 50S ribosomal protein L6, chloroplastic [Amborella trichopoda] >ERN19532.1 hypothetical protein AMTR_s00062p00057610 [Amborella trichopoda]
414	pcri_g8608.t1	-0.838296	5.32977	4.78999e-06	0.000104138		-3.17206	5.32977	2.26547e-54	8.79253e-52		4480	3688	2412	1730	268	240		#N/A
415	pcri_g4954.t1	-0.837028	6.54968	4.53618e-06	9.90304e-05		0.600488	6.54968	0.000974558	0.00617063		6613	6192	3511	2998	5259	5676		#N/A
416	pcri_g259.t1	-0.836243	0.69711	0.000567232	0.00628998		0.0358906	0.69711	0.931354	1		140	104	66	58	62	79		#N/A
417	pcri_g1241.t1	-0.836064	4.13999	7.91301e-06	0.000161954		-0.0216366	4.13999	0.911721	0.99707		1426	1317	716	680	687	839		GBF95030.1 hypothetical protein Rsub_07531 [Raphidocelis subcapitata]
418	pcri_g5723.t1	-0.835874	-3.23551	0.253955	0.528888		-0.697908	-3.23551	0.758561	0.903291		12	0	6	0	0	4		#N/A
419	pcri_g7371.t1	-0.834888	4.7005	8.05684e-06	0.000163937		1.4525	4.7005	1.13219e-14	5.75935e-13		1212	1546	567	843	2116	2142		#N/A
420	pcri_g3080.t1	-0.834179	5.21072	6.00563e-06	0.000126881		0.360116	5.21072	0.0503334	0.142112		3041	2305	1359	1364	1978	1882		XP_005844945.1 hypothetical protein CHLNCDRAFT_138295 [Chlorella variabilis] >EFN52843.1 hypothetical protein CHLNCDRAFT_138295 [Chlorella variabilis]
421	pcri_g917.t1	-0.832132	6.90148	4.93229e-06	0.000106568		0.237964	6.90148	0.189476	0.37141		8855	8839	4285	4756	5643	6155		KAA6418803.1 sorbitol dehydrogenase [Trebouxia sp. A1-2]
422	pcri_g581.t1	-0.831842	4.35862	8.0784e-06	0.000164057		0.132382	4.35862	0.480721	0.685744		1131	1958	569	1017	819	1107		KAA6428672.1 hypothetical protein FRX49_01547 [Trebouxia sp. A1-2]
423	pcri_g5279.t1	-0.831372	5.73191	5.69118e-06	0.00012112		-0.0406303	5.73191	0.825284	0.946154		3844	4445	2314	1919	2227	2331		KAA6418163.1 high mobility group [Trebouxia sp. A1-2]
424	pcri_g874.t1	-0.831083	5.04395	6.85093e-06	0.00014301		0.480758	5.04395	0.0091852	0.0377754		2494	2132	1200	1162	1642	2016		CAA3024512.1 uncharacterized protein LOC111394655 isoform X1 [Olea europaea subsp. europaea]
425	pcri_g1755.t1	-0.829486	7.0747	5.20862e-06	0.000111618		0.154923	7.0747	0.39255	0.599879		10139	10131	5142	5229	6786	5945		PSC67291.1 5 -adenylylsulfate reductase [Micractinium conductrix]
426	pcri_g2547.t1	-0.828921	6.56857	5.70982e-06	0.00012112		1.13816	6.56857	5.64977e-10	1.64914e-08		5539	5609	2842	2864	6725	7174		PTQ31467.1 hypothetical protein MARPO_0111s0026 [Marchantia polymorpha] >BBN17634.1 hypothetical protein Mp_7g15930 [Marchantia polymorpha subsp. ruderalis] >CCI55395.1 NDH subunit PnsL5 [Marchantia polymorpha]
427	pcri_g9585.t1	-0.828677	1.27082	0.00018509	0.0024439		-0.180605	1.27082	0.457385	0.662374		173	206	98	96	101	88		#N/A
428	pcri_g10127.t1	-0.826948	-2.74006	0.398688	0.677782		2.37053	-2.74006	0.000574795	0.00395488		0	8	0	4	10	14		#N/A
429	pcri_g5456.t1	-0.826888	6.78778	5.70713e-06	0.00012112		0.31395	6.78778	0.0836569	0.204966		7940	8119	3915	4321	5382	5950		PRW59259.1 Isoamylase chloroplastic [Chlorella sorokiniana]
430	pcri_g8584.t1	-0.826416	-3.46397	0.398688	0.677782		0.168868	-3.46397	1	1		3	5	0	4	5	0		#N/A
431	pcri_g9203.t1	-0.826416	-3.73709	0.398688	0.677782		-4.1577	-3.73709	0.127908	0.281646		3	5	0	4	0	0		#N/A
432	pcri_g3209.t1	-0.825741	-0.0784434	0.00438389	0.0324325		0.736611	-0.0784434	0.0122002	0.04762		64	55	20	41	41	72		PRW57343.1 MATE efflux family [Chlorella sorokiniana]
433	pcri_g89.t1	-0.825291	5.85984	7.09682e-06	0.000147848		1.34122	5.85984	4.39329e-13	1.95903e-11		3137	3243	1631	1643	4267	4927		KAA6418602.1 50S ribosomal L9 [Trebouxia sp. A1-2]
434	pcri_g7506.t1	-0.825206	-3.51545	0.398688	0.677782		-0.139885	-3.51545	1	1		4	4	4	0	0	4		#N/A
435	pcri_g4599.t1	-0.819399	3.71617	1.91698e-05	0.000353041		1.11471	3.71617	6.3041e-09	1.51169e-07		841	703	388	407	801	1113		#N/A
436	pcri_g9109.t1	-0.819116	-0.96634	0.0227685	0.108549		0.341425	-0.96634	0.394086	0.601372		23	45	12	23	29	20		AXF41549.1 carbonic anhydrase CAH0010 [Chlorella sp. ArM0029B]
437	pcri_g3496.t1	-0.818563	2.86485	5.72553e-05	0.000898178		1.6696	2.86485	1.33029e-16	8.29767e-15		336	370	180	184	592	692		PSC76890.1 DNA polymerase epsilon subunit 2 [Micractinium conductrix]
438	pcri_g1712.t1	-0.818499	6.45464	7.23936e-06	0.000150031		0.0808908	6.45464	0.656695	0.828698		6475	6845	3226	3647	4000	4031		KAA6416926.1 glutathione synthetase ATP-binding domain [Trebouxia sp. A1-2]
439	pcri_g2202.t1	-0.81838	8.09835	6.61098e-06	0.000138276		0.268084	8.09835	0.137887	0.296332		20369	19741	9877	10810	13122	14450		XP_005651236.1 glycosyl transferase [Coccomyxa subellipsoidea C-169] >EIE26692.1 glycosyl transferase [Coccomyxa subellipsoidea C-169]
440	pcri_g6812.t1	-0.813224	4.84642	1.24551e-05	0.000246258		1.21901	4.84642	6.6532e-11	2.15848e-09		1600	1667	869	821	2077	2281		#N/A
441	pcri_g5927.t1	-0.810238	7.33236	8.4624e-06	0.000171523		0.627467	7.33236	0.000547673	0.00379317		11028	10619	5756	5462	9473	9698		KAI3424102.1 hypothetical protein D9Q98_009463 [Chlorella vulgaris]
442	pcri_g6729.t1	-0.809553	5.01819	1.18765e-05	0.00023544		0.569407	5.01819	0.00204468	0.0113292		2130	2277	1122	1165	1807	1949		KAG7674063.1 hypothetical protein KSW81_007237 [Chlorella desiccata (nom. nud.)] >KAH7621642.1 putative Dihydroorotase [Chlorella desiccata (nom. nud.)]
443	pcri_g4812.t1	-0.808736	7.6409	8.54838e-06	0.000172931		-0.26459	7.6409	0.143646	0.304648		16081	16035	8344	8324	7431	7925		BDA44684.1 Triose phosphate/phosphate translocator, chloroplastic [Coccomyxa sp. Obi]
444	pcri_g852.t1	-0.806025	6.50879	1.00214e-05	0.000201176		0.586919	6.50879	0.00126727	0.00768504		6616	5720	3060	3354	4933	5741		GBF90985.1 carboxymethylenebutenolidase [Raphidocelis subcapitata]
445	pcri_g6273.t1	-0.805831	3.08366	3.42883e-05	0.000584239		0.34756	3.08366	0.0766893	0.192578		580	627	304	324	430	454		#N/A
446	pcri_g5572.t1	-0.805513	5.66595	1.15026e-05	0.000229156		0.737696	5.66595	5.82163e-05	0.000561153		3258	3353	1770	1668	2955	3401		MBQ5759864.1 30S ribosomal protein S13 [Schwartzia sp.]
447	pcri_g812.t1	-0.804876	3.76398	1.80625e-05	0.00033656		-1.17257	3.76398	1.8838e-09	4.97238e-08		1234	1209	688	582	286	339		MBL9190841.1 immunoglobulin domain-containing protein [Opitutaceae bacterium]
448	pcri_g3975.t2	-0.802806	4.72959	1.49125e-05	0.000283607		0.345738	4.72959	0.0622905	0.165671		1887	1902	1014	960	1360	1416		XP_005845678.1 hypothetical protein CHLNCDRAFT_136762 [Chlorella variabilis] >EFN53576.1 hypothetical protein CHLNCDRAFT_136762 [Chlorella variabilis]
449	pcri_g5689.t1	-0.802777	6.98261	1.04308e-05	0.000208995		0.565976	6.98261	0.00183407	0.0103608		8764	8428	4403	4557	7219	7449		BDA46684.1 CCR4-NOT transcription complex subunit 6-like [Coccomyxa sp. Obi]
450	pcri_g2437.t1	-0.802233	5.71126	1.18834e-05	0.00023544		-0.0208134	5.71126	0.910766	0.996754		4021	4039	2020	2184	2244	2338		KAA6421598.1 hypothetical protein FRX49_08541 [Trebouxia sp. A1-2]
451	pcri_g5958.t1	-0.800888	5.06654	1.38683e-05	0.00026813		-0.0219194	5.06654	0.907236	0.994964		2668	2485	1308	1381	1354	1581		#N/A
452	pcri_g1608.t2	-0.800601	6.45729	1.13958e-05	0.00022746		0.19624	6.45729	0.280476	0.480751		6411	6546	3523	3237	3785	4819		KAA6426637.1 hypothetical protein FRX49_03747 [Trebouxia sp. A1-2]
453	pcri_g8585.t1	-0.799623	-1.47097	0.145712	0.376123		2.0004	-1.47097	3.32331e-06	4.47027e-05		10	17	10	4	23	40		#N/A
454	pcri_g8981.t1	-0.799515	2.98193	2.91893e-05	0.000505578		-3.57349	2.98193	3.27148e-49	1.03884e-46		710	885	453	380	47	30		XP_005843913.1 hypothetical protein CHLNCDRAFT_139789 [Chlorella variabilis] >EFN51811.1 hypothetical protein CHLNCDRAFT_139789 [Chlorella variabilis]
455	pcri_g7017.t1	-0.79877	5.27802	1.43151e-05	0.00027474		0.39479	5.27802	0.0317325	0.100292		2812	2665	1370	1493	2040	2122		BDA51004.1 Uncharacterized protein At4g37920 [Coccomyxa sp. Obi]
456	pcri_g10096.t1	-0.798436	-1.07408	0.0220337	0.106059		-0.349368	-1.07408	0.458584	0.663285		36	35	21	16	22	10		BDA50555.1 WASH complex subunit 5 [Coccomyxa sp. Obi]
457	pcri_g4276.t1	-0.795321	5.66007	1.46804e-05	0.000280702		0.625445	5.66007	0.000643586	0.00434726		3481	3269	1683	1854	3059	2966		KAG2483826.1 hypothetical protein HYH03_017349 [Edaphochlamys debaryana]
458	pcri_g10134.t1	-0.794819	-2.36817	0.171881	0.416603		-0.254908	-2.36817	0.703576	0.862818		14	11	6	7	8	4		#N/A
459	pcri_g6547.t1	-0.794464	4.85603	1.81838e-05	0.000337852		0.687678	4.85603	0.000205833	0.00166687		1936	1865	995	997	1732	1818		WP_126636036.1 endonuclease VII domain-containing protein [Embleya hyalina] >GCD93812.1 recombination endonuclease VII [Embleya hyalina]
460	pcri_g1419.t1	-0.793517	6.88297	1.3263e-05	0.000260757		0.645901	6.88297	0.00038311	0.0027918		7979	7691	3973	4248	6860	7373		BDA50587.1 ATP-dependent Clp protease proteolytic subunit 3, chloroplastic [Coccomyxa sp. Obi]
461	pcri_g7967.t1	-0.793436	6.09374	1.44215e-05	0.000276275		0.663567	6.09374	0.000281294	0.00216144		3626	5382	2437	2294	3972	4328		KAG2193550.1 hypothetical protein INT47_010328 [Mucor saturninus]
462	pcri_g7313.t1	-0.792066	-4.0003	0.691087	0.886076		-0.130112	-4.0003	1	1		1	3	1	1	1	1		KAF6250651.1 hypothetical protein COO60DRAFT_780156 [Scenedesmus sp. NREL 46B-D3]
463	pcri_g329.t1	-0.791963	-4.15227	0.691087	0.886076		-3.23657	-4.15227	0.501935	0.702522		3	1	0	2	0	0		#N/A
464	pcri_g9282.t1	-0.791518	-4.15226	0.691087	0.886076		-3.23683	-4.15226	0.501935	0.702522		4	0	1	1	0	0		#N/A
465	pcri_g8439.t1	-0.791493	4.77535	2.0723e-05	0.000377008		0.950326	4.77535	3.26976e-07	5.54431e-06		1973	1373	915	839	1856	1894		#N/A
466	pcri_g8973.t2	-0.791256	-4.15218	0.691087	0.886076		-3.23709	-4.15218	0.501935	0.702522		4	0	2	0	0	0		PRW58505.1 n a [Chlorella sorokiniana]
467	pcri_g8537.t1	-0.791171	3.70321	2.45246e-05	0.000432699		-2.11891	3.70321	3.65441e-25	4.25496e-23		950	1546	782	529	118	219		KAG2443431.1 hypothetical protein HXX76_001789 [Chlamydomonas incerta]
468	pcri_g5053.t1	-0.790067	-2.54121	0.203716	0.463533		-0.712167	-2.54121	0.402079	0.608873		11	12	3	9	4	4		#N/A
469	pcri_g8245.t1	-0.78945	8.18898	1.36569e-05	0.000265019		0.134962	8.18898	0.454879	0.660022		20151	23225	11500	11327	13734	13985		#N/A
470	pcri_g8159.t1	-0.788905	-1.81475	0.0694841	0.237406		-0.689789	-1.81475	0.218117	0.409614		20	22	12	10	7	8		#N/A
471	pcri_g323.t1	-0.788199	0.0675545	0.00520105	0.0370257		0.593218	0.0675545	0.0394403	0.118253		61	74	36	35	76	42		#N/A
472	pcri_g5385.t1	-0.787823	7.62889	1.42889e-05	0.00027474		-2.48977	7.62889	8.61275e-39	1.96202e-36		19098	19635	10435	9958	2051	1960		BDA49938.1 probable potassium channel AKT2 [Coccomyxa sp. Obi]
473	pcri_g6293.t1	-0.785634	-0.194871	0.00417124	0.0311995		-0.806233	-0.194871	0.0142044	0.0538136		66	78	24	52	19	29		#N/A
474	pcri_g9685.t1	-0.78559	7.41883	1.57392e-05	0.00029771		1.08051	7.41883	3.39677e-09	8.68165e-08		10286	9787	5178	5409	12240	12513		KAA6420726.1 thioredoxin [Trebouxia sp. A1-2]
475	pcri_g8976.t1	-0.785339	7.76142	1.55881e-05	0.000295547		1.19143	7.76142	7.61354e-11	2.45484e-09		12616	11977	6308	6666	15757	17033		BDA48688.1 ATP synthase gamma chain, chloroplastic [Coccomyxa sp. Obi]
476	pcri_g8971.t1	-0.780396	7.12756	1.77403e-05	0.000332559		-0.22158	7.12756	0.221389	0.413905		10494	11612	6261	5435	4931	6214		#N/A
477	pcri_g6905.t1	-0.780311	5.97649	2.04054e-05	0.000373825		0.861098	5.97649	2.63476e-06	3.66176e-05		4090	3761	2047	2108	3918	4443		PRW61131.1 Tetratricopeptide-like helical [Chlorella sorokiniana]
478	pcri_g2931.t1	-0.779797	7.43959	1.77055e-05	0.000332501		-0.372368	7.43959	0.0398314	0.119119		14088	14033	7465	7425	6092	6644		XP_005846580.1 hypothetical protein CHLNCDRAFT_35898 [Chlorella variabilis] >EFN54478.1 hypothetical protein CHLNCDRAFT_35898 [Chlorella variabilis]
479	pcri_g1703.t1	-0.778319	4.96102	2.55806e-05	0.00044826		0.53581	4.96102	0.00373038	0.018387		2270	1950	1136	1099	1680	1911		KAA6425264.1 ferredoxin- chloroplastic-like [Trebouxia sp. A1-2]
480	pcri_g796.t1	-0.776762	7.59717	1.9047e-05	0.000351398		0.130613	7.59717	0.470253	0.67481		14500	14184	7711	7506	8458	10018		BDA40879.1 Dihydrolipoyllysine-residue succinyltransferase component [Coccomyxa sp. Obi]
481	pcri_g7448.t1	-0.772535	3.52661	4.89034e-05	0.00079328		0.102732	3.52661	0.594466	0.780334		947	762	391	519	607	467		#N/A
482	pcri_g4058.t1	-0.767765	7.87094	2.35526e-05	0.000417772		0.46141	7.87094	0.010788	0.0432138		15430	16726	9206	7955	13859	12221		KAA6425241.1 DEHYDROASCORBATE reductase [Trebouxia sp. A1-2]
483	pcri_g9854.t1	-0.767331	3.24944	6.22056e-05	0.000958607		-0.383696	3.24944	0.0511696	0.143811		826	705	464	352	398	291		#N/A
484	pcri_g5503.t1	-0.76645	5.55243	3.01288e-05	0.000518423		0.685213	5.55243	0.000189466	0.00155597		3078	3017	1633	1624	2822	2973		XP_005652316.1 3-isopropylmalate dehydratase [Coccomyxa subellipsoidea C-169] >EIE27772.1 3-isopropylmalate dehydratase [Coccomyxa subellipsoidea C-169]
485	pcri_g9824.t1	-0.766349	-0.596815	0.018648	0.0946765		0.7606	-0.596815	0.0236502	0.0800226		41	38	42	0	44	35		#N/A
486	pcri_g5204.t1	-0.765772	2.55066	0.000155558	0.00210606		0.767183	2.55066	0.000146868	0.00125226		359	380	205	190	367	377		GFR40514.1 hypothetical protein Agub_g1083, partial [Astrephomene gubernaculifera]
487	pcri_g2050.t1	-0.765247	4.28363	4.44332e-05	0.000730951		0.743466	4.28363	7.26476e-05	0.000677893		1304	1183	650	680	1258	1201		BDA46837.1 probable exonuclease 3'-5' domain-containing protein 2 [Coccomyxa sp. Obi]
488	pcri_g1731.t1	-0.764233	5.31992	3.39894e-05	0.000580089		0.962643	5.31992	1.86835e-07	3.30159e-06		2513	2290	1234	1337	2539	3015		XP_005649549.1 photosystem II oxygen evolving complex protein PsbP [Coccomyxa subellipsoidea C-169] >EIE25005.1 photosystem II oxygen evolving complex protein PsbP [Coccomyxa subellipsoidea C-169]
489	pcri_g9143.t1	-0.762478	4.76743	3.48832e-05	0.000592449		-1.45923	4.76743	1.50743e-14	7.55808e-13		416	4516	1467	1191	532	538		#N/A
490	pcri_g6536.t1	-0.761682	3.55604	5.39298e-05	0.000854963		-1.23104	3.55604	4.4591e-10	1.32371e-08		1097	1001	724	397	241	290		#N/A
491	pcri_g7102.t1	-0.761227	5.87088	3.20115e-05	0.000549016		0.442801	5.87088	0.0153485	0.0571965		3829	4218	2285	2030	3164	3330		GAQ87081.1 hypothetical protein KFL_003300040 [Klebsormidium nitens]
492	pcri_g2151.t1	-0.760411	-2.3915	0.134005	0.357257		-2.46256	-2.3915	0.00361086	0.0179328		19	11	7	9	0	3		#N/A
493	pcri_g1441.t1	-0.759812	5.73772	3.26885e-05	0.000558797		-0.388449	5.73772	0.0339127	0.105171		4253	4346	2447	2167	1912	1990		KAI3434816.1 hypothetical protein D9Q98_002873 [Chlorella vulgaris]
494	pcri_g8558.t1	-0.758992	3.35307	7.25738e-05	0.00109396		-0.0385351	3.35307	0.848776	0.961029		721	825	410	421	482	410		#N/A
495	pcri_g5287.t1	-0.758182	5.62927	3.75756e-05	0.000631784		1.21293	5.62927	5.4695e-11	1.81696e-09		2667	2829	1427	1529	3563	4026		XP_005849753.1 hypothetical protein CHLNCDRAFT_142782 [Chlorella variabilis] >EFN57651.1 hypothetical protein CHLNCDRAFT_142782 [Chlorella variabilis]
496	pcri_g5369.t2	-0.758068	5.17784	3.97417e-05	0.000662087		0.7329	5.17784	7.08591e-05	0.000664757		2453	2174	1286	1199	2249	2321		XP_005647677.1 nucleic acid-binding protein, partial [Coccomyxa subellipsoidea C-169] >EIE23133.1 nucleic acid-binding protein, partial [Coccomyxa subellipsoidea C-169]
497	pcri_g1331.t1	-0.755907	3.56848	7.26182e-05	0.00109396		0.298195	3.56848	0.119087	0.267391		1088	593	871	23	816	397		PSC67135.1 Serine threonine-kinase chloroplastic [Micractinium conductrix]
498	pcri_g3006.t1	-0.754555	-0.152098	0.00615404	0.0425384		-0.503098	-0.152098	0.109888	0.251973		60	81	31	45	38	21		#N/A
499	pcri_g3194.t1	-0.754024	5.57573	3.94019e-05	0.000657472		0.334101	5.57573	0.0680697	0.175777		3340	3364	1891	1721	2479	2560		#N/A
500	pcri_g6468.t1	-0.753954	5.16262	4.31576e-05	0.000714453		0.529072	5.16262	0.00406873	0.0197432		2553	2260	1353	1239	2078	2058		KAA6420506.1 LOW PSII ACCUMULATION 3 protein [Trebouxia sp. A1-2]
501	pcri_g9813.t1	-0.753295	4.1601	5.72557e-05	0.000898178		0.265899	4.1601	0.157133	0.324581		1275	1271	644	730	887	940		KAA6424720.1 Sirohydrochlorin ferrochelatase [Trebouxia sp. A1-2]
502	pcri_g6460.t1	-0.752617	6.98671	3.50137e-05	0.000593703		-0.00115535	6.98671	0.995478	1		8717	10363	4935	5373	5388	6015		BDA51579.1 Argininosuccinate synthase [Coccomyxa sp. Obi]
503	pcri_g2000.t1	-0.752582	4.37764	6.64265e-05	0.00101767		1.55981	4.37764	1.8787e-16	1.12496e-14		894	1146	495	608	1838	1750		BDA42617.1 probable condensin complex subunit 1 at C-terminar half [Coccomyxa sp. Obi]
504	pcri_g7545.t1	-0.752011	6.53952	3.65763e-05	0.000617204		-0.0293433	6.53952	0.872327	0.97508		6932	7140	3640	3961	3906	4339		BDA45055.1 Arginine biosynthesis bifunctional protein ArgJ, chloroplastic [Coccomyxa sp. Obi]
505	pcri_g2801.t1	-0.751702	3.74347	7.53101e-05	0.00113224		0.594956	3.74347	0.00175556	0.010009		858	906	456	497	708	889		XP_011399315.1 Ornithine carbamoyltransferase, chloroplastic [Auxenochlorella protothecoides] >KFM26419.1 Ornithine carbamoyltransferase, chloroplastic [Auxenochlorella protothecoides]
506	pcri_g7000.t1	-0.751143	4.54095	5.30134e-05	0.000844267		0.301783	4.54095	0.104896	0.242877		1672	1617	898	878	1216	1204		#N/A
507	pcri_g6393.t1	-0.751079	2.70472	0.00013862	0.00191384		-0.0242481	2.70472	0.916636	1		620	361	253	276	270	306		GAQ81709.1 hypothetical protein KFL_000880240 [Klebsormidium nitens]
508	pcri_g5544.t1	-0.750833	6.0114	3.91651e-05	0.000654894		-0.347549	6.0114	0.0569651	0.155466		5097	5201	2783	2781	2283	2561		PSC74382.1 phosphoglycerate mutase [Micractinium conductrix]
509	pcri_g2285.t1	-0.750753	4.45533	4.87174e-05	0.000791488		-2.14417	4.45533	2.64853e-27	3.30404e-25		1508	2655	1313	937	292	271		#N/A
510	pcri_g7792.t1	-0.750369	3.53951	7.94954e-05	0.00118835		0.0787603	3.53951	0.687194	0.851049		689	1025	542	384	500	586		#N/A
511	pcri_g6369.t1	-0.750028	4.3518	6.75467e-05	0.00103181		1.31235	4.3518	3.46344e-12	1.38524e-10		1119	1065	603	577	1628	1612		KAG9493563.1 hypothetical protein GDO78_001451 [Eleutherodactylus coqui]
512	pcri_g8381.t1	-0.74999	11.2803	3.44774e-05	0.000586507		0.708946	11.2803	8.9547e-05	0.000814941		136976	181762	88597	83854	160964	150333		#N/A
513	pcri_g1613.t1	-0.749136	-0.538305	0.0193705	0.0968894		0.702026	-0.538305	0.0315128	0.0998136		11	72	8	37	40	41		QOL01215.1 putative extracellular protein TR9_023 [Trebouxia sp. TR9]
514	pcri_g5804.t1	-0.749077	4.77592	5.65444e-05	0.000889683		1.07979	4.77592	6.90438e-09	1.64809e-07		1786	1374	828	880	1992	1998		#N/A
515	pcri_g455.t1	-0.748111	9.22826	3.65148e-05	0.000617159		0.0373737	9.22826	0.835872	0.953631		44642	44865	24545	23897	26649	28377		XP_005649673.1 hypothetical protein COCSUDRAFT_46597 [Coccomyxa subellipsoidea C-169] >EIE25129.1 hypothetical protein COCSUDRAFT_46597 [Coccomyxa subellipsoidea C-169]
516	pcri_g1856.t1	-0.747277	4.95172	5.59851e-05	0.000882207		1.09491	4.95172	3.90153e-09	9.80435e-08		1891	1658	917	1005	2204	2337		KDD74217.1 hypothetical protein H632_c1482p0, partial [Helicosporidium sp. ATCC 50920]
517	pcri_g2782.t1	-0.74697	-0.704489	0.0272112	0.123869		0.679238	-0.704489	0.0450453	0.130974		40	34	17	23	35	36		#N/A
518	pcri_g176.t1	-0.746824	-2.46442	0.184643	0.434706		-1.33357	-2.46442	0.0492953	0.139991		7	19	7	7	0	6		#N/A
519	pcri_g2803.t1	-0.746685	2.47764	0.000143486	0.00196548		-1.91099	2.47764	5.51357e-18	3.93039e-16		514	525	328	234	68	98		#N/A
520	pcri_g6148.t1	-0.745132	5.44576	4.74172e-05	0.000772761		-0.766096	5.44576	3.32479e-05	0.000346327		3342	4016	1909	2087	1231	1370		BAA95359.1 S-like RNase [Volvox carteri f. nagariensis]
521	pcri_g10002.t1	-0.743887	-2.48921	0.184643	0.434706		-1.58586	-2.48921	0.0492953	0.139991		15	11	14	0	0	5		#N/A
522	pcri_g4689.t1	-0.742924	4.24671	7.56921e-05	0.00113636		0.857278	4.24671	4.94363e-06	6.47554e-05		1002	1322	576	689	1267	1264		#N/A
523	pcri_g3075.t1	-0.742847	5.14874	5.89453e-05	0.000918983		1.11807	5.14874	1.6806e-09	4.49259e-08		2021	2009	1060	1130	2522	2739		XP_005844908.1 hypothetical protein CHLNCDRAFT_54241 [Chlorella variabilis] >EFN52806.1 hypothetical protein CHLNCDRAFT_54241 [Chlorella variabilis]
524	pcri_g8272.t1	-0.742354	-0.83482	0.0336837	0.144316		0.506505	-0.83482	0.165592	0.337505		24	46	16	22	22	38		#N/A
525	pcri_g8841.t1	-0.742199	4.18236	6.59726e-05	0.00101219		-1.20689	4.18236	3.17659e-10	9.59293e-09		1634	1580	1432	302	349	492		BDA48774.1 probable expansin-like protein 2 [Coccomyxa sp. Obi]
526	pcri_g1577.t1	-0.742188	4.63943	6.46424e-05	0.000993237		0.553867	4.63943	0.0028635	0.0147525		1829	1483	877	922	1429	1492		BDA45376.1 hypothetical protein COCOBI_07-1630 [Coccomyxa sp. Obi]
527	pcri_g4330.t1	-0.741684	7.93694	4.36874e-05	0.000720946		0.294936	7.93694	0.102745	0.239204		18786	15840	9183	9635	12286	13263		CAG9460129.1 unnamed protein product [Pedinophyceae sp. YPF-701]
528	pcri_g7193.t1	-0.741053	3.62372	9.97671e-05	0.00144201		0.512976	3.62372	0.00720796	0.0312892		813	836	447	450	709	706		BDA42973.1 Tubulin gamma chain [Coccomyxa sp. Obi]
529	pcri_g9743.t1	-0.738565	-0.452752	0.0112361	0.0662103		-0.571443	-0.452752	0.107516	0.247782		68	46	28	34	26	20		AZB48677.1 lipoxygenase [Lobosphaera incisa]
530	pcri_g1394.t1	-0.737225	6.81084	5.19429e-05	0.000832836		0.933985	6.81084	3.16499e-07	5.38407e-06		6577	6878	3688	3651	7665	7842		XP_005645060.1 hypothetical protein COCSUDRAFT_57663 [Coccomyxa subellipsoidea C-169] >EIE20516.1 hypothetical protein COCSUDRAFT_57663 [Coccomyxa subellipsoidea C-169]
531	pcri_g9432.t2	-0.737069	-3.32202	0.376539	0.657735		-4.92964	-3.32202	0.0169195	0.0616634		7	6	0	7	0	0		KAF9129740.1 Leukotriene A-4 hydrolase [Mortierella sp. 14UC]
532	pcri_g3733.t1	-0.736743	7.63828	4.92804e-05	0.00079816		-0.263503	7.63828	0.145236	0.306903		15877	15362	8709	8327	7214	8527		BDA47919.1 V-type proton ATPase subunit B 1 [Coccomyxa sp. Obi]
533	pcri_g5246.t1	-0.736518	-0.0813073	0.00869261	0.0543172		0.0613454	-0.0813073	0.900022	0.991115		79	55	33	40	50	34		BDA50988.1 Protein-tyrosine-phosphatase MKP1 [Coccomyxa sp. Obi]
534	pcri_g8465.t1	-0.736321	7.67536	4.98584e-05	0.000806276		0.0794223	7.67536	0.660607	0.831273		15441	14684	8363	8070	9251	9973		KAA6418098.1 pyruvate dehydrogenase E1 component subunit alpha-like [Trebouxia sp. A1-2]
535	pcri_g963.t1	-0.735601	4.18203	8.84437e-05	0.00130603		0.623489	4.18203	0.000893333	0.0057362		1223	1138	674	614	1108	1086		PRW55947.1 hypothetical protein C2E21_5266 [Chlorella sorokiniana]
536	pcri_g2494.t1	-0.734885	4.4175	0.00010376	0.00148945		1.84276	4.4175	4.57013e-22	4.39361e-20		970	899	491	530	2068	1976		PRW57840.1 serine--tRNA ligase [Chlorella sorokiniana]
537	pcri_g8860.t1	-0.734496	6.80224	5.52831e-05	0.000873773		0.890377	6.80224	1.07164e-06	1.61812e-05		6785	6745	3517	3880	7241	7933		XP_005652106.1 hypothetical protein COCSUDRAFT_21462 [Coccomyxa subellipsoidea C-169] >EIE27562.1 hypothetical protein COCSUDRAFT_21462 [Coccomyxa subellipsoidea C-169]
538	pcri_g7839.t1	-0.733301	9.00383	5.21263e-05	0.000832836		0.912828	9.00383	5.09908e-07	8.32294e-06		32397	29454	15980	17853	34176	36268		KAA6420063.1 geranylgeranyl reductase [Trebouxia sp. A1-2]
539	pcri_g4874.t1	-0.732999	4.54376	8.63118e-05	0.00128292		0.992881	4.54376	1.07521e-07	2.00126e-06		1426	1313	686	813	1554	1748		KAH7619119.1 putative branched-chain-amino-acid aminotransferase [Chlorella desiccata (nom. nud.)]
540	pcri_g8301.t1	-0.732378	-4.23486	1	1		0.724571	-4.23486	1	1		0	2	0	1	1	1		#N/A
541	pcri_g9126.t1	-0.732114	-4.41512	1	1		-2.38241	-4.41512	1	1		0	2	1	0	0	0		#N/A
542	pcri_g10048.t1	-0.732006	-4.41532	1	1		-2.38215	-4.41532	1	1		2	0	0	1	0	0		XP_005646408.1 histone-fold-containing protein [Coccomyxa subellipsoidea C-169] >XP_005646411.1 histone-fold-containing protein [Coccomyxa subellipsoidea C-169] >EIE21864.1 histone-fold-containing protein [Coccomyxa subellipsoidea C-169] >EIE21867.1 histone-fold-containing protein [Coccomyxa subellipsoidea C-169]
543	pcri_g7414.t2	-0.732006	-4.41532	1	1		-2.38215	-4.41532	1	1		2	0	0	1	0	0		XP_001364643.1 PREDICTED: B9 domain-containing protein 2 [Monodelphis domestica]
544	pcri_g9967.t1	-0.732006	-3.56842	1	1		3.16366	-3.56842	0.00420241	0.0202656		2	0	0	1	7	5		NBK25918.1 hypothetical protein [Spirochaetia bacterium]
545	pcri_g1930.t1	-0.731928	-4.41518	1	1		-2.38241	-4.41518	1	1		1	1	1	0	0	0		#N/A
546	pcri_g1931.t1	-0.731928	-4.41518	1	1		-2.38241	-4.41518	1	1		1	1	1	0	0	0		#N/A
547	pcri_g8700.t1	-0.731928	-4.23484	1	1		0.724307	-4.23484	1	1		1	1	1	0	1	1		#N/A
548	pcri_g9133.t1	-0.731928	-4.23484	1	1		0.724307	-4.23484	1	1		1	1	1	0	1	1		#N/A
549	pcri_g6032.t1	-0.731638	4.65858	7.72372e-05	0.00115624		-0.0872726	4.65858	0.640238	0.816882		1921	1907	1034	1062	1032	1153		KAG2425863.1 hypothetical protein HYH02_014927 [Chlamydomonas schloesseri]
550	pcri_g7648.t1	-0.729605	4.62367	8.35767e-05	0.0012458		0.234073	4.62367	0.207826	0.395893		1790	1715	973	948	1263	1234		KAG1668983.1 hypothetical protein FOA52_000576 [Chlamydomonas sp. UWO 241]
551	pcri_g966.t1	-0.729176	0.584108	0.00616448	0.0425544		1.29434	0.584108	3.98005e-07	6.5992e-06		64	91	41	44	93	139		#N/A
552	pcri_g3883.t1	-0.726605	4.39368	0.000105325	0.00150778		1.01031	4.39368	7.0775e-08	1.36333e-06		1275	1173	692	652	1403	1598		#N/A
553	pcri_g2982.t2	-0.726299	6.20616	6.94659e-05	0.00105651		0.509798	6.20616	0.00515538	0.0238093		5441	4424	2597	2822	4186	4345		BDA48879.1 Tryptophan synthase beta chain 2, chloroplastic [Coccomyxa sp. Obi]
554	pcri_g5741.t1	-0.726232	4.59524	8.84897e-05	0.00130603		-0.119834	4.59524	0.520835	0.718987		1882	1796	1090	929	985	1074		XP_005649778.1 ribonuclease III [Coccomyxa subellipsoidea C-169] >EIE25234.1 ribonuclease III [Coccomyxa subellipsoidea C-169]
555	pcri_g3730.t1	-0.725518	4.40138	9.46653e-05	0.00138354		-0.123135	4.40138	0.511545	0.711034		1721	1496	871	897	846	952		#N/A
556	pcri_g1668.t1	-0.725359	5.52583	7.68411e-05	0.00115196		0.360083	5.52583	0.049357	0.140118		3229	3137	1754	1746	2352	2624		KAF6258418.1 Phospholipase/Carboxylesterase-domain-containing protein [Scenedesmus sp. NREL 46B-D3]
557	pcri_g10230.t1	-0.725108	-1.72293	0.0921481	0.283081		-0.345062	-1.72293	0.573031	0.761978		20	22	14	9	9	11		#N/A
558	pcri_g10231.t1	-0.725108	-1.72293	0.0921481	0.283081		-0.345062	-1.72293	0.573031	0.761978		20	22	14	9	9	11		#N/A
559	pcri_g8246.t1	-0.724741	1.04127	0.00456286	0.0334365		1.59253	1.04127	2.16894e-11	7.78366e-10		106	87	56	50	214	138		BDA41509.1 hypothetical protein COCOBI_02-2900 [Coccomyxa sp. Obi]
560	pcri_g3483.t1	-0.722778	4.91385	9.04861e-05	0.00132988		0.213703	4.91385	0.24775	0.444475		2112	2181	1232	1132	1449	1588		KAF6258443.1 protein-tyrosine phosphatase-like protein [Scenedesmus sp. NREL 46B-D3]
561	pcri_g5977.t1	-0.722024	4.14628	0.000114056	0.00160861		0.20893	4.14628	0.266544	0.465287		1117	1402	629	762	895	880		#N/A
562	pcri_g4267.t1	-0.720876	-2.41389	0.143849	0.373294		-6.18336	-2.41389	1.33165e-05	0.000155006		14	17	12	5	0	0		#N/A
563	pcri_g1990.t1	-0.719514	4.03906	0.00012151	0.00170001		-0.109479	4.03906	0.565024	0.75508		1055	1430	714	659	739	666		#N/A
564	pcri_g5965.t1	-0.716612	6.39096	8.48806e-05	0.00126344		0.473747	6.39096	0.00923959	0.0379544		4174	7059	2676	3562	4005	5615		#N/A
565	pcri_g139.t1	-0.716513	5.55051	9.99331e-05	0.00144242		1.3481	5.55051	3.79398e-13	1.70631e-11		2334	2546	1300	1402	3772	3831		#N/A
566	pcri_g6896.t1	-0.715594	4.20099	0.000151929	0.00206761		1.31832	4.20099	3.19117e-12	1.29613e-10		908	1022	437	634	1407	1545		BDA41950.1 probable Kinesin-like protein KIN-14N at C-terminar half [Coccomyxa sp. Obi]
567	pcri_g8868.t1	-0.715449	5.597	9.6601e-05	0.00140011		0.686692	5.597	0.000181642	0.00150113		3220	2932	1609	1798	3058	2998		KAG7669871.1 hypothetical protein KSW81_008015 [Chlorella desiccata (nom. nud.)] >KAH7619275.1 hypothetical protein NADE_006119 [Chlorella desiccata (nom. nud.)]
568	pcri_g6481.t1	-0.71511	6.49091	8.72819e-05	0.00129551		0.519922	6.49091	0.0042709	0.0205015		6089	5837	3195	3411	5035	5447		BDA50183.1 3-oxoacyl-[acyl-carrier-protein] reductase 1, chloroplastic [Coccomyxa sp. Obi]
569	pcri_g5205.t1	-0.713975	3.91118	0.000161532	0.00217849		0.776218	3.91118	4.07546e-05	0.000413025		938	923	483	549	945	1010		GIL42639.1 hypothetical protein Vafri_587, partial [Volvox africanus]
570	pcri_g8666.t1	-0.713755	0.159399	0.00423342	0.0315969		-1.88543	0.159399	7.65666e-09	1.79495e-07		33	167	70	41	23	10		#N/A
571	pcri_g8503.t1	-0.712022	3.5217	0.00020089	0.00262166		0.645293	3.5217	0.000761881	0.00500235		579	887	401	414	1055	329		KAF6264819.1 hypothetical protein COO60DRAFT_1482703 [Scenedesmus sp. NREL 46B-D3]
572	pcri_g8680.t1	-0.711715	6.11016	9.59531e-05	0.00139315		-0.0210804	6.11016	0.908798	0.995859		5573	4710	2604	3106	2898	3332		XP_005647016.1 trypsin-like serine protease [Coccomyxa subellipsoidea C-169] >EIE22472.1 trypsin-like serine protease [Coccomyxa subellipsoidea C-169]
573	pcri_g10024.t1	-0.710764	1.17348	0.00216247	0.0185742		0.662975	1.17348	0.00443082	0.0210952		106	176	62	95	112	164		#N/A
574	pcri_g6899.t2	-0.710469	5.01528	0.000110891	0.00156801		-0.92199	5.01528	7.47567e-07	1.16922e-05		2677	2823	1760	1291	893	890		PRW45068.1 aceous RNase P chloroplastic mitochondrial-like isoform X2 [Chlorella sorokiniana]
575	pcri_g2343.t1	-0.710419	1.5538	0.00590324	0.0410485		2.60314	1.5538	8.73771e-29	1.14453e-26		80	98	36	63	385	277		XP_005848895.1 hypothetical protein CHLNCDRAFT_144287 [Chlorella variabilis] >EFN56793.1 hypothetical protein CHLNCDRAFT_144287 [Chlorella variabilis]
576	pcri_g5071.t1	-0.708412	6.29743	0.000103296	0.00148499		0.555017	6.29743	0.0023194	0.0125535		5628	4688	2793	2944	4416	4917		XP_005647933.1 hypothetical protein COCSUDRAFT_15264 [Coccomyxa subellipsoidea C-169] >EIE23389.1 hypothetical protein COCSUDRAFT_15264 [Coccomyxa subellipsoidea C-169]
577	pcri_g497.t1	-0.708395	5.8819	0.000107827	0.00153229		0.51825	5.8819	0.00455846	0.0215238		4130	3671	2093	2247	3425	3444		XP_005644707.1 RNI-like protein [Coccomyxa subellipsoidea C-169] >EIE20163.1 RNI-like protein [Coccomyxa subellipsoidea C-169]
578	pcri_g8630.t1	-0.708191	5.71782	0.000107914	0.00153229		-0.127597	5.71782	0.485887	0.689546		3823	4146	2215	2221	2198	2294		XP_002508157.1 predicted protein [Micromonas commoda] >ACO69415.1 predicted protein [Micromonas commoda]
579	pcri_g8365.t1	-0.706563	-0.896177	0.0343387	0.146283		-0.0141153	-0.896177	1	1		42	32	41	0	25	20		#N/A
580	pcri_g9211.t1	-0.706443	6.11256	0.000109422	0.00154951		0.401719	6.11256	0.0275103	0.0903253		4287	5106	3129	2096	3912	3729		KAG0586748.1 hypothetical protein KC19_2G114000 [Ceratodon purpureus]
581	pcri_g9600.t1	-0.70589	8.70411	9.7583e-05	0.00141239		-0.392969	8.70411	0.0296199	0.0952985		32303	33709	18105	18701	14643	16401		BDA42372.1 Carbamoyl-phosphate synthase large chain [Coccomyxa sp. Obi]
582	pcri_g7892.t1	-0.70493	-0.616188	0.0623861	0.222211		1.86178	-0.616188	2.2528e-08	4.74991e-07		17	35	0	29	59	58		#N/A
583	pcri_g2391.t1	-0.704563	6.91684	0.000107055	0.0015263		0.365888	6.91684	0.0436722	0.127976		8601	7947	4595	4634	6445	6711		GAX73812.1 hypothetical protein CEUSTIGMA_g1263.t1 [Chlamydomonas eustigma]
584	pcri_g5143.t1	-0.702586	2.91521	0.000400705	0.00471991		0.857265	2.91521	1.39654e-05	0.000161705		459	446	223	283	542	468		BDA48379.1 probable envelope ADP,ATP carrier protein, chloroplastic [Coccomyxa sp. Obi]
585	pcri_g2451.t1	-0.701825	5.59732	0.000132995	0.00184243		0.96012	5.59732	1.84518e-07	3.26616e-06		2845	2821	1701	1463	3332	3484		XP_011395673.1 hypothetical protein F751_2999 [Auxenochlorella protothecoides] >KFM22808.1 hypothetical protein F751_2999 [Auxenochlorella protothecoides]
586	pcri_g1901.t1	-0.701014	5.12107	0.000140251	0.00193127		0.219044	5.12107	0.234423	0.429536		2588	2324	1448	1296	1699	1839		KAH7280631.1 hypothetical protein KP509_36G006700 [Ceratopteris richardii]
587	pcri_g475.t1	-0.700877	7.16544	0.000115703	0.00162746		0.818879	7.16544	6.87677e-06	8.6926e-05		8479	9016	4994	4791	9556	9528		KAA6428306.1 30S ribosomal chloroplastic-like [Trebouxia sp. A1-2]
588	pcri_g990.t2	-0.700816	5.59352	0.000129405	0.00179845		-0.0374786	5.59352	0.838796	0.954991		3568	3605	2054	1957	1981	2354		KAA6420059.1 Haloacid dehalogenase-like hydrolase (HAD) superfamily [Trebouxia sp. A1-2]
589	pcri_g639.t1	-0.699693	7.60269	0.000114968	0.00161929		-0.271869	7.60269	0.132948	0.289279		15316	14794	8041	8820	7462	7986		BDA43527.1 hypothetical protein COCOBI_04-5390 [Coccomyxa sp. Obi]
590	pcri_g2140.t1	-0.698409	8.04446	0.000117354	0.00164406		0.285277	8.04446	0.114396	0.259865		17820	18891	10310	10262	13559	14177		PSC73026.1 4-alpha-glucanotransferase chloroplastic amyloplastic [Micractinium conductrix]
591	pcri_g8825.t1	-0.694975	6.85816	0.000131972	0.0018317		-0.0564589	6.85816	0.755998	0.901971		8633	8634	4467	5239	5058	5257		BDA44139.1 Ca(2+)/H(+) antiporter [Coccomyxa sp. Obi]
592	pcri_g8515.t1	-0.693088	5.44236	0.000163081	0.00219374		0.812894	5.44236	9.96877e-06	0.000118843		2814	2476	1316	1661	2438	3370		#N/A
593	pcri_g994.t1	-0.692651	3.10255	0.000323903	0.00395593		-0.413866	3.10255	0.0352305	0.108011		703	649	389	371	266	368		#N/A
594	pcri_g2314.t1	-0.691455	3.84579	0.00024824	0.00315692		0.316711	3.84579	0.0946701	0.224954		957	1017	578	533	785	744		XP_011398740.1 39S ribosomal protein L46, mitochondrial [Auxenochlorella protothecoides] >KFM25844.1 39S ribosomal protein L46, mitochondrial [Auxenochlorella protothecoides] >RMZ55868.1 hypothetical protein APUTEX25_003834 [Auxenochlorella protothecoides]
595	pcri_g5329.t1	-0.690967	6.33246	0.000153577	0.00208733		0.956638	6.33246	1.75182e-07	3.1167e-06		4941	4462	2392	2907	5465	5907		PRW59107.1 DEAD-box ATP-dependent RNA helicase 7 [Chlorella sorokiniana]
596	pcri_g8287.t1	-0.690133	7.78394	0.000141561	0.0019442		-0.114486	7.78394	0.526532	0.723483		16926	16179	9049	9608	8830	10267		BDA47420.1 Pyruvate kinase 2, cytosolic [Coccomyxa sp. Obi]
597	pcri_g6396.t1	-0.688235	-0.837898	0.0283276	0.127675		-1.54021	-0.837898	0.000241293	0.00189402		44	50	21	32	8	12		XP_002947604.1 membrane selenoprotein [Volvox carteri f. nagariensis] >EFJ51137.1 membrane selenoprotein [Volvox carteri f. nagariensis]
598	pcri_g1265.t1	-0.687899	5.20822	0.000197665	0.00258593		1.22976	5.20822	3.60333e-11	1.24618e-09		1963	1988	1150	1079	2787	3002		PSC72201.1 50S ribosomal L33 [Micractinium conductrix]
599	pcri_g3192.t1	-0.686916	8.07088	0.000151908	0.00206761		0.729412	8.07088	5.817e-05	0.000561153		17042	16358	9427	9432	16074	18583		BDA41891.1 PGR5-like protein 1A, chloroplastic [Coccomyxa sp. Obi]
600	pcri_g5019.t1	-0.686774	0.818195	0.00522406	0.037139		0.801458	0.818195	0.00112175	0.0069514		76	133	70	48	91	138		#N/A
601	pcri_g8152.t1	-0.686171	4.6108	0.000234107	0.00299903		1.07525	4.6108	8.62608e-09	1.98665e-07		1285	1453	717	832	1754	1855		#N/A
602	pcri_g7023.t1	-0.682851	6.99955	0.000169418	0.00226445		-1.10719	6.99955	1.57303e-09	4.22662e-08		10878	11151	6110	6370	2942	3480		KAA6421950.1 potassium channel [Trebouxia sp. A1-2]
603	pcri_g8610.t1	-0.682393	8.13639	0.000166923	0.00223647		0.376068	8.13639	0.0374782	0.113441		18753	19339	10635	10951	15344	15628		KAA6416996.1 enoyl-ACP reductase [Trebouxia sp. A1-2] >KAA6422454.1 enoyl-ACP reductase [Trebouxia sp. A1-2]
604	pcri_g7418.t1	-0.682136	5.69536	0.000191764	0.00251817		-0.0584066	5.69536	0.750452	0.898023		3780	3893	2177	2171	2278	2340		#N/A
605	pcri_g9885.t1	-0.682136	4.36595	0.000250169	0.00316992		0.259686	4.36595	0.164547	0.335858		1456	1404	774	847	1009	1140		KAA6424720.1 Sirohydrochlorin ferrochelatase [Trebouxia sp. A1-2]
606	pcri_g6286.t1	-0.681847	6.07335	0.00018889	0.00248979		0.520524	6.07335	0.00432515	0.020705		4473	4330	2372	2619	3691	4239		PSC68689.1 diaminohydroxyphosphoribosylaminopyrimidine deaminase [Micractinium conductrix]
607	pcri_g7358.t1	-0.681392	4.51028	0.000247651	0.00315327		0.419999	4.51028	0.0240048	0.0810393		1388	1657	836	892	1182	1380		BDA44644.1 Solute carrier family 25 member 44 [Coccomyxa sp. Obi]
608	pcri_g256.t1	-0.679842	0.174773	0.00865526	0.0543172		-0.45993	0.174773	0.104516	0.242455		102	71	50	48	31	48		TFJ84101.1 hypothetical protein NSK_004574 [Nannochloropsis salina CCMP1776]
609	pcri_g7654.t1	-0.679383	7.21415	0.000182555	0.00241845		-0.163237	7.21415	0.367426	0.573809		11397	11008	6706	6003	6118	6448		XP_005643912.1 aspartate aminotransferase [Coccomyxa subellipsoidea C-169] >EIE19368.1 aspartate aminotransferase [Coccomyxa subellipsoidea C-169]
610	pcri_g9782.t1	-0.678835	8.73589	0.000177801	0.00235845		-0.372744	8.73589	0.0390529	0.117417		32699	33915	18814	19025	15306	17061		BDA42372.1 Carbamoyl-phosphate synthase large chain [Coccomyxa sp. Obi]
611	pcri_g1300.t1	-0.677763	6.06911	0.000204691	0.00266455		0.261208	6.06911	0.151718	0.316452		4433	4869	2713	2574	3392	3623		GFH17069.1 snRNP core protein D3 [Haematococcus lacustris]
612	pcri_g8823.t1	-0.677018	4.29898	0.000284903	0.00355417		0.312835	4.29898	0.0943373	0.224431		1404	1289	707	825	1023	1081		KAI3431445.1 hypothetical protein D9Q98_004497 [Chlorella vulgaris]
613	pcri_g4235.t1	-0.67695	6.94124	0.000196387	0.00257243		0.430353	6.94124	0.0176877	0.0638035		7485	8892	4257	5072	6802	7091		XP_005647408.1 elongation factor EF-3 [Coccomyxa subellipsoidea C-169] >EIE22864.1 elongation factor EF-3 [Coccomyxa subellipsoidea C-169]
614	pcri_g8559.t1	-0.675805	2.15036	0.000907802	0.00920006		-0.17445	2.15036	0.416352	0.623813		310	354	188	190	156	216		#N/A
615	pcri_g233.t1	-0.675649	2.15478	0.00124317	0.0119296		0.850318	2.15478	4.4338e-05	0.00044589		209	317	133	167	340	255		KAG2499326.1 hypothetical protein HYH03_002903 [Edaphochlamys debaryana]
616	pcri_g3706.t1	-0.675551	6.5901	0.000205802	0.00267568		0.198995	6.5901	0.273123	0.472677		7055	6474	3846	3852	4817	4956		KAA6417244.1 putative anion transporter chloroplastic-like [Trebouxia sp. A1-2]
617	pcri_g8740.t1	-0.675233	3.06454	0.00118935	0.01154		2.40537	3.06454	1.1881e-31	1.85823e-29		264	289	149	166	909	937		BDA49370.1 probable methylosome subunit pICln [Coccomyxa sp. Obi]
618	pcri_g8799.t1	-0.675217	7.17222	0.000204429	0.00266444		1.13314	7.17222	6.06176e-10	1.74989e-08		8154	7677	4076	4945	10526	11352		KAA6429329.1 d-3-phosphoglycerate chloroplastic-like [Trebouxia sp. A1-2]
619	pcri_g7339.t1	-0.674492	5.40308	0.000234501	0.00300041		-0.0216926	5.40308	0.907265	0.994964		3041	3162	1804	1729	1820	2036		KAA6426381.1 HNH endonuclease domain-containing [Trebouxia sp. A1-2]
620	pcri_g6321.t1	-0.674048	2.6159	0.000783065	0.00811693		0.730943	2.6159	0.000275857	0.00213179		367	384	209	219	398	387		#N/A
621	pcri_g5821.t1	-0.673289	6.05869	0.000224169	0.00288229		0.034214	6.05869	0.852033	0.963052		4834	4833	2928	2579	2991	3257		KAH9541118.1 hypothetical protein CY35_14G043800 [Sphagnum magellanicum]
622	pcri_g4961.t1	-0.673122	-1.3357	0.0958531	0.290674		0.124103	-1.3357	0.821666	0.94305		28	23	11	18	16	19		BDA49266.1 Glutamate receptor 2 [Coccomyxa sp. Obi]
623	pcri_g6243.t2	-0.673029	9.05863	0.000200896	0.00262166		-0.440892	9.05863	0.0146667	0.0551265		40152	43859	20494	27510	18289	20829		XP_005648292.1 MFS general substrate transporter [Coccomyxa subellipsoidea C-169] >EIE23748.1 MFS general substrate transporter [Coccomyxa subellipsoidea C-169]
624	pcri_g6350.t1	-0.671677	6.56365	0.000220584	0.00284555		-0.947945	6.56365	2.30981e-07	4.02736e-06		6125	9786	5281	3800	2847	2348		XP_014214078.1 uncharacterized protein LOC106643444 [Copidosoma floridanum]
625	pcri_g4673.t1	-0.670877	8.50963	0.000212332	0.00275374		0.0201338	8.50963	0.911317	0.99707		25686	27281	13811	16475	16442	17511		ADB12589.1 glutamine synthetase II [Pseudochlorella pringsheimii]
626	pcri_g1708.t1	-0.670417	5.53099	0.000254789	0.00320905		0.324497	5.53099	0.0764102	0.192061		3375	2927	1787	1811	2361	2629		GIL68488.1 hypothetical protein Vafri_21758 [Volvox africanus]
627	pcri_g7829.t1	-0.667931	10.494	0.000222444	0.00286363		0.441228	10.494	0.0144901	0.0545998		76269	114594	69517	39527	89455	74161		XP_002957370.1 chitinase, lysozyme [Volvox carteri f. nagariensis] >EFJ41579.1 chitinase, lysozyme [Volvox carteri f. nagariensis]
628	pcri_g4378.t1	-0.667021	6.35361	0.000254168	0.00320509		0.649659	6.35361	0.000365969	0.00269311		5337	4947	3091	2792	5093	5116		KAA6426728.1 MC family transporter [Trebouxia sp. A1-2]
629	pcri_g2122.t1	-0.665539	5.45368	0.000289085	0.00360204		0.599414	5.45368	0.00109071	0.00678314		2824	2752	1536	1661	2599	2759		#N/A
630	pcri_g7461.t1	-0.665073	6.21271	0.000263298	0.00330827		-0.00361944	6.21271	0.985048	1		5527	5277	3107	3086	3270	3570		KAA6418813.1 NADH:ubiquinone oxidoreductase 18 kDa subunit [Trebouxia sp. A1-2]
631	pcri_g1126.t1	-0.664224	9.60638	0.000242092	0.00308624		0.248654	9.60638	0.167906	0.340612		51142	56624	31541	30295	40510	40727		KAA6428672.1 hypothetical protein FRX49_01547 [Trebouxia sp. A1-2]
632	pcri_g590.t1	-0.664167	7.65703	0.000250048	0.00316992		0.0620434	7.65703	0.731658	0.882971		15483	13553	8324	8325	9238	10003		BDA41734.1 3-isopropylmalate dehydratase large subunit [Coccomyxa sp. Obi]
633	pcri_g7457.t1	-0.663688	6.14477	0.000277187	0.00347861		0.595049	6.14477	0.00110787	0.00687349		4856	4158	2575	2595	4190	4452		BDA48642.1 Peptide methionine sulfoxide reductase MsrB [Coccomyxa sp. Obi]
634	pcri_g4299.t1	-0.663563	2.58058	0.000905747	0.00918811		0.435588	2.58058	0.0301235	0.0965925		414	373	250	201	355	319		XP_005645179.1 short-chain dehydrogenase/reductase SDR [Coccomyxa subellipsoidea C-169] >EIE20635.1 short-chain dehydrogenase/reductase SDR [Coccomyxa subellipsoidea C-169]
635	pcri_g5961.t1	-0.663319	2.80299	0.000728569	0.00766534		-0.104831	2.80299	0.602179	0.787077		532	498	298	293	283	326		#N/A
636	pcri_g2197.t1	-0.663269	8.88666	0.000249162	0.00316481		0.447101	8.88666	0.0133326	0.0511954		31651	30888	18536	17348	26592	27541		XP_005648075.1 voltage-dependent anion-selective channel protein [Coccomyxa subellipsoidea C-169] >EIE23531.1 voltage-dependent anion-selective channel protein [Coccomyxa subellipsoidea C-169]
637	pcri_g8019.t1	-0.662781	5.57959	0.000307249	0.0037886		0.969554	5.57959	1.40332e-07	2.5444e-06		2685	2798	1538	1612	3422	3394		KAG7672870.1 hypothetical protein KSW81_001806 [Chlorella desiccata (nom. nud.)] >KAH7616244.1 hypothetical protein NADE_001070 [Chlorella desiccata (nom. nud.)] >KAH7616511.1 hypothetical protein NADE_001326 [Chlorella desiccata (nom. nud.)]
638	pcri_g9130.t1	-0.662761	2.85169	0.000635657	0.0068955		-0.717291	2.85169	0.000360543	0.00265878		657	517	362	311	224	229		#N/A
639	pcri_g5000.t1	-0.661669	5.25446	0.000315048	0.00385676		0.0883391	5.25446	0.631693	0.810519		2715	2734	1635	1495	1845	1835		BDA44796.1 hypothetical protein COCOBI_06-2740 [Coccomyxa sp. Obi]
640	pcri_g1485.t1	-0.661649	5.8744	0.000292222	0.00363429		0.085442	5.8744	0.640326	0.816895		4280	4104	2473	2343	2737	2920		KXZ45106.1 hypothetical protein GPECTOR_58g555 [Gonium pectorale]
641	pcri_g1573.t1	-0.660044	-2.73674	0.32555	0.607017		-2.055	-2.73674	0.0252782	0.0844945		6	15	7	5	0	3		#N/A
642	pcri_g6106.t1	-0.658332	5.45197	0.000329426	0.00399231		0.161889	5.45197	0.377357	0.584613		3170	2979	1774	1767	2206	2172		BDA40758.1 NADH dehydrogenase [ubiquinone] iron-sulfur protein 7, mitochondrial [Coccomyxa sp. Obi]
643	pcri_g2164.t1	-0.65819	5.98173	0.00031105	0.00382122		0.0796009	5.98173	0.663095	0.833162		4710	4322	2744	2454	2931	3153		#N/A
644	pcri_g6329.t1	-0.658099	5.9653	0.000312193	0.00383077		0.0973225	5.9653	0.594107	0.780059		4618	4279	2611	2512	2894	3176		KAI3431381.1 hypothetical protein D9Q98_004435 [Chlorella vulgaris]
645	pcri_g2919.t1	-0.657337	4.29346	0.000438054	0.00507223		0.558283	4.29346	0.00283512	0.0146495		1138	1369	819	625	1111	1248		XP_005648210.1 SRR1-domain-containing protein [Coccomyxa subellipsoidea C-169] >EIE23666.1 SRR1-domain-containing protein [Coccomyxa subellipsoidea C-169]
646	pcri_g5454.t1	-0.657104	6.82082	0.000306248	0.00378441		1.02667	6.82082	1.99599e-08	4.25987e-07		6311	6405	3688	3643	7974	8559		XP_005644123.1 hypothetical protein COCSUDRAFT_58328 [Coccomyxa subellipsoidea C-169] >EIE19579.1 hypothetical protein COCSUDRAFT_58328 [Coccomyxa subellipsoidea C-169]
647	pcri_g3361.t1	-0.656411	6.9232	0.000303516	0.00375507		0.171477	6.9232	0.344193	0.550236		8812	8201	4997	4811	5949	6276		KAI0502002.1 hypothetical protein KFK09_016947 [Dendrobium nobile]
648	pcri_g3290.t1	-0.65475	4.53983	0.000401005	0.00471991		-0.523972	4.53983	0.00503542	0.0233582		1788	1893	1067	1059	824	810		KAF8071348.1 NIPSNAP3A [Scenedesmus sp. PABB004]
649	pcri_g8463.t1	-0.65453	-2.62325	0.402079	0.680003		1.00275	-2.62325	0.124597	0.276856		8	6	3	5	9	9		#N/A
650	pcri_g3928.t1	-0.654413	3.58513	0.000640111	0.00692838		0.906121	3.58513	2.25562e-06	3.18124e-05		448	941	374	431	843	823		XP_005843035.1 hypothetical protein CHLNCDRAFT_141583 [Chlorella variabilis] >EFN50933.1 hypothetical protein CHLNCDRAFT_141583 [Chlorella variabilis]
651	pcri_g6200.t1	-0.654073	4.62189	0.000477446	0.00544414		1.48341	4.62189	3.31256e-15	1.78012e-13		1258	1114	624	747	2102	2133		PNH04301.1 putative protein phosphatase 2C 12 [Tetrabaena socialis]
652	pcri_g1837.t1	-0.653856	7.84041	0.000309872	0.00381569		0.179309	7.84041	0.321104	0.524937		16779	15272	8570	9959	10711	12529		GFR39618.1 hypothetical protein Agub_g81 [Astrephomene gubernaculifera]
653	pcri_g2998.t1	-0.652985	5.43255	0.00036695	0.00436898		0.014205	5.43255	0.939906	1		3340	2900	1831	1774	1910	2123		BDA42224.1 hypothetical protein COCOBI_03-1110 [Coccomyxa sp. Obi]
654	pcri_g2351.t1	-0.650648	6.66871	0.000345389	0.00413166		-0.144699	6.66871	0.425561	0.632277		7120	8004	4497	4263	4380	4382		#N/A
655	pcri_g594.t1	-0.650194	5.27973	0.000427757	0.00497499		1.25284	5.27973	1.50808e-11	5.44086e-10		2010	2038	1131	1215	3088	3090		BDA40783.1 Eukaryotic translation initiation factor 3 subunit H [Coccomyxa sp. Obi]
656	pcri_g8655.t1	-0.650045	6.17785	0.00036133	0.0043125		-0.0746736	6.17785	0.682299	0.847837		4913	5706	3203	2950	3199	3265		KAA6425985.1 pre-mRNA-processing factor 17-like [Trebouxia sp. A1-2]
657	pcri_g8516.t1	-0.648606	4.37493	0.000537242	0.00599548		1.04614	4.37493	2.41611e-08	5.05357e-07		1257	1051	553	787	1278	1794		XP_005843483.1 hypothetical protein CHLNCDRAFT_140979 [Chlorella variabilis] >EFN51381.1 hypothetical protein CHLNCDRAFT_140979 [Chlorella variabilis]
658	pcri_g4559.t1	-0.648217	5.95024	0.000381876	0.00453191		-0.113609	5.95024	0.533938	0.728439		4616	4518	2607	2692	2667	2749		KAG7673675.1 hypothetical protein KSW81_006871 [Chlorella desiccata (nom. nud.)]
659	pcri_g4214.t1	-0.646577	4.29923	0.000535599	0.00598831		0.464673	4.29923	0.0128942	0.0497491		1385	1183	716	775	1146	1127		KAI3431445.1 hypothetical protein D9Q98_004497 [Chlorella vulgaris]
660	pcri_g6019.t1	-0.646567	4.56052	0.000504019	0.00569753		0.541481	4.56052	0.00358146	0.0178121		1430	1588	894	859	1333	1494		KAI1285331.1 Signal peptidase complex subunit 1 [Halotydeus destructor]
661	pcri_g6370.t1	-0.646423	-0.675687	0.0622506	0.221804		0.850222	-0.675687	0.0112261	0.0446953		34	35	19	21	39	41		#N/A
662	pcri_g1096.t1	-0.646422	7.2198	0.000367313	0.00436898		-0.395715	7.2198	0.0290474	0.0940405		11571	11529	6940	6471	5260	6042		AEU04701.1 fatty acid delta-12-desaturase [Lobosphaera incisa]
663	pcri_g4746.t1	-0.64489	7.30318	0.000385759	0.00457281		1.12051	7.30318	9.13164e-10	2.56543e-08		8309	8845	4921	5057	12185	11777		XP_005643801.1 HAD-like protein [Coccomyxa subellipsoidea C-169] >EIE19257.1 HAD-like protein [Coccomyxa subellipsoidea C-169]
664	pcri_g7908.t1	-0.644791	9.67191	0.000365579	0.00435825		0.746404	9.67191	3.79112e-05	0.00038872		46290	52677	25858	31790	58187	48209		#N/A
665	pcri_g6477.t1	-0.644478	5.77323	0.00042461	0.00494938		0.31833	5.77323	0.0813656	0.200619		3818	3567	2096	2199	2911	3011		XP_005644767.1 malic-domain-containing protein [Coccomyxa subellipsoidea C-169] >EIE20223.1 malic-domain-containing protein [Coccomyxa subellipsoidea C-169]
666	pcri_g5447.t1	-0.643724	5.78774	0.000429129	0.00498541		0.213908	5.78774	0.241531	0.437965		3824	3806	2209	2231	2796	2900		PRW60349.1 pentatricopeptide repeat-containing protein [Chlorella sorokiniana]
667	pcri_g5374.t1	-0.643695	6.11727	0.000413923	0.00485722		-0.0687725	6.11727	0.706297	0.865243		4814	5334	2941	2967	2897	3346		BDA51669.1 probable nitrogen regulatory protein P-II [Coccomyxa sp. Obi]
668	pcri_g3529.t1	-0.643618	5.26866	0.000455533	0.00522268		0.0818383	5.26866	0.657113	0.828937		2648	2822	1635	1548	1798	1932		MCH9773446.1 hypothetical protein [Cyanobacteria bacterium]
669	pcri_g4897.t1	-0.642039	5.84611	0.000446056	0.00514216		0.506504	5.84611	0.0055672	0.0253206		3995	3429	2173	2149	3219	3582		KAG7671237.1 hypothetical protein KSW81_003375 [Chlorella desiccata (nom. nud.)] >KAH7622996.1 putative COBW domain-containing protein 2 [Chlorella desiccata (nom. nud.)]
670	pcri_g5034.t2	-0.641587	0.0461061	0.017506	0.090814		-0.0629491	0.0461061	0.953736	1		77	68	84	0	88	0		XP_013901501.1 aspartyl-tRNA synthetase [Monoraphidium neglectum] >KIZ02482.1 aspartyl-tRNA synthetase [Monoraphidium neglectum]
671	pcri_g9108.t2	-0.640737	-3.79825	0.557362	0.801471		-4.1577	-3.79825	0.127908	0.281646		0	7	0	4	0	0		KAA6416588.1 hypothetical protein FRX49_13435 [Trebouxia sp. A1-2]
672	pcri_g7779.t1	-0.639928	7.12846	0.000422621	0.00493168		-0.134338	7.12846	0.458356	0.66323		9809	10871	6100	5969	5683	6504		BDA40761.1 Uncharacterized protein YnbD [Coccomyxa sp. Obi]
673	pcri_g3695.t1	-0.639684	-3.27884	0.557362	0.801471		1.12915	-3.27884	0.191251	0.373415		3	4	2	2	4	6		#N/A
674	pcri_g3736.t1	-0.639484	-2.89895	0.557362	0.801471		2.1098	-2.89895	0.00382728	0.0187938		7	0	0	4	7	13		KAF5833665.1 hypothetical protein DUNSADRAFT_9975 [Dunaliella salina]
675	pcri_g4688.t1	-0.639214	5.0583	0.000533818	0.00597637		0.759365	5.0583	3.92397e-05	0.000399216		1828	2184	1063	1283	2079	2315		#N/A
676	pcri_g8673.t1	-0.638876	4.90637	0.000526602	0.00591423		-0.067701	4.90637	0.715703	0.872685		2476	1902	1247	1307	1295	1402		BDA43418.1 hypothetical protein COCOBI_04-4300 [Coccomyxa sp. Obi]
677	pcri_g8074.t1	-0.638578	8.2653	0.000421253	0.00492119		-0.394542	8.2653	0.0290821	0.0941126		23760	23780	12982	14802	11435	11929		BDA44364.1 probable multidrug and toxin extrusion protein 1 [Coccomyxa sp. Obi]
678	pcri_g8802.t1	-0.638511	4.56936	0.000660477	0.00705519		1.49836	4.56936	1.89319e-15	1.03327e-13		672	1577	685	632	2167	1940		#N/A
679	pcri_g2187.t1	-0.638131	5.35029	0.000527139	0.00591423		0.981743	5.35029	1.04659e-07	1.95146e-06		2039	2565	1212	1483	2857	3026		#N/A
680	pcri_g2019.t1	-0.638106	10.5153	0.000417108	0.00488912		-1.86608	10.5153	1.13926e-23	1.25666e-21		145188	120002	77579	77209	22584	24422		XP_005647723.1 ammonium transporter [Coccomyxa subellipsoidea C-169] >EIE23179.1 ammonium transporter [Coccomyxa subellipsoidea C-169]
681	pcri_g9387.t1	-0.637231	8.32096	0.00043441	0.0050356		0.376508	8.32096	0.0371933	0.112742		21849	20658	12526	12312	17047	18660		KAH7622049.1 putative Serine hydroxymethyltransferase 3, chloroplastic [Chlorella desiccata (nom. nud.)]
682	pcri_g5635.t1	-0.636953	7.04235	0.000451011	0.00518218		-0.101489	7.04235	0.57554	0.764202		9464	9883	5740	5571	5516	6164		KAA6424890.1 Cyanate hydratase [Trebouxia sp. A1-2]
683	pcri_g3509.t1	-0.636009	6.41538	0.000515001	0.00580915		2.07104	6.41538	4.29734e-28	5.52823e-26		3611	2856	1787	1995	8766	8791		KAA6429732.1 nucleic acid binding [Trebouxia sp. A1-2]
684	pcri_g6497.t1	-0.635721	5.49092	0.000513621	0.00579982		-0.299213	5.49092	0.102767	0.239204		3550	3281	2071	1923	1644	1957		KDD76719.1 peroxidase [Helicosporidium sp. ATCC 50920]
685	pcri_g2386.t1	-0.634782	3.79206	0.000718317	0.00757268		-0.601911	3.79206	0.00160794	0.00936611		1199	1002	586	703	366	579		XP_003060037.1 predicted protein [Micromonas pusilla CCMP1545] >EEH55989.1 predicted protein [Micromonas pusilla CCMP1545]
686	pcri_g8424.t1	-0.634022	5.70166	0.000532723	0.00597049		0.507546	5.70166	0.00552373	0.0251995		3006	3676	1816	2105	3126	3027		XP_005652189.1 hypothetical protein COCSUDRAFT_64322 [Coccomyxa subellipsoidea C-169] >EIE27645.1 hypothetical protein COCSUDRAFT_64322 [Coccomyxa subellipsoidea C-169]
687	pcri_g2878.t1	-0.632442	0.850789	0.00836402	0.053347		0.460604	0.850789	0.0616225	0.164227		119	110	83	51	109	95		#N/A
688	pcri_g1705.t1	-0.63223	8.05838	0.000481893	0.00548624		-0.385625	8.05838	0.0329762	0.103184		14836	26102	12906	11141	9966	10415		BDA51040.1 hypothetical protein COCOBI_17-2600 [Coccomyxa sp. Obi]
689	pcri_g1962.t1	-0.631946	6.40767	0.000521139	0.00586575		0.42338	6.40767	0.0199247	0.0699937		5913	5222	3355	3172	4606	5091		GFR48980.1 hypothetical protein Agub_g10998 [Astrephomene gubernaculifera]
690	pcri_g2001.t1	-0.630469	6.57601	0.000550618	0.00611221		1.57127	6.57601	2.384e-17	1.57119e-15		4570	4239	2398	2778	8511	8476		BDA50357.1 RuBisCO large subunit-binding protein subunit beta, chloroplastoc [Coccomyxa sp. Obi]
691	pcri_g6132.t1	-0.630107	3.76618	0.000842889	0.00863405		0.117604	3.76618	0.53907	0.733223		957	946	593	524	623	721		WP_024553325.1 23S rRNA (guanine(745)-N(1))-methyltransferase [Franconibacter helveticus]
692	pcri_g8117.t1	-0.629684	-0.413047	0.0523954	0.197217		0.686923	-0.413047	0.0294711	0.0949072		44	43	31	20	47	44		#N/A
693	pcri_g3281.t1	-0.6293	6.76796	0.000536028	0.00598831		0.210821	6.76796	0.245141	0.44183		7335	7643	4349	4457	5518	5755		BDA46201.1 hypothetical protein COCOBI_08-2930 [Coccomyxa sp. Obi]
694	pcri_g6791.t1	-0.629251	5.76029	0.000575899	0.00637259		0.145138	5.76029	0.427154	0.633745		3626	3924	2178	2262	2652	2779		#N/A
695	pcri_g4504.t1	-0.628843	4.31318	0.000853139	0.00871349		1.41016	4.31318	8.57848e-14	4.04927e-12		977	963	545	596	1661	1691		XP_005844341.1 hypothetical protein CHLNCDRAFT_139112 [Chlorella variabilis] >EFN52239.1 hypothetical protein CHLNCDRAFT_139112 [Chlorella variabilis]
696	pcri_g5738.t1	-0.628352	5.13867	0.000650536	0.00699812		0.670038	5.13867	0.00027763	0.00214233		2110	2218	1312	1233	2160	2324		KAA6420242.1 ferredoxin reductase-like protein [Trebouxia sp. A1-2]
697	pcri_g6190.t1	-0.627895	6.01815	0.000577816	0.00638706		0.103012	6.01815	0.572531	0.761945		4297	4805	2777	2578	2885	3498		BDA43163.1 probable V-type proton ATPase subunit G [Coccomyxa sp. Obi]
698	pcri_g7104.t1	-0.627768	4.5222	0.000747958	0.00785926		0.708316	4.5222	0.000142195	0.00121936		1399	1393	805	838	1484	1483		GFR43775.1 hypothetical protein Agub_g4889 [Astrephomene gubernaculifera]
699	pcri_g65.t1	-0.627588	5.95254	0.000593274	0.00652352		0.603858	5.95254	0.000948201	0.00604024		3969	3778	2180	2380	3749	3914		KAG2497359.1 hypothetical protein HYH03_004518 [Edaphochlamys debaryana]
700	pcri_g1105.t1	-0.627387	5.79497	0.000607668	0.0066678		0.703422	5.79497	0.000122276	0.00106688		3439	3324	1929	2052	3392	3786		KAG7667774.1 hypothetical protein KSW81_005696 [Chlorella desiccata (nom. nud.)] >KAH7623399.1 putative Glutathione S-transferase DHAR3, chloroplastic [Chlorella desiccata (nom. nud.)]
701	pcri_g9577.t1	-0.626862	5.68426	0.000585857	0.00645886		-2.79419	5.68426	2.89675e-45	7.78336e-43		5015	4708	3234	2480	440	473		KAA6421797.1 inorganic pyrophosphatase, partial [Trebouxia sp. A1-2]
702	pcri_g6284.t1	-0.625085	-2.3018	0.376539	0.657735		2.10069	-2.3018	0.000129348	0.00112101		0	12	0	7	21	13		VAH94904.1 unnamed protein product [Triticum turgidum subsp. durum]
703	pcri_g6982.t1	-0.624625	6.25352	0.000615137	0.00672863		0.686611	6.25352	0.000168064	0.00140891		4519	4804	2736	2763	4763	5030		#N/A
704	pcri_g4538.t1	-0.624218	6.31274	0.000610335	0.00668307		0.233454	6.31274	0.199236	0.38443		4755	6083	3282	3115	4221	4090		BDA49677.1 probable glycosyltransferase 2 [Coccomyxa sp. Obi]
705	pcri_g2628.t1	-0.623681	-1.46688	0.120109	0.336531		-0.533088	-1.46688	0.25466	0.451232		26	25	17	13	0	23		#N/A
706	pcri_g2755.t1	-0.623266	8.48501	0.000575515	0.00637259		0.0552122	8.48501	0.759756	0.904098		26805	23988	14505	15471	16254	18235		BDA41678.1 Ferredoxin-dependent glutamate synthase, chloroplastic [Coccomyxa sp. Obi]
707	pcri_g1380.t1	-0.622954	5.78798	0.000659112	0.00704983		0.498669	5.78798	0.00636428	0.0282351		3684	3401	2052	2130	3139	3401		BDA49071.1 ATP-dependent Clp protease proteolytic subunit 2 [Coccomyxa sp. Obi]
708	pcri_g5631.t1	-0.621546	6.37145	0.000644116	0.00694413		0.422831	6.37145	0.020108	0.0703805		5672	5140	3163	3224	4429	5058		BDA41915.1 ATP-dependent Clp protease proteolytic subunit-related protein [Coccomyxa sp. Obi]
709	pcri_g866.t1	-0.621237	5.636	0.000688263	0.00731965		0.317312	5.636	0.0827123	0.203222		3423	3229	1862	2071	2666	2751		BDA46199.1 Energy-dependent translational throttle protein EttA [Coccomyxa sp. Obi]
710	pcri_g6902.t1	-0.620992	5.37724	0.000706329	0.00746132		0.0635327	5.37724	0.730216	0.882477		3004	2866	1746	1723	1960	2051		KAG0624453.1 hypothetical protein M758_3G249100 [Ceratodon purpureus]
711	pcri_g3531.t1	-0.620672	6.07766	0.000666455	0.00711049		0.212206	6.07766	0.244143	0.441005		4717	4531	2866	2598	3280	3738		XP_005643530.1 glutaredoxin [Coccomyxa subellipsoidea C-169] >EIE18986.1 glutaredoxin [Coccomyxa subellipsoidea C-169]
712	pcri_g1033.t1	-0.620033	6.53554	0.000652566	0.00700639		0.062336	6.53554	0.731891	0.882971		6513	6591	3825	3928	4282	4680		BDA44887.1 Alpha-amylase isozyme 2A [Coccomyxa sp. Obi]
713	pcri_g2827.t1	-0.620024	4.99484	0.00078065	0.00811551		0.595655	4.99484	0.0012473	0.00758587		1890	2089	1117	1239	1920	2017		#N/A
714	pcri_g816.t1	-0.619962	3.96047	0.00125215	0.0119829		1.65635	3.96047	8.20448e-18	5.77011e-16		694	686	372	445	1473	1368		KAG2447219.1 hypothetical protein HYH02_007959 [Chlamydomonas schloesseri]
715	pcri_g188.t1	-0.619896	6.86733	0.000640671	0.00692838		-0.356508	6.86733	0.0494968	0.140372		8824	8977	5544	4981	4361	4746		GBF97775.1 glutathione peroxidase [Raphidocelis subcapitata]
716	pcri_g184.t1	-0.618894	5.29403	0.000748501	0.00785926		0.225379	5.29403	0.219547	0.41171		2705	2645	1577	1590	2200	1881		#N/A
717	pcri_g3071.t1	-0.618874	6.1619	0.000692305	0.00734277		0.551454	6.1619	0.00249064	0.0132417		4557	4487	2708	2645	4056	4639		BDA46767.1 50S ribosomal protein L17, chloroplastic [Coccomyxa sp. Obi]
718	pcri_g508.t1	-0.618652	4.14222	0.000974826	0.00973991		0.586736	4.14222	0.00176651	0.0100495		1067	1138	646	660	991	1184		#N/A
719	pcri_g6658.t1	-0.618482	6.14406	0.000688727	0.00731965		-0.0388522	6.14406	0.831858	0.950345		4906	5275	3043	2987	3208	3284		AVU04951.1 acetylglutamate kinase [Lobosphaera incisa]
720	pcri_g1912.t1	-0.618405	2.98188	0.00137799	0.0129274		-0.264109	2.98188	0.182728	0.362035		601	579	331	368	324	319		BDA44944.1 probable histone deacetylase complex subunit SAP30 at C-terminar half [Coccomyxa sp. Obi]
721	pcri_g3707.t1	-0.618253	5.13543	0.000787447	0.00814576		0.546968	5.13543	0.00296898	0.0152211		2195	2245	1264	1367	2155	2090		CAG9464493.1 unnamed protein product [Pedinophyceae sp. YPF-701]
722	pcri_g8570.t1	-0.617621	2.34029	0.00201487	0.0175224		-0.72832	2.34029	0.000502953	0.00355151		379	430	319	159	159	161		XP_002957132.1 jordan transposition protein [Volvox carteri f. nagariensis] >EFJ41786.1 jordan transposition protein [Volvox carteri f. nagariensis]
723	pcri_g3921.t1	-0.61746	-1.40695	0.350362	0.632128		2.87081	-1.40695	5.99304e-11	1.96253e-09		9	8	0	10	58	24		XP_005646408.1 histone-fold-containing protein [Coccomyxa subellipsoidea C-169] >XP_005646411.1 histone-fold-containing protein [Coccomyxa subellipsoidea C-169] >EIE21864.1 histone-fold-containing protein [Coccomyxa subellipsoidea C-169] >EIE21867.1 histone-fold-containing protein [Coccomyxa subellipsoidea C-169]
724	pcri_g2137.t1	-0.616801	0.295678	0.0189031	0.095509		0.313958	0.295678	0.257863	0.454821		117	42	45	49	72	57		XP_002505367.1 predicted protein, partial [Micromonas commoda] >ACO66625.1 predicted protein, partial [Micromonas commoda]
725	pcri_g6556.t1	-0.61622	6.64674	0.000702427	0.00743509		0.269527	6.64674	0.137573	0.295779		6526	6994	4094	3925	5275	5418		GBF92519.1 microsomal glutathione S-transferase [Raphidocelis subcapitata]
726	pcri_g9686.t1	-0.615886	5.84908	0.000770533	0.00804224		1.03098	5.84908	2.07425e-08	4.39112e-07		3260	3093	1882	1886	4207	4308		KAG7673886.1 hypothetical protein KSW81_007066 [Chlorella desiccata (nom. nud.)]
727	pcri_g4004.t1	-0.615588	5.64674	0.000759951	0.00795557		-0.0753809	5.64674	0.680994	0.846717		3559	3695	2274	2028	2145	2380		KAF6242296.1 hypothetical protein COO60DRAFT_206496 [Scenedesmus sp. NREL 46B-D3]
728	pcri_g6889.t1	-0.615175	4.55432	0.000935214	0.00941413		0.581385	4.55432	0.00176297	0.0100348		1319	1615	861	882	1398	1488		BDA41730.1 Condensin-2 complex subunit H2 [Coccomyxa sp. Obi]
729	pcri_g9061.t1	-0.615074	4.67606	0.000885622	0.00901013		0.138358	4.67606	0.456703	0.66184		1907	1639	983	1122	1163	1405		KAA6420248.1 hypothetical protein FRX49_09732 [Trebouxia sp. A1-2]
730	pcri_g950.t1	-0.61433	7.11078	0.000711627	0.00750971		-0.0226277	7.11078	0.901012	0.991567		9485	10323	5869	5899	6241	6577		PSC76554.1 MFS general substrate transporter [Micractinium conductrix]
731	pcri_g9595.t1	-0.614209	0.594214	0.0121714	0.070272		-0.229235	0.594214	0.372017	0.578734		99	120	70	60	53	70		#N/A
732	pcri_g6458.t1	-0.614147	6.26622	0.0007534	0.00790278		0.505966	6.26622	0.00546973	0.0249748		5018	4798	2961	2867	4398	4766		AWV56808.1 glutathione reductase [Trebouxia sp. TR9]
733	pcri_g2934.t1	-0.611911	5.92293	0.00080273	0.00827933		0.22901	5.92293	0.209299	0.397903		4203	4044	2328	2580	2929	3445		BDA49880.1 probable arsenical pump-driving ATPase [Coccomyxa sp. Obi]
734	pcri_g9194.t1	-0.611646	5.53189	0.000841326	0.00862648		0.31799	5.53189	0.0824079	0.202617		3165	2998	1876	1789	2458	2599		KAI3428645.1 hypothetical protein D9Q98_007468 [Chlorella vulgaris]
735	pcri_g4234.t1	-0.611623	6.40154	0.000785945	0.00813826		0.58828	6.40154	0.00123668	0.00754066		4574	5960	3157	3117	5456	4953		WP_157571540.1 peptidoglycan-binding protein [Nocardioides alkalitolerans]
736	pcri_g5639.t1	-0.609358	0.333852	0.0176295	0.09121		0.0301355	0.333852	0.920962	1		98	75	47	56	66	50		#N/A
737	pcri_g5657.t1	-0.608315	-1.14994	0.200146	0.457733		1.95239	-1.14994	3.30112e-07	5.58843e-06		32	0	0	19	40	42		MCF6284312.1 O-acetyl-ADP-ribose deacetylase [Candidatus Hydrogenedentes bacterium]
738	pcri_g7108.t1	-0.607864	5.4482	0.000925716	0.00934545		0.601636	5.4482	0.00104398	0.00655081		2732	2684	1684	1545	2567	2863		KAI3428337.1 hypothetical protein D9Q98_006717 [Chlorella vulgaris]
739	pcri_g2758.t2	-0.607765	8.15264	0.00079031	0.00816732		0.220049	8.15264	0.223078	0.415808		20594	18135	11289	11810	13862	15949		KAA6420046.1 50S ribosomal chloroplastic-like [Trebouxia sp. A1-2]
740	pcri_g3187.t1	-0.607334	4.64277	0.00108075	0.010606		0.752752	4.64277	5.10408e-05	0.000502212		1475	1497	870	904	1623	1683		KAI3436138.1 hypothetical protein D9Q98_002195 [Chlorella vulgaris]
741	pcri_g2118.t1	-0.607115	6.62601	0.000837376	0.0085963		-0.101029	6.62601	0.578139	0.76614		7400	6935	4342	4210	4312	4511		KAG7673100.1 hypothetical protein KSW81_006315 [Chlorella desiccata (nom. nud.)]
742	pcri_g9505.t1	-0.60686	6.68819	0.000837563	0.0085963		-0.254107	6.68819	0.161619	0.331235		7565	7812	4786	4390	4065	4459		KAI3431513.1 hypothetical protein D9Q98_004563 [Chlorella vulgaris]
743	pcri_g2213.t1	-0.604987	7.38909	0.000844808	0.00863763		-0.715853	7.38909	8.24448e-05	0.000760384		14022	12807	8205	7821	5145	5663		XP_005651147.1 pyrroline-5-carboxylate reductase [Coccomyxa subellipsoidea C-169] >EIE26603.1 pyrroline-5-carboxylate reductase [Coccomyxa subellipsoidea C-169]
744	pcri_g6344.t1	-0.604333	4.18847	0.00124475	0.0119339		0.466068	4.18847	0.0128385	0.0496253		1187	1147	720	675	1093	1036		KAA6420053.1 RING-H2 finger ATL4M [Trebouxia sp. A1-2]
745	pcri_g8357.t1	-0.604019	0.93798	0.00823733	0.05273		-0.241918	0.93798	0.335393	0.539871		124	155	77	90	56	101		KAG2443431.1 hypothetical protein HXX76_001789 [Chlamydomonas incerta]
746	pcri_g3499.t1	-0.603529	6.14266	0.000931781	0.00939762		0.316736	6.14266	0.0819421	0.201755		4839	4547	2744	2872	3788	3948		XP_013897609.1 octaprenyl-diphosphate synthase [Monoraphidium neglectum] >KIY98589.1 octaprenyl-diphosphate synthase [Monoraphidium neglectum]
747	pcri_g7079.t1	-0.603332	-1.32231	0.122103	0.338855		-0.58586	-1.32231	0.200362	0.386026		32	25	21	13	12	13		#N/A
748	pcri_g6097.t2	-0.603	4.37168	0.00122155	0.0117329		0.496411	4.37168	0.00778214	0.0330828		1369	1261	815	758	1215	1240		CAD7705476.1 unnamed protein product [Ostreobium quekettii]
749	pcri_g819.t1	-0.602454	0.721019	0.0239378	0.112688		1.42369	0.721019	1.0982e-08	2.47485e-07		91	63	52	40	128	146		KAG7671218.1 hypothetical protein KSW81_003356 [Chlorella desiccata (nom. nud.)]
750	pcri_g1966.t1	-0.602381	5.61416	0.00101684	0.0101		0.786251	5.61416	1.84276e-05	0.000206307		2514	3246	1715	1738	3270	3314		#N/A
751	pcri_g9152.t2	-0.601793	1.2256	0.029977	0.133275		2.74962	1.2256	4.58654e-29	6.16184e-27		26	97	12	62	261	290		#N/A
752	pcri_g2147.t1	-0.59969	5.14008	0.00118311	0.0115008		1.26905	5.14008	8.93229e-12	3.34291e-10		1640	1925	986	1156	2795	2911		BDA47542.1 Cyclin-dependent kinases regulatory subunit 1 [Coccomyxa sp. Obi]
753	pcri_g7456.t1	-0.599588	6.19102	0.000990317	0.00988337		-0.334119	6.19102	0.0666759	0.173245		5335	5675	3278	3330	2765	3039		BDA47919.1 V-type proton ATPase subunit B 1 [Coccomyxa sp. Obi]
754	pcri_g8934.t1	-0.59849	4.89007	0.00118899	0.01154		0.399994	4.89007	0.0302969	0.0969704		1880	1970	1202	1109	1666	1708		KAA6426563.1 putative U6 snRNA-associated Sm LSm4-like [Trebouxia sp. A1-2]
755	pcri_g4709.t1	-0.598028	8.06039	0.000958348	0.00962851		0.0956617	8.06039	0.596419	0.781954		19644	17512	11449	10850	12561	13834		KAG7669073.1 hypothetical protein KSW81_004082 [Chlorella desiccata (nom. nud.)] >KAH7624592.1 putative Dihydrolipoyl dehydrogenase 1, mitochondrial [Chlorella desiccata (nom. nud.)]
756	pcri_g8924.t1	-0.597392	4.41494	0.00146981	0.0136786		1.32619	4.41494	1.86137e-12	7.7096e-11		1070	1042	629	640	1883	1625		KAG2448719.1 hypothetical protein HYH02_006075 [Chlamydomonas schloesseri]
757	pcri_g5529.t1	-0.596092	7.51918	0.00100483	0.0100091		-0.262456	7.51918	0.146928	0.309603		13747	13545	8175	8239	7347	7795		XP_001694900.2 uncharacterized protein CHLRE_02g147900v5 [Chlamydomonas reinhardtii] >PNW87381.1 hypothetical protein CHLRE_02g147900v5 [Chlamydomonas reinhardtii]
758	pcri_g3693.t1	-0.595824	2.95467	0.00226391	0.0191798		0.259889	2.95467	0.188423	0.37003		550	485	323	299	438	384		KAG8720315.1 hypothetical protein FRC08_000611 [Ceratobasidium sp. 394]
759	pcri_g2407.t1	-0.595778	0.857351	0.0109452	0.0647628		-0.100694	0.857351	0.704439	0.863664		119	137	76	78	75	84		#N/A
760	pcri_g1429.t1	-0.595554	6.68858	0.00105011	0.0103714		0.155658	6.68858	0.391062	0.598414		7073	7080	4563	3945	5128	5366		PSC70868.1 DNA replication licensing factor MCM3 [Micractinium conductrix]
761	pcri_g7209.t1	-0.595172	7.1622	0.00103728	0.010264		0.148929	7.1622	0.410841	0.617943		9762	9917	5791	6056	6986	7551		XP_005647629.1 hypothetical protein COCSUDRAFT_63462 [Coccomyxa subellipsoidea C-169] >EIE23085.1 hypothetical protein COCSUDRAFT_63462 [Coccomyxa subellipsoidea C-169]
762	pcri_g1148.t1	-0.594983	3.00145	0.00254125	0.0210014		0.810174	3.00145	3.66326e-05	0.000378029		491	438	272	287	506	580		#N/A
763	pcri_g7162.t1	-0.594636	6.03111	0.00113486	0.0110625		0.874268	6.03111	1.8183e-06	2.63063e-05		3567	3912	2052	2457	4476	4658		BDA44036.1 probable Expansin-B1 at N-terminal half [Coccomyxa sp. Obi]
764	pcri_g8858.t1	-0.594265	0.0902557	0.0394403	0.161494		0.845849	0.0902557	0.00227757	0.0124047		65	53	30	41	77	64		#N/A
765	pcri_g10027.t1	-0.592609	3.82414	0.0016881	0.0152497		0.301277	3.82414	0.111632	0.254967		1152	726	571	559	805	732		#N/A
766	pcri_g1444.t1	-0.59226	7.56928	0.00108028	0.010606		-0.403768	7.56928	0.0257585	0.0857445		13936	14942	8853	8563	6861	7726		BDA47440.1 Isocitrate dehydrogenase [NAD] subunit alpha, mitochondrial [Coccomyxa sp. Obi]
767	pcri_g729.t1	-0.591491	4.94295	0.0013934	0.013037		0.952289	4.94295	2.79956e-07	4.80141e-06		1616	1813	982	1089	2166	2265		KAG7674954.1 hypothetical protein KSW81_002463 [Chlorella desiccata (nom. nud.)]
768	pcri_g5203.t1	-0.591262	6.26675	0.00115898	0.0112767		-0.272845	6.26675	0.133871	0.290539		5974	5481	3539	3369	2915	3426		BDA42465.1 hypothetical protein COCOBI_03-3550 [Coccomyxa sp. Obi]
769	pcri_g8474.t1	-0.590747	0.332666	0.0228054	0.108626		0.100815	0.332666	0.730932	0.882525		84	85	46	56	59	62		#N/A
770	pcri_g4973.t1	-0.590614	6.04229	0.00121254	0.0116785		0.565857	6.04229	0.00192966	0.0108249		4043	4149	2437	2510	3923	4180		BDA50729.1 Senescence-specific cysteine protease SAG39 [Coccomyxa sp. Obi]
771	pcri_g8291.t1	-0.58994	4.88575	0.00139157	0.0130315		0.329547	4.88575	0.0743426	0.188127		1977	1913	1183	1166	1530	1741		BDA47560.1 Protein COFACTOR ASSEMBLY OF COMPLEX C SUBUNIT B CCB3, chloroplastic [Coccomyxa sp. Obi]
772	pcri_g1023.t1	-0.589836	5.04427	0.00131489	0.0125034		-0.634529	5.04427	0.000609046	0.00415778		2832	2359	1575	1558	1102	1130		BDA49398.1 5'-deoxyadenosine deaminase [Coccomyxa sp. Obi]
773	pcri_g2211.t1	-0.588517	6.43765	0.00121191	0.0116785		-0.158724	6.43765	0.382545	0.590207		6125	6492	3816	3814	3434	4148		BDA40794.1 GDP-mannose transporter [Coccomyxa sp. Obi]
774	pcri_g9805.t1	-0.587877	1.65405	0.00499595	0.0359071		-1.03041	1.65405	7.06486e-06	8.87682e-05		227	287	160	151	114	53		#N/A
775	pcri_g3190.t1	-0.586956	6.91583	0.00122044	0.0117329		-0.356266	6.91583	0.049576	0.140445		9334	8855	5986	5009	4445	5083		KAG7672396.1 hypothetical protein KSW81_001360 [Chlorella desiccata (nom. nud.)] >KAH7616986.1 putative Patatin-like phospholipase domain-containing protein 4 [Chlorella desiccata (nom. nud.)]
776	pcri_g9828.t1	-0.585771	7.02583	0.00125002	0.0119735		0.188506	7.02583	0.298118	0.498818		8627	9055	5399	5313	6581	6927		XP_005643864.1 hypothetical protein COCSUDRAFT_48909 [Coccomyxa subellipsoidea C-169] >EIE19320.1 hypothetical protein COCSUDRAFT_48909 [Coccomyxa subellipsoidea C-169]
777	pcri_g8279.t1	-0.585548	0.0521652	0.039207	0.160803		0.458024	0.0521652	0.112551	0.256675		61	66	25	52	56	61		CCI41534.1 unnamed protein product [Albugo candida]
778	pcri_g3279.t1	-0.585362	5.85845	0.00133913	0.0126535		-0.0385226	5.85845	0.833653	0.951929		4385	3865	2634	2359	2536	2853		XP_026389829.1 54S ribosomal protein L51, mitochondrial-like [Papaver somniferum] >XP_026439011.1 54S ribosomal protein L51, mitochondrial-like [Papaver somniferum] >XP_026439019.1 54S ribosomal protein L51, mitochondrial-like [Papaver somniferum] >XP_026439027.1 54S ribosomal protein L51, mitochondrial-like [Papaver somniferum] >KAI3838930.1 hypothetical protein MKW92_001819 [Papaver armeniacum]…
779	pcri_g6548.t1	-0.585336	6.78989	0.00127565	0.0121855		0.36099	6.78989	0.0466355	0.134529		7371	7071	4304	4447	6084	6347		EYU35483.1 hypothetical protein MIMGU_mgv1a006376mg [Erythranthe guttata]
780	pcri_g3936.t1	-0.585075	5.89991	0.00133789	0.0126532		-0.182665	5.89991	0.316944	0.520736		4311	4406	2697	2585	2385	2775		#N/A
781	pcri_g282.t1	-0.584926	6.20268	0.00132818	0.0125955		0.347082	6.20268	0.0565413	0.154941		4991	4651	3019	2821	4077	4140		KAG1674721.1 hypothetical protein FOA52_013556 [Chlamydomonas sp. UWO 241]
782	pcri_g9800.t1	-0.584615	2.33638	0.00390201	0.0295228		0.183812	2.33638	0.374628	0.581589		322	358	224	188	289	227		XP_005846552.1 hypothetical protein CHLNCDRAFT_135876 [Chlorella variabilis] >EFN54450.1 hypothetical protein CHLNCDRAFT_135876 [Chlorella variabilis]
783	pcri_g604.t1	-0.584369	6.04858	0.00136098	0.0128253		0.470431	6.04858	0.00987774	0.0401976		4398	4012	2477	2622	3825	3988		BDA42953.1 Ribosome production factor 2 homolog [Coccomyxa sp. Obi]
784	pcri_g5577.t1	-0.584041	5.37248	0.0014961	0.013874		0.943381	5.37248	3.12313e-07	5.33017e-06		2316	2303	1322	1481	2949	3008		BDA46196.1 ATP-dependent RNA helicase SUPV3L1, mitochondrial [Coccomyxa sp. Obi]
785	pcri_g6274.t1	-0.581867	4.88436	0.0016137	0.0147043		0.287041	4.88436	0.120124	0.269257		1970	1941	1201	1174	1533	1676		XP_005646758.1 anthranilate synthase beta subunit [Coccomyxa subellipsoidea C-169] >EIE22214.1 anthranilate synthase beta subunit [Coccomyxa subellipsoidea C-169]
786	pcri_g2987.t1	-0.581784	3.58098	0.00216511	0.0185817		0.0884915	3.58098	0.647087	0.821719		894	758	490	513	571	609		KAG7671106.1 hypothetical protein KSW81_004530 [Chlorella desiccata (nom. nud.)] >KAH7623866.1 putative Ubiquitin-conjugating enzyme E2 E3 [Chlorella desiccata (nom. nud.)]
787	pcri_g7692.t1	-0.581708	6.93622	0.00136347	0.0128372		0.612267	6.93622	0.000752789	0.00494575		7589	7401	4460	4647	7437	7968		XP_005644237.1 hypothetical protein COCSUDRAFT_31081 [Coccomyxa subellipsoidea C-169] >EIE19693.1 hypothetical protein COCSUDRAFT_31081 [Coccomyxa subellipsoidea C-169]
788	pcri_g5950.t1	-0.581574	-0.422934	0.0501608	0.19121		-0.682882	-0.422934	0.0428759	0.126254		49	63	34	34	12	35		#N/A
789	pcri_g8079.t1	-0.581485	-3.36772	0.468236	0.73585		-1.08164	-3.36772	0.515302	0.71455		1	9	3	3	1	2		#N/A
790	pcri_g9389.t1	-0.581278	6.70737	0.00137571	0.0129274		-0.0237985	6.70737	0.896167	0.98904		7151	7635	4366	4624	4571	5225		BDA50394.1 Argininosuccinate lyase [Coccomyxa sp. Obi]
791	pcri_g5114.t1	-0.580808	5.57871	0.00149983	0.0138963		0.115525	5.57871	0.528358	0.724516		3340	3232	1916	2080	2264	2529		GBF99319.1 hypothetical protein Rsub_12100 [Raphidocelis subcapitata]
792	pcri_g9859.t1	-0.580785	-3.27772	0.468236	0.73585		-0.39105	-3.27772	1	1		5	5	3	3	3	2		#N/A
793	pcri_g10155.t1	-0.579875	3.56509	0.00255129	0.0210677		1.00714	3.56509	1.55701e-07	2.80343e-06		588	699	355	429	823	921		GIL70003.1 hypothetical protein Vretifemale_832 [Volvox reticuliferus] >GIM17185.1 hypothetical protein Vretimale_19702 [Volvox reticuliferus]
794	pcri_g8339.t1	-0.57972	6.51878	0.00143472	0.0133758		0.21916	6.51878	0.227569	0.420359		5912	6413	3697	3804	4454	5225		#N/A
795	pcri_g6495.t1	-0.579697	8.86997	0.00134888	0.0127342		-0.311645	8.86997	0.0842662	0.205881		36423	33369	21650	20779	18308	19536		KAI3430987.1 hypothetical protein D9Q98_009390 [Chlorella vulgaris]
796	pcri_g7913.t1	-0.579629	3.3059	0.00246907	0.0205019		0.0455922	3.3059	0.814365	0.939321		673	701	414	422	518	433		KAA6429524.1 cell division, partial [Trebouxia sp. A1-2]
797	pcri_g2691.t1	-0.578899	8.45389	0.00137788	0.0129274		0.128893	8.45389	0.47514	0.679633		23780	24292	14935	14319	16913	18515		PRW61159.1 malate mitochondrial isoform A [Chlorella sorokiniana]
798	pcri_g3316.t1	-0.578878	1.4975	0.00838007	0.0533557		0.327857	1.4975	0.147372	0.309977		190	175	113	109	140	169		#N/A
799	pcri_g1843.t1	-0.578222	5.38885	0.00164663	0.0149265		0.742804	5.38885	5.34771e-05	0.000522232		2313	2623	1554	1452	2793	2769		BDA45170.1 hypothetical protein COCOBI_06-6510 [Coccomyxa sp. Obi]
800	pcri_g3662.t1	-0.578116	5.24454	0.00164507	0.0149265		0.268792	5.24454	0.143433	0.304258		2550	2485	1654	1409	1964	2125		BDA43621.1 probable mitochondrial 37S ribosomal protein S27 [Coccomyxa sp. Obi]
801	pcri_g5045.t1	-0.577878	6.15914	0.00151862	0.0140455		0.270152	6.15914	0.137776	0.296155		4835	4658	2805	2978	3793	3918		XP_013905362.1 hypothetical protein MNEG_1607 [Monoraphidium neglectum] >KIZ06343.1 hypothetical protein MNEG_1607 [Monoraphidium neglectum]
802	pcri_g6554.t1	-0.577391	6.21475	0.00153713	0.0141506		0.550497	6.21475	0.00252212	0.0133616		4805	4416	2814	2802	4422	4680		XP_005648884.1 NAD(P)-binding protein [Coccomyxa subellipsoidea C-169] >EIE24340.1 NAD(P)-binding protein [Coccomyxa subellipsoidea C-169]
803	pcri_g740.t1	-0.57571	6.61852	0.00152709	0.0140863		-0.477381	6.61852	0.00867822	0.0360812		8440	6599	4675	4487	3576	3705		BDA47268.1 Protein TIC 55, chloroplastic [Coccomyxa sp. Obi]
804	pcri_g1819.t1	-0.575031	6.29721	0.00159002	0.0145164		0.339039	6.29721	0.062329	0.165679		4640	5621	3048	3221	4288	4482		OIS98459.1 phragmoplast orienting kinesin-1 [Nicotiana attenuata]
805	pcri_g1753.t1	-0.574452	4.82794	0.00185829	0.0163914		0.219551	4.82794	0.235037	0.430511		1946	1861	1108	1217	1483	1509		BDA42110.1 hypothetical protein COCOBI_02-9120 [Coccomyxa sp. Obi]
806	pcri_g7241.t1	-0.574108	5.67121	0.00165838	0.0150071		-0.683879	5.67121	0.000196937	0.00159977		4156	3870	2523	2375	1626	1750		CAG9465769.1 unnamed protein product [Pedinophyceae sp. YPF-701]
807	pcri_g1134.t1	-0.573916	4.83713	0.00189254	0.0166236		0.401155	4.83713	0.0299307	0.0960919		1800	1872	1120	1123	1602	1675		BDA46433.1 hypothetical protein COCOBI_08-5260 [Coccomyxa sp. Obi]
808	pcri_g2487.t1	-0.573742	3.25516	0.00394835	0.0298089		1.7622	3.25516	5.96047e-19	4.66117e-17		388	403	250	233	898	915		#N/A
809	pcri_g6339.t1	-0.57344	3.95718	0.00220931	0.0188991		-0.105706	3.95718	0.578169	0.76614		1028	1192	635	723	658	739		KAG1666358.1 hypothetical protein FOA52_007896 [Chlamydomonas sp. UWO 241]
810	pcri_g4584.t1	-0.573175	4.81074	0.00193723	0.0169877		0.496626	4.81074	0.00724376	0.031427		1814	1708	1057	1095	1490	1880		KAG1672052.1 hypothetical protein FOA52_008928 [Chlamydomonas sp. UWO 241]
811	pcri_g7588.t1	-0.57294	7.60681	0.00156372	0.0143362		-0.133542	7.60681	0.460226	0.664468		13635	14444	8622	8542	8140	9196		KAA6418468.1 acyl-ACP, partial [Trebouxia sp. A1-2]
812	pcri_g9599.t1	-0.572793	7.40609	0.00157659	0.0144415		-0.062981	7.40609	0.728	0.881219		12871	11254	7556	7177	7859	7731		BDA50491.1 ATP-dependent Clp protease proteolytic subunit-related protein [Coccomyxa sp. Obi]
813	pcri_g8525.t1	-0.571632	5.18266	0.00184335	0.016342		-0.0705397	5.18266	0.702469	0.861963		2424	2737	1518	1642	1556	1777		#N/A
814	pcri_g1368.t1	-0.571513	6.10988	0.00171701	0.0154407		0.286912	6.10988	0.115136	0.260994		4812	4306	2765	2811	3568	3966		PSC67309.1 putative aarF domain-containing kinase chloroplastic [Micractinium conductrix]
815	pcri_g245.t1	-0.571135	5.77947	0.00177779	0.0158955		0.381259	5.77947	0.0368386	0.111902		3717	3374	2185	2152	3030	3222		XP_001698058.2 uncharacterized protein CHLRE_06g278236v5 [Chlamydomonas reinhardtii] >PNW82348.1 hypothetical protein CHLRE_06g278236v5 [Chlamydomonas reinhardtii]
816	pcri_g196.t1	-0.57091	-0.364113	0.0520016	0.196099		-0.476137	-0.364113	0.160433	0.329771		68	45	38	31	20	35		#N/A
817	pcri_g203.t1	-0.570245	1.78833	0.0060036	0.0416358		-0.755442	1.78833	0.000603353	0.00412968		270	273	133	200	102	116		KAG7674502.1 hypothetical protein KSW81_000155 [Chlorella desiccata (nom. nud.)] >KAH7617778.1 putative Protein AMEIOTIC 1-like protein [Chlorella desiccata (nom. nud.)] >KAH7619991.1 putative Protein AMEIOTIC 1-like protein [Chlorella desiccata (nom. nud.)]
818	pcri_g7300.t1	-0.570193	4.07338	0.00235675	0.0197414		0.354645	4.07338	0.0589695	0.159503		1069	1112	651	685	999	885		KAI4355083.1 hypothetical protein L6164_003890 [Bauhinia variegata]
819	pcri_g5035.t1	-0.570188	6.02942	0.00178537	0.0159382		0.625784	6.02942	0.000610051	0.00416193		3953	3970	2405	2447	3986	4301		XP_013898012.1 hypothetical protein MNEG_8972 [Monoraphidium neglectum] >KIY98992.1 hypothetical protein MNEG_8972 [Monoraphidium neglectum]
820	pcri_g789.t1	-0.569778	4.46809	0.00217175	0.0186081		0.356027	4.46809	0.0557714	0.153313		1489	1380	819	939	1048	1452		XP_027358145.1 purple acid phosphatase 23 isoform X3 [Abrus precatorius] >XP_027358146.1 purple acid phosphatase 23 isoform X3 [Abrus precatorius]
821	pcri_g7835.t1	-0.569676	0.894638	0.0165393	0.0876657		0.192616	0.894638	0.452858	0.658274		121	124	76	74	87	103		#N/A
822	pcri_g8294.t1	-0.569507	7.57024	0.00167341	0.01513		0.215071	7.57024	0.234327	0.429436		12549	12924	7976	7627	9607	10450		BDA47561.1 probable lactoylglutathione lyase [Coccomyxa sp. Obi]
823	pcri_g5702.t1	-0.56946	1.39429	0.0094938	0.0580871		-0.0560214	1.39429	0.824306	0.945479		174	193	102	123	103	137		#N/A
824	pcri_g2916.t1	-0.569283	5.02509	0.00203887	0.0176866		0.743457	5.02509	5.67607e-05	0.000549718		1864	1956	1125	1217	2068	2272		BDA42415.1 probable translation initiation factor IF-3 at C-terminar half [Coccomyxa sp. Obi]
825	pcri_g3905.t1	-0.569083	5.92393	0.0019115	0.0167761		1.53436	5.92393	1.52451e-16	9.39723e-15		2816	2693	1611	1766	5346	5466		KAG7674737.1 hypothetical protein KSW81_006163 [Chlorella desiccata (nom. nud.)]
826	pcri_g1111.t1	-0.568801	3.47251	0.00271025	0.0221017		-0.336574	3.47251	0.081433	0.200706		850	800	506	505	400	488		KXZ47560.1 hypothetical protein GPECTOR_34g719 [Gonium pectorale]
827	pcri_g3474.t1	-0.567802	5.86011	0.00188757	0.0166007		0.557891	5.86011	0.00226282	0.0123308		3268	3891	2241	2152	3529	3625		#N/A
828	pcri_g873.t1	-0.567608	7.18349	0.00175784	0.015744		0.468294	7.18349	0.00979255	0.0398974		9239	9109	5855	5394	8287	8949		XP_005646119.1 hypothetical protein COCSUDRAFT_66951 [Coccomyxa subellipsoidea C-169] >EIE21575.1 hypothetical protein COCSUDRAFT_66951 [Coccomyxa subellipsoidea C-169]
829	pcri_g662.t1	-0.567394	6.26304	0.00184221	0.016342		0.464963	6.26304	0.0106521	0.0427512		5159	4544	2922	3029	4332	4762		PRW18308.1 glutamyl-tRNA(Gln) amidotransferase subunit chloroplastic mitochondrial [Chlorella sorokiniana]
830	pcri_g9745.t1	-0.567335	-1.83021	0.23031	0.499259		-0.279297	-1.83021	0.668475	0.837412		20	16	13	9	12	8		#N/A
831	pcri_g1019.t1	-0.567142	4.49824	0.00215488	0.0185242		-0.733326	4.49824	9.07355e-05	0.000821796		1943	1630	1177	1012	725	732		#N/A
832	pcri_g840.t1	-0.567033	6.25761	0.00185701	0.0163914		0.503702	6.25761	0.00567721	0.0257428		4976	4594	2970	2900	4670	4526		XP_005651354.1 hypothetical protein COCSUDRAFT_46239 [Coccomyxa subellipsoidea C-169] >EIE26810.1 hypothetical protein COCSUDRAFT_46239 [Coccomyxa subellipsoidea C-169]
833	pcri_g3808.t1	-0.566467	5.32987	0.00207433	0.0179347		0.910419	5.32987	7.89986e-07	1.22823e-05		2023	2466	1249	1512	2860	2871		KAA6424819.1 hypothetical protein FRX49_04993 [Trebouxia sp. A1-2]
834	pcri_g774.t1	-0.56624	6.76182	0.00183606	0.0163328		0.573409	6.76182	0.00160578	0.00936285		6914	6417	4080	4103	6570	6902		XP_005647679.1 hypothetical protein COCSUDRAFT_53517 [Coccomyxa subellipsoidea C-169] >EIE23135.1 hypothetical protein COCSUDRAFT_53517 [Coccomyxa subellipsoidea C-169]
835	pcri_g1506.t1	-0.565911	0.56422	0.0173484	0.0903546		-1.2526	0.56422	3.94558e-06	5.24027e-05		132	111	82	67	0	70		#N/A
836	pcri_g2756.t1	-0.565598	7.0068	0.00182776	0.0162862		0.0855457	7.0068	0.637036	0.814689		9127	8572	5277	5596	5985	6794		BDA41678.1 Ferredoxin-dependent glutamate synthase, chloroplastic [Coccomyxa sp. Obi]
837	pcri_g7933.t1	-0.565579	8.36912	0.00177613	0.0158941		0.446053	8.36912	0.0136058	0.0519779		22869	19096	12676	13088	18705	20139		BDA44746.1 probable protein CLMP1 [Coccomyxa sp. Obi]
838	pcri_g686.t2	-0.565255	0.810359	0.0197056	0.0979113		0.390948	0.810359	0.114825	0.260522		108	112	77	58	77	120		KAG7668897.1 hypothetical protein KSW81_003910 [Chlorella desiccata (nom. nud.)] >KAH7624415.1 putative Esterase [Chlorella desiccata (nom. nud.)]
839	pcri_g1348.t1	-0.564722	6.063	0.00195343	0.0171011		0.304554	6.063	0.0945567	0.224787		4334	4427	2582	2806	3472	3896		XP_005648310.1 hypothetical protein COCSUDRAFT_28997 [Coccomyxa subellipsoidea C-169] >EIE23766.1 hypothetical protein COCSUDRAFT_28997 [Coccomyxa subellipsoidea C-169]
840	pcri_g7840.t1	-0.56458	7.00337	0.00187898	0.01656		0.735076	7.00337	5.33417e-05	0.000521912		7486	7588	4746	4518	8486	8567		XP_005843157.1 hypothetical protein CHLNCDRAFT_141566 [Chlorella variabilis] >EFN51055.1 hypothetical protein CHLNCDRAFT_141566 [Chlorella variabilis]
841	pcri_g6882.t1	-0.564346	10.78	0.00178561	0.0159382		-0.000873891	10.78	0.996165	1		127177	119061	77535	73769	78909	88655		PRW61387.1 ATP-dependent Clp protease ATP-binding subunit-like protein chloroplastic [Chlorella sorokiniana]
842	pcri_g336.t1	-0.564266	0.477787	0.0182978	0.09326		-1.1209	0.477787	5.02191e-05	0.000496927		131	94	81	57	40	30		#N/A
843	pcri_g345.t1	-0.563887	4.08399	0.00327092	0.0256557		1.80237	4.08399	8.88677e-21	8.02797e-19		754	626	426	422	1534	1744		PSC74135.1 p21-activated kinase-interacting 1-like [Micractinium conductrix]
844	pcri_g4842.t1	-0.563686	5.62733	0.00212891	0.018316		1.10982	5.62733	1.78901e-09	4.75812e-08		2715	2471	1490	1701	3910	3689		PRW60083.1 50S ribosomal L34 [Chlorella sorokiniana]
845	pcri_g5095.t1	-0.56356	4.91051	0.00224475	0.0190752		0.278042	4.91051	0.131913	0.287624		1647	2308	1357	1076	1732	1526		TPX61146.1 hypothetical protein PhCBS80983_g01268 [Powellomyces hirtus]
846	pcri_g9880.t1	-0.563423	-3.62225	0.730724	0.909953		0.804734	-3.62225	0.515302	0.71455		0	5	2	1	2	4		#N/A
847	pcri_g5748.t1	-0.563376	5.9314	0.00206396	0.0178746		0.975063	5.9314	1.09134e-07	2.02769e-06		3163	3512	1941	2170	4274	4668		XP_005843577.1 hypothetical protein CHLNCDRAFT_33088 [Chlorella variabilis] >EFN51475.1 hypothetical protein CHLNCDRAFT_33088 [Chlorella variabilis]
848	pcri_g5688.t1	-0.56332	-3.79857	0.730724	0.909953		-0.134556	-3.79857	1	1		2	3	1	2	2	1		#N/A
849	pcri_g8468.t1	-0.56306	-3.46476	0.730724	0.909953		1.37063	-3.46476	0.155295	0.321799		2	3	2	1	5	4		#N/A
850	pcri_g7747.t1	-0.562454	7.94127	0.00188835	0.0166007		-0.338101	7.94127	0.0615016	0.16403		17679	18882	11253	11261	9488	10227		BDA42372.1 Carbamoyl-phosphate synthase large chain [Coccomyxa sp. Obi]
851	pcri_g6607.t1	-0.562398	3.09823	0.00387347	0.0293493		0.612095	3.09823	0.00167854	0.00968583		573	462	299	338	493	586		GAQ91194.1 hypothetical protein KFL_007410040 [Klebsormidium nitens]
852	pcri_g8546.t1	-0.562309	6.54382	0.00196766	0.0172112		-0.423109	6.54382	0.0199986	0.0701827		7335	6743	4437	4225	3483	3667		XP_005845666.1 hypothetical protein CHLNCDRAFT_53733 [Chlorella variabilis] >EFN53564.1 hypothetical protein CHLNCDRAFT_53733 [Chlorella variabilis]
853	pcri_g1325.t1	-0.562045	5.08903	0.00225429	0.0191277		0.327019	5.08903	0.0755756	0.190437		2296	2135	1308	1421	1845	1941		KAI3430247.1 hypothetical protein D9Q98_004843 [Chlorella vulgaris]
854	pcri_g3057.t2	-0.56169	5.72075	0.00210562	0.0181603		-0.0774544	5.72075	0.676773	0.843271		4557	2937	3867	704	4656	0		KAA6419011.1 luc7 3-like [Trebouxia sp. A1-2] >KAA6426230.1 luc7 3-like [Trebouxia sp. A1-2]
855	pcri_g9167.t1	-0.561605	3.75779	0.00314376	0.0248255		0.789003	3.75779	3.21995e-05	0.000336409		819	740	474	486	830	1010		KAG2493941.1 hypothetical protein HYH03_007871 [Edaphochlamys debaryana]
856	pcri_g4917.t1	-0.56144	6.69377	0.00203237	0.0176447		1.03552	6.69377	1.53538e-08	3.37301e-07		5570	5541	3455	3389	7455	8078		PRW20692.1 50S ribosomal chloroplastic [Chlorella sorokiniana]
857	pcri_g8077.t1	-0.560893	6.79261	0.00201493	0.0175224		0.279321	6.79261	0.123531	0.275136		7625	6974	4403	4593	6052	6012		BDA49360.1 Translation initiation factor eIF-2B subunit delta at C-terminar half [Coccomyxa sp. Obi]
858	pcri_g4478.t1	-0.560611	4.4013	0.00259386	0.0213018		0.365457	4.4013	0.0498623	0.141066		1392	1330	816	862	1101	1295		KAA6421381.1 LOW PSII accumulation 19 [Trebouxia sp. A1-2]
859	pcri_g5767.t1	-0.560451	7.73401	0.00197292	0.0172285		0.190381	7.73401	0.292222	0.492552		13564	15012	8765	8860	10465	11815		XP_005649885.1 A/B/D/E cyclin [Coccomyxa subellipsoidea C-169] >EIE25341.1 A/B/D/E cyclin [Coccomyxa subellipsoidea C-169]
860	pcri_g5880.t1	-0.559383	4.21431	0.00285297	0.022909		0.740321	4.21431	7.78152e-05	0.000722255		1082	1086	690	647	1236	1234		KAA6426577.1 peptidyl-tRNA hydrolase mitochondrial-like [Trebouxia sp. A1-2]
861	pcri_g8962.t1	-0.558065	-1.1814	0.0908387	0.280548		-2.15604	-1.1814	6.51156e-06	8.27086e-05		35	38	24	21	1	10		PSC73956.1 flagellar outer dynein arm heavy chain gamma [Micractinium conductrix]
862	pcri_g485.t1	-0.558028	7.72176	0.00206909	0.0179042		0.530906	7.72176	0.0033768	0.0169552		13621	12510	7957	8176	12343	13461		XP_005650094.1 putative mitochondrial processing peptidase [Coccomyxa subellipsoidea C-169] >EIE25550.1 putative mitochondrial processing peptidase [Coccomyxa subellipsoidea C-169]
863	pcri_g1810.t1	-0.556649	6.65588	0.00222127	0.0189586		0.994286	6.65588	5.46221e-08	1.07794e-06		5460	5478	3501	3257	7147	7764		GFR44032.1 hypothetical protein Agub_g5189 [Astrephomene gubernaculifera]
864	pcri_g4043.t1	-0.556376	5.94438	0.00229026	0.0193701		0.225802	5.94438	0.215514	0.406109		4233	3956	2408	2656	3239	3306		XP_005647271.1 kinase-like protein, partial [Coccomyxa subellipsoidea C-169] >EIE22727.1 kinase-like protein, partial [Coccomyxa subellipsoidea C-169]
865	pcri_g5136.t1	-0.555941	6.95963	0.00218592	0.0187143		-0.0186077	6.95963	0.918633	1		8949	8478	5702	5065	5523	6262		KAG7673719.1 hypothetical protein KSW81_006911 [Chlorella desiccata (nom. nud.)]
866	pcri_g2717.t1	-0.555097	7.02874	0.0022217	0.0189586		0.284213	7.02874	0.11676	0.263531		8490	8638	5593	4999	6737	7561		KAG0563120.1 hypothetical protein KC19_8G006100 [Ceratodon purpureus] >KAG0607154.1 hypothetical protein M758_8G005500 [Ceratodon purpureus]
867	pcri_g7405.t1	-0.553916	6.1803	0.00234749	0.0196952		-0.0502897	6.1803	0.782961	0.9197		4975	5227	3333	2982	3280	3473		XP_005649021.1 Metallo-dependent phosphatase [Coccomyxa subellipsoidea C-169] >EIE24477.1 Metallo-dependent phosphatase [Coccomyxa subellipsoidea C-169]
868	pcri_g7397.t1	-0.55369	1.68675	0.0113295	0.0664386		0.77338	1.68675	0.000377208	0.00275272		162	205	75	153	181	251		XP_005649012.1 alkyl hydroperoxide reductase/ thiol specific antioxidant/ Mal allergen [Coccomyxa subellipsoidea C-169] >EIE24468.1 alkyl hydroperoxide reductase/ thiol specific antioxidant/ Mal allergen [Coccomyxa subellipsoidea C-169]
869	pcri_g6652.t1	-0.552113	4.62921	0.00284989	0.0229018		0.117275	4.62921	0.528366	0.724516		1727	1633	1034	1049	1255	1242		KAA6428279.1 hypothetical protein FRX49_01875 [Trebouxia sp. A1-2]
870	pcri_g8504.t1	-0.551453	4.31757	0.00306696	0.024329		0.16804	4.31757	0.369471	0.576059		1373	1303	1036	619	1021	1041		XP_005646864.1 hypothetical protein COCSUDRAFT_42658 [Coccomyxa subellipsoidea C-169] >EIE22320.1 hypothetical protein COCSUDRAFT_42658 [Coccomyxa subellipsoidea C-169]
871	pcri_g2997.t1	-0.551015	4.30144	0.00307909	0.0243699		0.111917	4.30144	0.550868	0.743024		1388	1290	795	867	959	1028		BDA42222.1 probable mediator of RNA polymerase II transcription subunit 25 at N-terminal half [Coccomyxa sp. Obi]
872	pcri_g1228.t1	-0.550782	5.39633	0.00267907	0.0218644		0.491868	5.39633	0.00732392	0.0316615		2709	2535	1566	1689	2435	2630		KAA6429546.1 hypothetical protein FRX49_00938 [Trebouxia sp. A1-2]
873	pcri_g8683.t1	-0.550116	5.85982	0.00261275	0.0214401		0.673019	5.85982	0.000233664	0.00184658		3714	3184	2065	2217	3628	3927		XP_005647021.1 DNase I-like protein [Coccomyxa subellipsoidea C-169] >EIE22477.1 DNase I-like protein [Coccomyxa subellipsoidea C-169]
874	pcri_g2149.t1	-0.549984	5.67563	0.00259076	0.021293		-0.352432	5.67563	0.0541272	0.150013		3556	4023	2339	2370	1918	2168		PRW33903.1 optic atrophy 3-like protein [Chlorella sorokiniana]
875	pcri_g1125.t1	-0.549598	6.09189	0.00257146	0.0211842		0.355905	6.09189	0.0507165	0.142865		4293	4482	2868	2580	3752	3968		BDA44096.1 DNA repair and recombination protein RAD54B [Coccomyxa sp. Obi]
876	pcri_g1269.t1	-0.54849	5.42047	0.00271368	0.0221125		-0.425618	5.42047	0.0204692	0.0713562		3098	3326	2097	1895	1595	1696		KAA6423467.1 hypothetical protein FRX49_06528 [Trebouxia sp. A1-2]
877	pcri_g2170.t1	-0.548484	7.53459	0.00245075	0.0203659		-1.32864	7.53459	5.07135e-13	2.24297e-11		16203	15017	9929	9466	3895	4672		BDA44604.1 Carboxyl-terminal-processing peptidase 3, chloroplastic [Coccomyxa sp. Obi]
878	pcri_g5433.t1	-0.547547	1.00455	0.0231498	0.109867		0.843142	1.00455	0.000370126	0.00271607		123	99	64	74	134	140		CAD7696876.1 unnamed protein product [Ostreobium quekettii]
879	pcri_g3040.t1	-0.547386	4.76333	0.00307738	0.0243699		0.411598	4.76333	0.0260577	0.0865754		1693	1748	1062	1079	1613	1532		KAA6419524.1 hypothetical protein FRX49_10449 [Trebouxia sp. A1-2]
880	pcri_g6732.t1	-0.546707	5.05138	0.00296227	0.0235699		0.203447	5.05138	0.26949	0.468459		2197	2213	1316	1430	1649	1852		PSC75638.1 hypothetical protein C2E20_1286 [Micractinium conductrix]
881	pcri_g8020.t1	-0.546631	6.61932	0.00262118	0.0214924		-0.038755	6.61932	0.831436	0.95033		7156	6613	4203	4366	4403	4832		KAG7672869.1 hypothetical protein KSW81_001805 [Chlorella desiccata (nom. nud.)] >KAH7616243.1 putative ATP-dependent Clp protease proteolytic subunit-related protein 4, chloroplastic [Chlorella desiccata (nom. nud.)] >KAH7616512.1 putative ATP-dependent Clp protease proteolytic subunit-related protein 4, chloroplastic [Chlorella desiccata (nom. nud.)]
882	pcri_g5189.t1	-0.546442	-2.56811	0.420857	0.69658		-0.829277	-2.56811	0.206892	0.394759		10	11	6	7	0	8		#N/A
883	pcri_g10210.t1	-0.545916	5.61682	0.0028706	0.0229626		0.608843	5.61682	0.000887544	0.00571288		2861	3052	1844	1839	3013	3203		KAG9074241.1 hypothetical protein FS749_014237 [Ceratobasidium sp. UAMH 11750]
884	pcri_g7754.t1	-0.545897	-1.94791	0.283092	0.563053		0.268107	-1.94791	0.668475	0.837412		13	16	5	13	14	10		XP_013904916.1 hypothetical protein MNEG_2061 [Monoraphidium neglectum] >KIZ05897.1 hypothetical protein MNEG_2061 [Monoraphidium neglectum]
885	pcri_g3624.t1	-0.545706	2.58195	0.00662651	0.0447995		0.560238	2.58195	0.00519655	0.0239783		357	369	234	218	417	317		KAA6429725.1 hypothetical protein FRX49_00159 [Trebouxia sp. A1-2]
886	pcri_g9578.t2	-0.545151	8.52505	0.00257858	0.0212095		0.238584	8.52505	0.186238	0.367462		25476	23180	15444	14852	18830	20763		PRW56052.1 starch branching enzyme [Chlorella sorokiniana]
887	pcri_g9920.t1	-0.545105	3.27686	0.00423145	0.0315969		-0.583827	3.27686	0.00274836	0.0142928		680	803	488	436	309	375		XP_017216593.1 PREDICTED: squamosa promoter-binding protein 1-like [Daucus carota subsp. sativus] >KZM87795.1 hypothetical protein DCAR_024896 [Daucus carota subsp. sativus]
888	pcri_g9028.t1	-0.54484	4.29444	0.00348444	0.0269472		0.355536	4.29444	0.0569343	0.155466		1323	1194	732	837	1063	1158		KAG2431821.1 hypothetical protein HXX76_009315 [Chlamydomonas incerta]
889	pcri_g1398.t1	-0.544431	1.74616	0.0142803	0.0788947		1.24827	1.74616	7.91805e-09	1.84796e-07		137	191	75	130	185	358		BDA44534.1 probable 17.9 kDa class II heat shock protein at C-terminar half [Coccomyxa sp. Obi]
890	pcri_g2031.t1	-0.544217	-0.113369	0.0611793	0.219404		0.521324	-0.113369	0.0686715	0.176982		58	51	18	50	50	58		GFH09101.1 uncharacterized protein HaLaN_04185, partial [Haematococcus lacustris]
891	pcri_g2924.t1	-0.544112	5.9041	0.00282404	0.0227464		-0.570743	5.9041	0.0018134	0.0102828		4600	4577	2719	3006	2014	2253		#N/A
892	pcri_g5589.t1	-0.544018	0.446261	0.0270209	0.123217		-0.868516	0.446261	0.00149022	0.00879774		119	93	69	63	36	44		#N/A
893	pcri_g9358.t1	-0.543525	-1.45386	0.174966	0.421537		0.0428624	-1.45386	1	1		21	24	14	14	11	21		#N/A
894	pcri_g4799.t1	-0.542528	6.48075	0.00285578	0.0229099		0.366478	6.48075	0.0437212	0.127976		6058	5378	3591	3543	4701	5496		XP_004356688.1 uncharacterized protein ACA1_174490 [Acanthamoeba castellanii str. Neff] >ELR24788.1 hypothetical protein ACA1_174490 [Acanthamoeba castellanii str. Neff]
895	pcri_g1548.t1	-0.542448	4.53707	0.00336949	0.0262065		-0.241084	4.53707	0.195453	0.379498		1694	1672	1048	1053	929	1040		XP_005652073.1 alpha/beta-hydrolase [Coccomyxa subellipsoidea C-169] >EIE27529.1 alpha/beta-hydrolase [Coccomyxa subellipsoidea C-169]
896	pcri_g4841.t1	-0.54244	5.52281	0.00308344	0.0243859		0.632139	5.52281	0.000566052	0.00390755		2790	2709	1721	1711	2968	2910		XP_011398301.1 Putative pterin-4-alpha-carbinolamine dehydratase [Auxenochlorella protothecoides] >KFM25406.1 Putative pterin-4-alpha-carbinolamine dehydratase [Auxenochlorella protothecoides] >RMZ55074.1 hypothetical protein APUTEX25_005700 [Auxenochlorella protothecoides]
897	pcri_g4052.t1	-0.542334	5.96449	0.00294376	0.0234404		0.210472	5.96449	0.248218	0.44502		4150	4132	2714	2453	3445	3157		KAG1674141.1 hypothetical protein FOA52_015772 [Chlamydomonas sp. UWO 241]
898	pcri_g5393.t1	-0.542165	1.35381	0.0147563	0.080621		0.150461	1.35381	0.526798	0.723597		155	183	110	101	112	148		#N/A
899	pcri_g4126.t1	-0.541889	7.7361	0.00275801	0.0223348		-0.534277	7.7361	0.0031938	0.0162031		14727	17729	10064	10221	7414	8093		BDA49042.1 hypothetical protein COCOBI_13-1520 [Coccomyxa sp. Obi]
900	pcri_g2126.t1	-0.541702	8.22155	0.00277277	0.022437		1.19786	8.22155	5.81899e-11	1.92357e-09		14633	15480	9120	9698	23589	24132		#N/A
901	pcri_g1017.t1	-0.541449	6.77059	0.00286382	0.0229258		0.0866797	6.77059	0.633012	0.811119		7407	7464	4620	4670	4979	5962		PRW33682.1 vacuolar ATP synthase subunit E [Chlorella sorokiniana]
902	pcri_g501.t1	-0.541327	7.30042	0.00281669	0.0227047		-0.192325	7.30042	0.288007	0.48859		11310	11366	7167	6997	6474	7260		XP_005648666.1 hypothetical protein COCSUDRAFT_65754 [Coccomyxa subellipsoidea C-169] >EIE24122.1 hypothetical protein COCSUDRAFT_65754 [Coccomyxa subellipsoidea C-169]
903	pcri_g5855.t1	-0.540359	5.19273	0.00328064	0.0256934		0.399121	5.19273	0.0298627	0.095903		2278	2358	1337	1564	2049	2181		BDA45149.1 hypothetical protein COCOBI_06-6290 [Coccomyxa sp. Obi]
904	pcri_g8808.t1	-0.539625	0.176937	0.0353365	0.149191		-0.71779	0.176937	0.0133471	0.0512322		81	90	45	62	29	43		#N/A
905	pcri_g7216.t1	-0.538677	5.9005	0.00316014	0.0249361		0.298335	5.9005	0.101882	0.23774		3867	3887	2422	2431	3244	3357		BDA49792.1 Rubisco accumulation factor 1, chloroplastic [Coccomyxa sp. Obi]
906	pcri_g4801.t1	-0.537693	-0.889419	0.104651	0.308998		-0.180788	-0.889419	0.715146	0.872614		39	33	24	21	17	27		#N/A
907	pcri_g6579.t1	-0.536442	6.05482	0.00326781	0.0256505		0.488424	6.05482	0.00738747	0.0318967		3545	4680	2728	2430	4098	3899		XP_005643335.1 hypothetical protein COCSUDRAFT_60093 [Coccomyxa subellipsoidea C-169] >EIE18791.1 hypothetical protein COCSUDRAFT_60093 [Coccomyxa subellipsoidea C-169]
908	pcri_g6325.t1	-0.536148	5.85877	0.00336039	0.0261616		0.791066	5.85877	1.56917e-05	0.000179121		3355	3269	2008	2146	3785	4172		BDA40496.1 probable pentatricopeptide repeat-containing protein At5g39710 at N-terminal half [Coccomyxa sp. Obi]
909	pcri_g7135.t1	-0.534924	5.20898	0.00359426	0.0276943		0.342204	5.20898	0.062478	0.165874		2393	2350	1482	1494	2141	2025		KAG7667945.1 hypothetical protein KSW81_005863 [Chlorella desiccata (nom. nud.)] >KAH7623220.1 hypothetical protein NADE_002413 [Chlorella desiccata (nom. nud.)]
910	pcri_g8727.t1	-0.534555	3.11678	0.0058306	0.0406783		0.278691	3.11678	0.153853	0.319758		536	588	385	320	494	451		#N/A
911	pcri_g1662.t1	-0.533612	6.05419	0.00339615	0.0263812		-0.0780615	6.05419	0.668828	0.837753		4806	4521	2856	3002	2892	3254		PRW56891.1 P-loop containing nucleoside triphosphate hydrolase [Chlorella sorokiniana]
912	pcri_g9857.t1	-0.533494	2.94159	0.00649666	0.0442355		0.427114	2.94159	0.0301544	0.0966487		541	420	351	251	410	489		MBM4445132.1 J domain-containing protein [Chloroflexi bacterium]
913	pcri_g3007.t1	-0.533376	1.37429	0.0130702	0.074074		-1.01706	1.37429	1.73635e-05	0.00019628		196	218	135	125	96	45		#N/A
914	pcri_g8911.t1	-0.533329	3.53289	0.00973922	0.0590703		2.94451	3.53289	3.9113e-46	1.07859e-43		299	242	143	197	1446	1445		QDZ21945.1 polyamine aminopropyltransferase [Chloropicon primus] >UPR01165.1 polyamine aminopropyltransferase [Chloropicon primus]
915	pcri_g1571.t1	-0.533196	5.35141	0.00363114	0.0278964		0.195285	5.35141	0.287166	0.487762		2739	2672	1698	1701	2045	2265		XP_013904746.1 hypothetical protein MNEG_2231 [Monoraphidium neglectum] >KIZ05727.1 hypothetical protein MNEG_2231 [Monoraphidium neglectum]
916	pcri_g7346.t2	-0.533024	6.4376	0.00335697	0.0261544		-0.294653	6.4376	0.105114	0.243155		6769	5893	3933	4019	3510	3661		GAX85733.1 hypothetical protein CEUSTIGMA_g13148.t1 [Chlamydomonas eustigma]
917	pcri_g739.t1	-0.533009	6.46124	0.00335145	0.0261309		-0.389211	6.46124	0.0323866	0.101977		7014	6065	4136	4076	3462	3470		XP_005647949.1 ISP domain-containing protein [Coccomyxa subellipsoidea C-169] >EIE23405.1 ISP domain-containing protein [Coccomyxa subellipsoidea C-169]
918	pcri_g3891.t1	-0.532979	4.6212	0.00408262	0.030668		0.596626	4.6212	0.00130394	0.00787549		1524	1433	904	954	1500	1609		XP_005647930.1 hypothetical protein COCSUDRAFT_53324 [Coccomyxa subellipsoidea C-169] >EIE23386.1 hypothetical protein COCSUDRAFT_53324 [Coccomyxa subellipsoidea C-169]
919	pcri_g814.t1	-0.532362	3.79154	0.00494015	0.0356283		0.567236	3.79154	0.0027352	0.0142315		809	864	519	533	793	935		KAH7618811.1 putative 30S ribosomal protein S17 [Chlorella desiccata (nom. nud.)]
920	pcri_g1435.t1	-0.5318	5.68119	0.00364409	0.0279754		0.480241	5.68119	0.00863525	0.0359939		3134	3220	2086	1908	3030	3136		GAX84923.1 hypothetical protein CEUSTIGMA_g12344.t1 [Chlamydomonas eustigma]
921	pcri_g7041.t1	-0.531555	7.6681	0.00332453	0.0259789		-0.294539	7.6681	0.103439	0.240377		14693	14989	9459	9208	7802	9072		XP_001697671.1 uncharacterized protein CHLRE_09g405800v5 [Chlamydomonas reinhardtii] >PNW79198.1 hypothetical protein CHLRE_09g405800v5 [Chlamydomonas reinhardtii]
922	pcri_g178.t1	-0.531453	12.0444	0.00324802	0.0255525		0.777269	12.0444	1.77786e-05	0.000200325		255306	228299	151360	152697	287620	288414		KAG5191727.1 ferritin-like domain-containing protein [Tribonema minus]
923	pcri_g7322.t1	-0.531323	4.33468	0.00431804	0.0320686		0.245227	4.33468	0.189013	0.370703		1357	1283	752	910	1026	1154		KAA6417201.1 hypothetical protein FRX49_12838 [Trebouxia sp. A1-2]
924	pcri_g175.t1	-0.530942	-0.56618	0.0721716	0.243179		-1.14266	-0.56618	0.00144256	0.00854047		47	58	36	30	13	20		GAX83397.1 hypothetical protein CEUSTIGMA_g10822.t1 [Chlamydomonas eustigma]
925	pcri_g9401.t1	-0.530942	1.6851	0.0124561	0.0715217		-0.320952	1.6851	0.151263	0.315753		252	214	146	147	136	123		#N/A
926	pcri_g4579.t1	-0.530772	4.22612	0.004402	0.0324849		0.05592	4.22612	0.768108	0.908795		1231	1318	777	828	864	984		XP_024528494.1 ubiquitin carboxyl-terminal hydrolase 27 [Selaginella moellendorffii]
927	pcri_g6609.t1	-0.530034	6.94623	0.00345818	0.0267638		-1.11296	6.94623	1.29468e-09	3.55155e-08		10000	10169	6664	6028	2976	3535		#N/A
928	pcri_g9738.t1	-0.530008	6.8981	0.00350393	0.0270779		0.373172	6.8981	0.0396178	0.118717		7665	7498	4775	4771	6591	7095		BDA45579.1 Soluble starch synthase 1, chloroplastic/amyloplastic [Coccomyxa sp. Obi]
929	pcri_g3742.t1	-0.529913	2.98308	0.00639543	0.0437596		0.0850163	2.98308	0.648705	0.822975		540	527	372	299	763	0		BDA46886.1 Eukaryotic translation initiation factor 2 subunit 1 [Coccomyxa sp. Obi]
930	pcri_g4547.t1	-0.529217	5.58175	0.00384006	0.0291594		0.462493	5.58175	0.0115015	0.0454995		2981	2970	1824	1926	2727	2993		BDA50850.1 hypothetical protein COCOBI_17-0690 [Coccomyxa sp. Obi]
931	pcri_g1570.t1	-0.528776	5.18939	0.00392114	0.0296248		-0.382031	5.18939	0.0380289	0.115009		2845	2552	1717	1682	1449	1434		BDA42319.1 hypothetical protein COCOBI_03-2060 [Coccomyxa sp. Obi]
932	pcri_g4836.t1	-0.528651	9.26506	0.00344164	0.0266555		0.242489	9.26506	0.178784	0.356571		41001	39620	26537	24237	32143	34374		KAA6424323.1 14-3-3 protein [Trebouxia sp. A1-2]
933	pcri_g2165.t1	-0.528511	4.96247	0.00417034	0.0311995		0.551724	4.96247	0.00278276	0.0144431		2095	1692	1049	1339	1764	2113		CAD7695357.1 unnamed protein product [Ostreobium quekettii]
934	pcri_g2212.t1	-0.527876	6.5943	0.00369991	0.028259		0.6749	6.5943	0.000210117	0.00169762		5878	5480	3609	3550	6191	6454		BDA40796.1 Cytochrome b-c1 complex subunit Rieske, mitochondrial [Coccomyxa sp. Obi]
935	pcri_g7134.t1	-0.527492	6.78899	0.0036545	0.0280111		-0.198257	6.78899	0.274472	0.474384		7509	8322	5382	4598	4893	4725		KAA6418883.1 hypothetical protein FRX49_11109 [Trebouxia sp. A1-2]
936	pcri_g5642.t1	-0.527065	6.07837	0.00378115	0.0288089		-0.516013	6.07837	0.00471708	0.0221263		5405	4805	3235	3203	2579	2391		KAA6427038.1 hypothetical protein FRX49_02795 [Trebouxia sp. A1-2]
937	pcri_g9458.t1	-0.526678	6.24645	0.00381597	0.0290185		0.277065	6.24645	0.12769	0.281646		5126	4733	2969	3254	4204	4124		PRW59903.1 histidyl-tRNA synthetase isoform A [Chlorella sorokiniana]
938	pcri_g3479.t1	-0.526251	6.4968	0.00379639	0.0288906		0.253444	6.4968	0.162867	0.333141		5902	5884	3633	3809	4780	5033		KAA6423237.1 exosome complex exonuclease rrp4 [Trebouxia sp. A1-2]
939	pcri_g778.t1	-0.526035	6.56288	0.00377539	0.0287936		-0.30705	6.56288	0.0910268	0.217775		7162	6638	4395	4314	3712	4084		PRW44364.1 Poly(A) RNA polymerase 2 [Chlorella sorokiniana]
940	pcri_g5175.t1	-0.5242	3.8367	0.00563848	0.0396548		0.674574	3.8367	0.000359604	0.00265372		850	822	518	539	998	862		KAG7667700.1 hypothetical protein KSW81_005624 [Chlorella desiccata (nom. nud.)] >KAH7623471.1 putative Methionine aminopeptidase 1B, chloroplastic [Chlorella desiccata (nom. nud.)]
941	pcri_g6096.t1	-0.523167	4.1722	0.00518262	0.0369195		0.425678	4.1722	0.0230497	0.0784978		1107	1144	764	659	986	1134		CAD7697240.1 unnamed protein product [Ostreobium quekettii]
942	pcri_g7693.t1	-0.522082	5.04279	0.00459304	0.0335714		0.496085	5.04279	0.00707473	0.0308592		1899	2146	1197	1367	1965	2032		BDA45489.1 hypothetical protein COCOBI_07-2760 [Coccomyxa sp. Obi]
943	pcri_g7055.t1	-0.521444	5.05967	0.00461876	0.0336684		0.402108	5.05967	0.028947	0.0937959		2183	2009	1333	1321	1874	2008		XP_005852130.1 hypothetical protein CHLNCDRAFT_133224 [Chlorella variabilis] >EFN60028.1 hypothetical protein CHLNCDRAFT_133224 [Chlorella variabilis]
944	pcri_g2065.t1	-0.52141	5.61589	0.00433426	0.0321435		0.0604536	5.61589	0.741986	0.891659		3106	3549	2171	2045	2307	2564		KAA6428539.1 hypothetical protein FRX49_01415 [Trebouxia sp. A1-2]
945	pcri_g5734.t1	-0.521326	6.04335	0.00424089	0.0316301		0.343863	6.04335	0.0591021	0.159693		4140	4268	2597	2731	3654	3825		PRW32902.1 N-D-ribosylpurine ribohydrolase [Chlorella sorokiniana]
946	pcri_g2653.t1	-0.521309	9.27372	0.0039173	0.0296172		0.431265	9.27372	0.0169225	0.0616634		39368	37956	23814	25174	34840	38283		KAA6427487.1 ferredoxin-NADP+ reductase [Trebouxia sp. A1-2]
947	pcri_g2590.t1	-0.520989	1.11167	0.0217711	0.105037		-0.104848	1.11167	0.673291	0.841735		151	147	75	114	77	118		CAG9467202.1 unnamed protein product [Pedinophyceae sp. YPF-701]
948	pcri_g8284.t1	-0.520445	2.84597	0.00788093	0.0509151		-0.0288026	2.84597	0.892854	0.987123		497	492	301	326	328	352		KAG7674479.1 hypothetical protein KSW81_000133 [Chlorella desiccata (nom. nud.)] >KAH7619965.1 hypothetical protein NADE_008242 [Chlorella desiccata (nom. nud.)]
949	pcri_g3751.t1	-0.520193	5.817	0.00435377	0.0322469		-0.0331334	5.817	0.856915	0.966485		3974	3826	2376	2570	2524	2828		BDA49300.1 hypothetical protein COCOBI_13-4120 [Coccomyxa sp. Obi]
950	pcri_g1175.t1	-0.519877	4.85735	0.00485238	0.0351403		0.356859	4.85735	0.053272	0.14827		1895	1785	1110	1224	1590	1717		KAA6426212.1 E3 ubiquitin- ligase RING1a-like [Trebouxia sp. A1-2]
951	pcri_g5014.t1	-0.519871	0.663981	0.0324224	0.14127		0.0515689	0.663981	0.870485	0.974054		88	122	83	50	69	84		#N/A
952	pcri_g8894.t1	-0.519867	-0.797948	0.103481	0.306276		-1.01501	-0.797948	0.00618656	0.0276692		58	29	32	23	15	15		#N/A
953	pcri_g7824.t1	-0.51907	6.47598	0.00432674	0.0321104		0.566757	6.47598	0.001843	0.0104056		5413	5314	3563	3238	5398	5757		BDA45553.1 probable actin-histidine N-methyltransferase [Coccomyxa sp. Obi]
954	pcri_g2002.t1	-0.518879	5.31371	0.00469016	0.0340834		0.391849	5.31371	0.0327177	0.102772		2286	2716	1629	1546	2204	2410		#N/A
955	pcri_g8725.t1	-0.51846	4.73217	0.00498377	0.0358687		0.0288904	4.73217	0.8782	0.977882		1724	1900	1148	1153	1271	1326		XP_005649937.1 cyclophilin-like protein [Coccomyxa subellipsoidea C-169] >EIE25393.1 cyclophilin-like protein [Coccomyxa subellipsoidea C-169]
956	pcri_g5659.t1	-0.518	8.6501	0.00415821	0.0311465		-0.954907	8.6501	1.55098e-07	2.79736e-06		21630	42453	23215	17514	11783	11469		GAQ88599.1 p-type atpase [Klebsormidium nitens]
957	pcri_g1159.t1	-0.517802	6.64318	0.00438981	0.0324406		0.599712	6.64318	0.000976376	0.00617841		6287	5652	3515	4069	6069	6646		KAG7669091.1 hypothetical protein KSW81_004100 [Chlorella desiccata (nom. nud.)] >KAH7624613.1 putative H/ACA ribonucleoprotein complex subunit 4 [Chlorella desiccata (nom. nud.)]
958	pcri_g7290.t1	-0.517729	6.50404	0.00438562	0.0324325		0.00673347	6.50404	0.971192	1		6295	6153	4152	3747	4255	4533		KAI3425760.1 hypothetical protein D9Q98_007735 [Chlorella vulgaris]
959	pcri_g7643.t1	-0.517411	6.15002	0.00462019	0.0336684		1.26467	6.15002	6.9356e-12	2.65249e-10		3452	3467	2137	2259	5606	6084		BDA40742.1 probable mitochondrial import receptor subunit TOM40 homolog [Coccomyxa sp. Obi]
960	pcri_g9874.t1	-0.517282	-2.11644	0.498163	0.760523		1.20272	-2.11644	0.0301813	0.0966594		8	11	6	6	9	22		#N/A
961	pcri_g5758.t1	-0.517189	6.34701	0.00446734	0.0328221		0.172336	6.34701	0.343204	0.549074		5468	5310	3582	3260	3998	4550		GAX81381.1 hypothetical protein CEUSTIGMA_g8812.t1 [Chlamydomonas eustigma]
962	pcri_g7959.t1	-0.516868	5.23074	0.00480319	0.0348082		-0.298206	5.23074	0.104901	0.242877		2838	2612	2145	1307	1529	1585		AKI32374.1 DNA helicase, partial [Prasiolopsis sp. SAG 84.81]
963	pcri_g1890.t1	-0.514971	5.96436	0.00476029	0.034569		0.423835	5.96436	0.0201192	0.0703805		3782	4003	2438	2517	3471	3891		GBF90261.1 hypothetical protein Rsub_03394 [Raphidocelis subcapitata]
964	pcri_g7088.t1	-0.514909	-2.46366	0.498163	0.760523		0.175957	-2.46366	0.858088	0.966976		18	1	9	3	13	2		BDA41073.1 Ribosome biogenesis protein BRX1 homolog [Coccomyxa sp. Obi]
965	pcri_g4806.t1	-0.513325	4.79897	0.00555153	0.0391414		0.677902	4.79897	0.000250161	0.00195775		1774	1472	1029	1037	1743	1917		#N/A
966	pcri_g7454.t1	-0.512935	0.962526	0.0256249	0.118396		-0.662575	0.962526	0.00763824	0.0326832		168	126	100	87	56	75		KAF6253712.1 hypothetical protein COO60DRAFT_394453 [Scenedesmus sp. NREL 46B-D3]
967	pcri_g7396.t1	-0.512427	6.02874	0.00493954	0.0356283		0.308162	6.02874	0.0907419	0.217295		4357	4009	2670	2660	3596	3703		PSC75110.1 elongation factor G-mitochondrial [Micractinium conductrix]
968	pcri_g3544.t1	-0.512058	5.3036	0.00521886	0.0371272		0.0764377	5.3036	0.678138	0.844169		2766	2559	1808	1583	1918	2042		KAA6422006.1 glutaredoxin family (ISS) [Trebouxia sp. A1-2]
969	pcri_g6433.t1	-0.511725	3.09514	0.00728099	0.0480161		-1.64197	3.09514	1.00295e-15	5.65048e-14		630	824	561	365	158	171		MCB9994067.1 DUF839 domain-containing protein [Hyphomicrobiaceae bacterium]
970	pcri_g6630.t1	-0.511523	4.87631	0.00552439	0.0389832		0.169314	4.87631	0.359535	0.565955		1867	2010	1246	1227	1530	1545		KXZ49046.1 hypothetical protein GPECTOR_23g132 [Gonium pectorale]
971	pcri_g8501.t1	-0.510008	3.76133	0.0071073	0.0472872		0.524531	3.76133	0.00563603	0.0255782		831	810	499	549	706	969		KAG7667700.1 hypothetical protein KSW81_005624 [Chlorella desiccata (nom. nud.)] >KAH7623471.1 putative Methionine aminopeptidase 1B, chloroplastic [Chlorella desiccata (nom. nud.)]
972	pcri_g1903.t1	-0.509758	5.12728	0.00551604	0.0389681		0.0852099	5.12728	0.644117	0.819156		2404	2294	1506	1493	1786	1729		BDA44952.1 probable CCR4-NOT transcription complex subunit 4 at N-terminal half [Coccomyxa sp. Obi]
973	pcri_g3664.t1	-0.509727	7.0735	0.00492483	0.0355667		-0.238894	7.0735	0.187307	0.368737		9263	10030	6134	6190	5324	6254		GBF93816.1 hypothetical protein Rsub_06148 [Raphidocelis subcapitata]
974	pcri_g7962.t1	-0.509598	5.22967	0.00564888	0.0397013		0.897605	5.22967	1.14658e-06	1.72381e-05		2154	1946	1269	1349	2639	2755		KAA6428722.1 UDP-3-O-(3-hydroxymyristoyl) N-acetylglucosamine deacetylase [Trebouxia sp. A1-2]
975	pcri_g3581.t1	-0.508124	5.2263	0.00575636	0.0402945		0.766352	5.2263	3.17868e-05	0.000332761		2148	2099	1382	1332	2425	2689		QZX49933.1 hypothetical protein, partial [Volvox aureus]
976	pcri_g1815.t1	-0.508096	4.58431	0.00621314	0.0428339		0.579951	4.58431	0.00178403	0.0101272		1387	1475	913	917	1498	1527		BDA44921.1 hypothetical protein COCOBI_06-4000 [Coccomyxa sp. Obi]
977	pcri_g9532.t1	-0.507873	6.81625	0.00518251	0.0369195		0.801129	6.81625	1.09881e-05	0.000129434		6398	6269	4007	4092	7809	7788		PRW57397.1 eukaryotic translation initiation factor 2 subunit gamma-like [Chlorella sorokiniana]
978	pcri_g3698.t1	-0.507718	7.35926	0.0050618	0.0362808		-0.269155	7.35926	0.137051	0.295081		11220	12407	7769	7340	6848	7022		BDA46706.1 probable Kinesin-like protein KIN-14F [Coccomyxa sp. Obi]
979	pcri_g8526.t1	-0.507041	3.5883	0.00784416	0.0507401		0.709249	3.5883	0.000193689	0.00158073		729	654	171	719	792	807		GFH22099.1 coatomer subunit alpha [Haematococcus lacustris]
980	pcri_g3018.t1	-0.50612	-0.119725	0.0825415	0.264511		0.250371	-0.119725	0.402941	0.609774		45	69	33	40	50	46		GBF94034.1 hypothetical protein Rsub_07302 [Raphidocelis subcapitata]
981	pcri_g2315.t1	-0.505816	7.77316	0.00517984	0.0369195		-0.789305	7.77316	1.41303e-05	0.000163434		16795	17307	11471	10353	6534	7468		PRW60781.1 DUF151 domain-containing [Chlorella sorokiniana]
982	pcri_g7273.t1	-0.505605	6.8855	0.00536137	0.038012		0.677745	6.8855	0.000193917	0.00158129		7049	6701	4321	4484	7783	7783		XP_005848540.1 hypothetical protein CHLNCDRAFT_59658 [Chlorella variabilis] >EFN56438.1 hypothetical protein CHLNCDRAFT_59658 [Chlorella variabilis]
983	pcri_g3414.t1	-0.505266	4.00485	0.00723448	0.0477694		0.54024	4.00485	0.0040616	0.0197227		987	945	582	656	1022	965		BDA41458.1 hypothetical protein COCOBI_02-2380 [Coccomyxa sp. Obi]
984	pcri_g6566.t1	-0.50513	6.70576	0.00539941	0.0382541		0.0876137	6.70576	0.629389	0.808601		6844	7159	4469	4503	5051	5504		BDA43672.1 Succinate-CoA ligase [ADP-forming] subunit beta, mitochondrial [Coccomyxa sp. Obi]
985	pcri_g7902.t1	-0.504466	0.264729	0.0703477	0.239657		0.85463	0.264729	0.00138076	0.00824445		61	67	39	43	86	78		PSC75104.1 cell division [Micractinium conductrix]
986	pcri_g7783.t1	-0.504447	4.72471	0.00637802	0.0437404		0.349213	4.72471	0.0591133	0.159693		1634	1705	1035	1106	1505	1509		#N/A
987	pcri_g9009.t1	-0.504424	6.58903	0.00545972	0.0386049		-0.441454	6.58903	0.0151827	0.0567401		7443	6811	4557	4575	3422	4034		BDA42650.1 Cyclin-C [Coccomyxa sp. Obi]
988	pcri_g4662.t1	-0.504333	4.30465	0.0069288	0.0463728		0.56791	4.30465	0.0023525	0.0126852		1251	1111	761	752	1154	1332		#N/A
989	pcri_g4788.t1	-0.502905	7.00887	0.00558592	0.0393115		0.649412	7.00887	0.000351778	0.00260699		7506	7567	4817	4854	8285	8490		KAI3429721.1 hypothetical protein D9Q98_010037 [Chlorella vulgaris]
990	pcri_g179.t1	-0.502531	7.29236	0.00556701	0.0392048		0.482602	7.29236	0.00775034	0.0330375		9731	9440	7116	5162	9348	9663		#N/A
991	pcri_g5392.t1	-0.502155	-0.258479	0.090766	0.280528		0.253171	-0.258479	0.442561	0.648676		60	43	34	32	46	41		#N/A
992	pcri_g8790.t1	-0.501438	2.16823	0.0143054	0.0789365		0.0566411	2.16823	0.799799	0.929992		240	360	182	204	233	210		#N/A
993	pcri_g6979.t1	-0.501067	4.56552	0.00764805	0.0497479		1.62987	4.56552	6.58309e-18	4.66109e-16		808	1187	661	622	2133	2263		KAF6250799.1 zinc-finger domain of monoamine-oxidase A repressor R1-domain-containing protein [Scenedesmus sp. NREL 46B-D3]
994	pcri_g3567.t1	-0.499401	5.1331	0.0069599	0.0465132		1.3863	5.1331	1.04181e-13	4.87372e-12		1734	1512	971	1117	2861	3180		PSC75502.1 N-alpha-acetyltransferase 11-like [Micractinium conductrix]
995	pcri_g9103.t1	-0.498803	9.43645	0.00575299	0.0402945		-0.35408	9.43645	0.0497485	0.14082		46405	54419	32397	32517	27614	28559		XP_025351182.1 family A G protein-coupled receptor-like protein [Pseudomicrostroma glucosiphilum] >PWN24022.1 family A G protein-coupled receptor-like protein [Pseudomicrostroma glucosiphilum]
996	pcri_g5908.t1	-0.498676	0.656329	0.0364977	0.152678		-0.744294	0.656329	0.00441565	0.0210421		118	120	83	70	50	51		#N/A
997	pcri_g4965.t1	-0.497866	4.78171	0.00731594	0.0481992		1.02875	4.78171	3.1719e-08	6.49186e-07		1398	1469	839	1009	1843	2339		CAD7704119.1 unnamed protein product [Ostreobium quekettii]
998	pcri_g3627.t1	-0.496829	4.78569	0.00715305	0.0474083		0.305681	4.78569	0.098291	0.231771		1893	1618	1154	1106	1407	1692		KAA6429976.1 hypothetical protein FRX49_00408 [Trebouxia sp. A1-2]
999	pcri_g8703.t1	-0.496522	4.34472	0.00742697	0.0487639		-0.400053	4.34472	0.0324464	0.102087		1643	1333	962	954	736	874		#N/A
1000	pcri_g102.t1	-0.496214	6.23256	0.00645601	0.0440588		0.662622	6.23256	0.000280355	0.00215859		4461	4281	2885	2747	4810	5057		BDA44878.1 probable UBX domain-containing protein 1 [Coccomyxa sp. Obi]
1001	pcri_g10040.t1	-0.496192	5.11797	0.00715717	0.0474083		0.9718	5.11797	1.48699e-07	2.68657e-06		1767	1916	1127	1249	2463	2694		BDA51578.1 Photosystem II stability/assembly factor HCF136, chloroplastic [Coccomyxa sp. Obi]
1002	pcri_g6125.t1	-0.496084	6.74541	0.00630291	0.0433387		0.454992	6.74541	0.0122098	0.0476345		6626	6548	4353	4136	6277	6602		KAI3438434.1 hypothetical protein D9Q98_000865 [Chlorella vulgaris]
1003	pcri_g2048.t1	-0.496075	5.76652	0.00666381	0.0449936		0.681573	5.76652	0.000196283	0.00159693		2977	3313	1956	2102	3489	3711		BDA44078.1 hypothetical protein COCOBI_05-2620 [Coccomyxa sp. Obi]
1004	pcri_g10199.t1	-0.496062	-1.73705	0.235104	0.506091		-0.98401	-1.73705	0.0611348	0.16351		21	21	15	12	5	10		#N/A
1005	pcri_g2947.t1	-0.495773	5.26081	0.00682885	0.0458421		-0.0974256	5.26081	0.596595	0.781954		2774	2545	1676	1753	1666	1884		BDA46784.1 Lysophosphatidylcholine acyltransferase 2 [Coccomyxa sp. Obi]
1006	pcri_g9040.t1	-0.495438	5.38343	0.00701087	0.0467942		0.878854	5.38343	1.82003e-06	2.63063e-05		2299	2257	1506	1431	3027	2942		XP_013903169.1 Ankyrin repeat domain-containing protein 2 [Monoraphidium neglectum] >KIZ04150.1 Ankyrin repeat domain-containing protein 2 [Monoraphidium neglectum]
1007	pcri_g1766.t1	-0.495328	1.57274	0.0195878	0.0976315		-0.710651	1.57274	0.00150556	0.00887333		261	191	155	136	91	106		#N/A
1008	pcri_g2491.t1	-0.495113	6.18244	0.0065112	0.0443057		-0.0512333	6.18244	0.778939	0.916928		5024	4960	3248	3191	3319	3560		KAA6429009.1 histone-lysine N-methyltransferase ATX2 [Trebouxia sp. A1-2]
1009	pcri_g6204.t1	-0.495046	5.88889	0.0066213	0.0447995		0.0158379	5.88889	0.931857	1		3727	4303	2290	2900	2694	3114		BDA46824.1 Serine/threonine-protein kinase tousled-like 2 [Coccomyxa sp. Obi]
1010	pcri_g4885.t1	-0.495031	4.57808	0.00763754	0.0497104		0.47161	4.57808	0.0110273	0.044028		1533	1383	949	931	1497	1381		BDA42248.1 Fructose-1,6-bisphosphatase, chloroplastic [Coccomyxa sp. Obi]
1011	pcri_g5004.t1	-0.494983	4.56216	0.00762034	0.0496293		0.388859	4.56216	0.0361472	0.110209		1553	1391	872	1028	1289	1465		BDA45753.1 probable gamma-glutamylcyclotransferase [Coccomyxa sp. Obi]
1012	pcri_g582.t1	-0.494784	5.52331	0.00681378	0.0457996		-0.00714281	5.52331	0.97016	1		3341	2926	2111	1928	2105	2349		KAI3434741.1 hypothetical protein D9Q98_002801 [Chlorella vulgaris]
1013	pcri_g2689.t1	-0.494329	4.30042	0.00796903	0.051326		0.261619	4.30042	0.161241	0.330978		1255	1273	752	881	1031	1135		GIL79577.1 hypothetical protein Vretifemale_8899 [Volvox reticuliferus]
1014	pcri_g1509.t1	-0.494007	6.67697	0.00646681	0.0440896		-0.818028	6.67697	7.47811e-06	9.32895e-05		8186	7760	5622	4658	3078	3386		KAA6417974.1 calcium-dependent kinase [Trebouxia sp. A1-2]
1015	pcri_g4025.t1	-0.493742	5.54199	0.006976	0.0465912		0.336077	5.54199	0.0662701	0.172654		2978	2903	1882	1915	2411	2905		PRW20690.1 Carbonic anhydrase 2 [Chlorella sorokiniana]
1016	pcri_g6178.t1	-0.493406	6.24438	0.00670868	0.0452092		0.262952	6.24438	0.148292	0.311163		4913	4824	3171	3116	3872	4491		BDA43370.1 Sec-independent protein translocase protein TATC, chloroplastic [Coccomyxa sp. Obi]
1017	pcri_g1526.t1	-0.493211	-1.02707	0.176719	0.424054		-0.0407707	-1.02707	1	1		17	45	25	15	24	19		#N/A
1018	pcri_g281.t1	-0.492832	5.62643	0.00706836	0.0471179		0.516905	5.62643	0.00472794	0.0221674		3051	2909	1826	2026	2917	3182		XP_005649151.1 hypothetical protein COCSUDRAFT_14109 [Coccomyxa subellipsoidea C-169] >EIE24607.1 hypothetical protein COCSUDRAFT_14109 [Coccomyxa subellipsoidea C-169]
1019	pcri_g5479.t1	-0.492801	5.20335	0.00738802	0.0485691		0.683638	5.20335	0.000203973	0.00165308		2088	2160	1322	1424	2327	2555		PRW33255.1 hypothetical protein C2E21_7794 [Chlorella sorokiniana]
1020	pcri_g6229.t1	-0.492722	9.53924	0.00639096	0.0437596		1.3435	9.53924	2.33158e-13	1.06229e-11		39266	30525	23522	21499	65502	60671		XP_005645392.1 hydroxymethylpyrimidine phosphate synthase [Coccomyxa subellipsoidea C-169] >EIE20848.1 hydroxymethylpyrimidine phosphate synthase [Coccomyxa subellipsoidea C-169]
1021	pcri_g9450.t1	-0.492172	3.84326	0.00934611	0.0573071		0.678136	3.84326	0.000333054	0.00249113		900	755	531	538	944	947		BDA45099.1 Phosphoribosylaminoimidazole carboxylase [Coccomyxa sp. Obi]
1022	pcri_g8936.t1	-0.491994	1.17542	0.0275679	0.125221		-0.208034	1.17542	0.396509	0.603576		138	176	106	97	84	111		#N/A
1023	pcri_g5120.t1	-0.491972	0.846046	0.0343788	0.146321		-0.276306	0.846046	0.269551	0.468459		116	136	75	88	68	81		#N/A
1024	pcri_g4236.t1	-0.491945	7.08707	0.00664537	0.044898		-0.117991	7.08707	0.514826	0.714457		9601	9317	5865	6369	5755	6737		XP_013905400.1 hypothetical protein MNEG_1568 [Monoraphidium neglectum] >KIZ06381.1 hypothetical protein MNEG_1568 [Monoraphidium neglectum]
1025	pcri_g1807.t1	-0.491359	4.03195	0.00922461	0.0568616		0.877463	4.03195	3.17853e-06	4.3089e-05		858	921	565	586	1159	1179		KAA6418577.1 uridylate kinase [Trebouxia sp. A1-2]
1026	pcri_g6900.t1	-0.491259	8.24966	0.00657775	0.0446716		-0.922073	8.24966	4.06339e-07	6.71612e-06		23638	24379	16683	14349	8907	9224		XP_005649992.1 cysteine proteinase [Coccomyxa subellipsoidea C-169] >EIE25448.1 cysteine proteinase [Coccomyxa subellipsoidea C-169]
1027	pcri_g820.t1	-0.49098	7.81541	0.00666955	0.0450033		0.249347	7.81541	0.167684	0.340469		14740	14264	9285	9477	12122	12543		XP_005651109.1 hypothetical protein COCSUDRAFT_64553 [Coccomyxa subellipsoidea C-169] >EIE26565.1 hypothetical protein COCSUDRAFT_64553 [Coccomyxa subellipsoidea C-169]
1028	pcri_g1452.t1	-0.490804	2.88611	0.0116646	0.0679074		-0.417875	2.88611	0.0351276	0.107727		594	486	356	342	253	327		XP_001699616.2 uncharacterized protein CHLRE_17g737100v5 [Chlamydomonas reinhardtii] >PNW70875.1 hypothetical protein CHLRE_17g737100v5 [Chlamydomonas reinhardtii] >6U42_4N Chain 4N, FAP127 [Chlamydomonas reinhardtii] >6U42_4O Chain 4O, FAP127 [Chlamydomonas reinhardtii] >6U42_4P Chain 4P, FAP127 [Chlamydomonas reinhardtii]
1029	pcri_g1396.t1	-0.490622	8.8393	0.00662288	0.0447995		-0.240906	8.8393	0.181859	0.360859		35959	29274	21400	20765	20118	19299		BDA50675.1 (Lyso)-N-acylphosphatidylethanolamine lipase [Coccomyxa sp. Obi]
1030	pcri_g9200.t1	-0.490222	-1.94698	0.306083	0.586799		-0.142876	-1.94698	0.883381	0.981284		14	17	10	10	12	8		#N/A
1031	pcri_g2408.t1	-0.488327	5.0913	0.00781547	0.050651		-0.138351	5.0913	0.453044	0.658296		2486	2266	1472	1608	1477	1620		BDA41486.1 probable transcription factor MYB3R-5 at N-terminal half [Coccomyxa sp. Obi]
1032	pcri_g6888.t1	-0.488009	7.18747	0.00708081	0.0471709		-0.0150053	7.18747	0.934341	1		10147	9697	6591	6266	6792	7296		KAI3428807.1 hypothetical protein D9Q98_007624 [Chlorella vulgaris]
1033	pcri_g8688.t1	-0.487547	2.40665	0.0191822	0.0963618		1.17904	2.40665	7.01138e-09	1.66982e-07		281	239	165	172	389	457		#N/A
1034	pcri_g3821.t1	-0.487003	5.28481	0.00787096	0.0508821		-0.0340812	5.28481	0.854121	0.964787		2756	2566	1690	1762	1783	1949		EPS68360.1 hypothetical protein M569_06411, partial [Genlisea aurea]
1035	pcri_g9511.t1	-0.486914	7.59169	0.00715339	0.0474083		0.0482916	7.59169	0.789619	0.923484		13014	12894	8830	7966	9255	9982		KAF5838037.1 nucleosome assembly protein-domain-containing protein [Dunaliella salina]
1036	pcri_g3376.t1	-0.486781	4.3796	0.00956197	0.0582557		1.27491	4.3796	1.21225e-11	4.44166e-10		1037	951	611	679	1580	1880		KAG2448719.1 hypothetical protein HYH02_006075 [Chlamydomonas schloesseri]
1037	pcri_g10228.t1	-0.486685	2.80427	0.0128405	0.0731278		-0.152516	2.80427	0.450287	0.655462		494	477	308	322	321	305		BDA50648.1 Actin-histidine N-methyltransferase [Coccomyxa sp. Obi]
1038	pcri_g5390.t1	-0.486661	-0.460656	0.124141	0.341974		0.26842	-0.460656	0.436587	0.642771		52	36	28	29	38	38		#N/A
1039	pcri_g6870.t1	-0.486367	5.05148	0.00845945	0.0535953		0.990533	5.05148	8.81261e-08	1.66993e-06		1718	1763	1095	1165	2459	2505		BDA48195.1 probable ATP-dependent transporter ycf16 [Coccomyxa sp. Obi]
1040	pcri_g1493.t1	-0.486365	5.42927	0.00800458	0.0514917		0.611635	5.42927	0.000857356	0.00553557		2646	2410	1676	1603	2678	2869		KAG1671963.1 hypothetical protein FOA52_013335 [Chlamydomonas sp. UWO 241]
1041	pcri_g1315.t1	-0.48552	6.74685	0.0074398	0.048779		-0.436834	6.74685	0.0161898	0.0596951		8184	7591	5166	5073	4067	4304		BDA45394.1 beta,beta-carotene 15,15'-dioxygenase [Coccomyxa sp. Obi]
1042	pcri_g4855.t1	-0.485486	5.5892	0.00793615	0.0511903		0.262364	5.5892	0.151363	0.3159		3164	2998	2017	1983	2627	2679		BDA50788.1 Phycocyanobilin:ferredoxin oxidoreductase [Coccomyxa sp. Obi]
1043	pcri_g7479.t1	-0.485472	5.04483	0.00814722	0.0522809		-0.540369	5.04483	0.00343829	0.0172062		2557	2368	1644	1552	1094	1345		WP_068470682.1 cellulase family glycosylhydrolase [Parachlamydia sp. C2]
1044	pcri_g2129.t1	-0.485222	6.2029	0.00784193	0.0507401		1.17968	6.2029	1.43384e-10	4.45852e-09		3654	3620	2236	2491	5804	6034		BDA47392.1 Inner membrane protein PPF-1, chloroplastic [Coccomyxa sp. Obi]
1045	pcri_g517.t1	-0.485212	2.32922	0.0163042	0.0869473		0.172145	2.32922	0.408392	0.615584		367	285	213	210	248	280		KAA6427118.1 calcium and integrin-binding family member 2 [Trebouxia sp. A1-2]
1046	pcri_g615.t1	-0.484658	7.47777	0.00744005	0.048779		0.0690833	7.47777	0.702677	0.862119		11953	11861	7992	7474	8426	9558		KAA6420074.1 elongation factor [Trebouxia sp. A1-2]
1047	pcri_g10041.t1	-0.484487	2.87928	0.0130685	0.074074		-0.141093	2.87928	0.479705	0.684388		517	503	365	297	292	375		XP_005648204.1 hypothetical protein COCSUDRAFT_47384 [Coccomyxa subellipsoidea C-169] >XP_005651858.1 hypothetical protein COCSUDRAFT_45814 [Coccomyxa subellipsoidea C-169] >EIE23660.1 hypothetical protein COCSUDRAFT_47384 [Coccomyxa subellipsoidea C-169] >EIE27314.1 hypothetical protein COCSUDRAFT_45814 [Coccomyxa subellipsoidea C-169]
1048	pcri_g8824.t1	-0.48442	2.29926	0.0179597	0.0922094		0.536731	2.29926	0.00859229	0.0358291		311	273	205	174	311	297		BDA44138.1 hypothetical protein COCOBI_05-3220 [Coccomyxa sp. Obi]
1049	pcri_g3714.t1	-0.484159	0.426285	0.059791	0.216588		0.0763085	0.426285	0.818801	0.942259		89	85	58	55	61	71		#N/A
1050	pcri_g8791.t1	-0.484014	4.8254	0.00893224	0.0553852		0.794918	4.8254	1.77115e-05	0.000199783		1406	1745	934	1118	2002	1927		#N/A
1051	pcri_g3949.t1	-0.483997	4.60444	0.00867649	0.0543172		-0.782947	4.60444	2.79638e-05	0.000299625		1850	1904	1283	1156	754	816		#N/A
1052	pcri_g792.t1	-0.483176	8.30207	0.00753397	0.049209		0.164123	8.30207	0.363264	0.569734		21162	20135	13043	13820	15750	17579		KAG7669392.1 hypothetical protein KSW81_007547 [Chlorella desiccata (nom. nud.)]
1053	pcri_g1372.t1	-0.483078	2.90363	0.0136977	0.0769227		0.37232	2.90363	0.0583802	0.158424		502	426	311	292	421	443		PSC68108.1 (2Fe-2S)-binding [Micractinium conductrix]
1054	pcri_g7398.t1	-0.482783	6.1887	0.00797465	0.0513307		0.0410555	6.1887	0.822202	0.943376		4030	5747	3181	3189	3487	3768		CAD7700150.1 unnamed protein product [Ostreobium quekettii]
1055	pcri_g6224.t1	-0.482094	8.09968	0.00773692	0.0502325		1.24201	8.09968	1.18642e-11	4.36227e-10		13874	12627	8339	8910	22500	22584		KAA6419771.1 chloroplast envelope anion channel-forming Tic110 family [Trebouxia sp. A1-2]
1056	pcri_g1013.t1	-0.481498	4.48796	0.00932022	0.0572489		-0.144299	4.48796	0.439245	0.645289		1570	1550	991	1041	974	1061		XP_001700636.1 uncharacterized protein CHLRE_05g234750v5 [Chlamydomonas reinhardtii] >PNW83559.1 hypothetical protein CHLRE_05g234750v5 [Chlamydomonas reinhardtii]
1057	pcri_g7774.t1	-0.481381	9.11868	0.00771512	0.050122		0.646148	9.11868	0.00035695	0.00263972		32903	31622	23094	18868	33975	38887		BDA41033.1 40S ribosomal protein S13 [Coccomyxa sp. Obi]
1058	pcri_g7360.t1	-0.481295	0.0956601	0.0637471	0.225297		-0.943614	0.0956601	0.0012865	0.0077971		98	65	52	54	24	37		#N/A
1059	pcri_g4198.t1	-0.481161	5.92655	0.00839743	0.0534285		0.645942	5.92655	0.000407755	0.00295291		3671	3385	2298	2296	4004	3940		XP_001696347.1 uncharacterized protein CHLRE_06g258850v5 [Chlamydomonas reinhardtii] >PNW81757.1 hypothetical protein CHLRE_06g258850v5 [Chlamydomonas reinhardtii]
1060	pcri_g440.t1	-0.480959	6.63835	0.00810104	0.0520164		0.350241	6.63835	0.0536767	0.149119		6273	6196	4095	4026	5590	5865		XP_005649727.1 hypothetical protein COCSUDRAFT_61425 [Coccomyxa subellipsoidea C-169] >EIE25183.1 hypothetical protein COCSUDRAFT_61425 [Coccomyxa subellipsoidea C-169]
1061	pcri_g4825.t1	-0.48086	-0.536075	0.127719	0.347296		-0.0514816	-0.536075	0.939992	1		32	57	25	33	26	36		#N/A
1062	pcri_g5270.t1	-0.480333	5.07594	0.00896863	0.055495		0.143371	5.07594	0.436605	0.642771		2256	2167	1478	1403	1674	1851		XP_005647273.1 carbon-nitrogen hydrolase [Coccomyxa subellipsoidea C-169] >EIE22729.1 carbon-nitrogen hydrolase [Coccomyxa subellipsoidea C-169]
1063	pcri_g5817.t1	-0.480128	3.42258	0.0117981	0.0684941		0.0565491	3.42258	0.774746	0.91384		687	741	463	468	454	622		BDA45792.1 Retinol dehydrogenase 14 [Coccomyxa sp. Obi]
1064	pcri_g2530.t1	-0.480125	5.32567	0.00891428	0.0553065		0.576314	5.32567	0.00169718	0.00977182		2366	2369	1548	1538	2500	2590		PSC68006.1 ATP-dependent RNA helicase HAS1 [Micractinium conductrix]
1065	pcri_g9734.t2	-0.479924	3.10954	0.0134807	0.0759897		0.424763	3.10954	0.0288796	0.0936352		506	549	387	300	509	512		GBF96668.1 ABC transporter I family member chloroplastic [Raphidocelis subcapitata]
1066	pcri_g712.t1	-0.479733	5.6034	0.0087387	0.0545401		0.449001	5.6034	0.0141115	0.053539		3101	2834	2013	1853	2822	3022		XP_005845760.1 hypothetical protein CHLNCDRAFT_136402 [Chlorella variabilis] >EFN53658.1 hypothetical protein CHLNCDRAFT_136402 [Chlorella variabilis]
1067	pcri_g8565.t1	-0.479349	6.50617	0.00836426	0.053347		0.421311	6.50617	0.020422	0.071239		5626	5547	3673	3612	5341	5448		XP_005650838.1 dihydroxy-acid dehydratase [Coccomyxa subellipsoidea C-169] >EIE26294.1 dihydroxy-acid dehydratase [Coccomyxa subellipsoidea C-169]
1068	pcri_g9167.t2	-0.478966	3.9515	0.0112404	0.0662103		0.761468	3.9515	5.37333e-05	0.0005233		917	815	574	555	940	1185		KAG2493941.1 hypothetical protein HYH03_007871 [Edaphochlamys debaryana]
1069	pcri_g7287.t1	-0.478916	5.90254	0.00859973	0.0541767		-0.055683	5.90254	0.760821	0.904749		4183	3994	2707	2625	2691	2992		BDA43521.1 Uncharacterized zinc protease y4wA [Coccomyxa sp. Obi]
1070	pcri_g2134.t1	-0.478362	6.32588	0.0085368	0.0538741		0.208844	6.32588	0.250655	0.447822		5152	5212	3531	3229	4087	4572		BDA47467.1 Indole-3-glycerol phosphate synthase [Coccomyxa sp. Obi]
1071	pcri_g6775.t1	-0.478356	7.27027	0.00828537	0.052957		0.160421	7.27027	0.375397	0.582438		10259	9911	6474	6689	7878	8400		XP_001691994.1 uncharacterized protein CHLRE_03g185200v5 [Chlamydomonas reinhardtii] >PNW85412.1 hypothetical protein CHLRE_03g185200v5 [Chlamydomonas reinhardtii]
1072	pcri_g8457.t1	-0.478079	1.96206	0.0208034	0.101726		-0.295724	1.96206	0.168429	0.341387		300	252	181	179	149	176		#N/A
1073	pcri_g1449.t1	-0.477933	8.91589	0.00816741	0.0523463		0.367671	8.91589	0.0416944	0.123631		30856	29299	19150	20120	26310	29814		KAI3424425.1 hypothetical protein D9Q98_009977 [Chlorella vulgaris]
1074	pcri_g4440.t1	-0.477835	6.44659	0.00852889	0.0538741		-0.192859	6.44659	0.28858	0.489245		6176	6061	4068	3918	3756	3977		BDA44921.1 hypothetical protein COCOBI_06-4000 [Coccomyxa sp. Obi]
1075	pcri_g6977.t1	-0.47724	5.57367	0.009326	0.0572509		1.16471	5.57367	2.8772e-10	8.73918e-09		2030	2671	1342	1736	3679	3948		KXS13631.1 kinesin-domain-containing protein, partial [Gonapodya prolifera JEL478]
1076	pcri_g1383.t1	-0.47693	6.07889	0.0089066	0.0552918		0.649968	6.07889	0.00036983	0.00271607		3953	3864	2454	2654	4325	4539		KAG7675235.1 hypothetical protein KSW81_002736 [Chlorella desiccata (nom. nud.)]
1077	pcri_g9871.t1	-0.476094	1.68045	0.0253688	0.117784		-0.1557	1.68045	0.486858	0.690565		224	217	153	135	162	123		#N/A
1078	pcri_g686.t1	-0.476085	3.81708	0.0115684	0.0674226		0.219836	3.81708	0.245525	0.442224		888	922	598	585	821	698		KAG7668897.1 hypothetical protein KSW81_003910 [Chlorella desiccata (nom. nud.)] >KAH7624415.1 putative Esterase [Chlorella desiccata (nom. nud.)]
1079	pcri_g9340.t1	-0.476052	8.86902	0.00841106	0.0534827		-0.381473	8.86902	0.034652	0.106788		34804	33009	22400	21908	17925	19746		ACX71635.1 stearoyl-ACP desaturase [Chromochloris zofingiensis] >ACX71636.1 stearoyl-ACP desaturase [Chromochloris zofingiensis]
1080	pcri_g7522.t1	-0.476024	7.67247	0.00853945	0.0538741		0.180738	7.67247	0.317367	0.520968		13598	12915	8742	8582	10712	11007		BDA51189.1 hypothetical protein COCOBI_18-0650 [Coccomyxa sp. Obi]
1081	pcri_g5441.t1	-0.47487	9.7928	0.00855641	0.0539486		1.2132	9.7928	3.1591e-11	1.10716e-09		44804	41439	27055	29370	70413	74271		GIL83476.1 hypothetical protein Vretifemale_12052 [Volvox reticuliferus] >GIM06932.1 hypothetical protein Vretimale_11170 [Volvox reticuliferus]
1082	pcri_g1805.t1	-0.474678	5.39404	0.00953009	0.0581969		0.116687	5.39404	0.524891	0.722131		2727	2806	1607	2018	2026	2324		CAD7703128.1 unnamed protein product [Ostreobium quekettii]
1083	pcri_g7788.t1	-0.474437	7.33137	0.00889139	0.0552627		1.07642	7.33137	3.87487e-09	9.76076e-08		7708	8660	5591	5119	12740	12219		XP_011402069.1 Cytochrome b6-f complex subunit 7, chloroplastic [Auxenochlorella protothecoides] >KFM29020.1 Cytochrome b6-f complex subunit 7, chloroplastic [Auxenochlorella protothecoides]
1084	pcri_g364.t1	-0.47435	0.529278	0.071695	0.242431		0.844619	0.529278	0.000878332	0.00565706		76	77	56	44	98	101		#N/A
1085	pcri_g1739.t1	-0.474335	5.59597	0.00954671	0.0582305		0.530783	5.59597	0.00373365	0.0183944		2758	3006	1939	1833	2973	3056		KAA6426020.1 50S ribosomal L1 [Trebouxia sp. A1-2]
1086	pcri_g1248.t1	-0.474231	4.56289	0.0102307	0.0614018		-0.517776	4.56289	0.005465	0.0249748		1730	1766	1191	1096	905	860		BDA48401.1 Exocyst complex component 2 [Coccomyxa sp. Obi]
1087	pcri_g2721.t1	-0.47387	6.81897	0.0090312	0.0558336		0.383097	6.81897	0.0346987	0.106806		7233	6748	4463	4689	6513	6683		XP_005646014.1 hypothetical protein COCSUDRAFT_66905 [Coccomyxa subellipsoidea C-169] >EIE21470.1 hypothetical protein COCSUDRAFT_66905 [Coccomyxa subellipsoidea C-169]
1088	pcri_g4736.t1	-0.473551	6.45152	0.00917156	0.0566012		0.175533	6.45152	0.333925	0.53856		5574	5794	3822	3620	4423	4888		PSC75402.1 Monoglyceride lipase isoform A [Micractinium conductrix] >PSC75403.1 Monoglyceride lipase isoform B [Micractinium conductrix]
1089	pcri_g1521.t1	-0.473486	5.30855	0.00978966	0.0592322		0.136869	5.30855	0.456142	0.661305		2442	2745	1782	1614	2025	2108		KAA6417864.1 hypothetical protein FRX49_12162 [Trebouxia sp. A1-2]
1090	pcri_g3161.t1	-0.473473	4.84392	0.0102592	0.0615374		0.228185	4.84392	0.216824	0.407918		1835	1848	1188	1224	1438	1694		#N/A
1091	pcri_g3498.t1	-0.473073	7.87258	0.00897113	0.055495		0.955125	7.87258	1.57046e-07	2.81795e-06		12072	12676	8417	7788	16456	18360		KAA6424142.1 CF0 ATP synthase subunit II precursor [Trebouxia sp. A1-2]
1092	pcri_g799.t1	-0.472216	1.14214	0.0410591	0.166123		0.260284	1.14214	0.263793	0.461792		137	139	78	103	111	129		#N/A
1093	pcri_g2295.t1	-0.471979	12.8161	0.00890663	0.0552918		0.294987	12.8161	0.10164	0.237371		490895	421111	301312	296028	376498	435918		KAG2452994.1 hypothetical protein HYH02_002331 [Chlamydomonas schloesseri]
1094	pcri_g7475.t1	-0.471836	4.61731	0.0105312	0.0628814		-0.559545	4.61731	0.00265697	0.0139561		1872	1780	1085	1311	873	924		WP_068470682.1 cellulase family glycosylhydrolase [Parachlamydia sp. C2]
1095	pcri_g6819.t1	-0.471806	5.35867	0.0100905	0.0607342		0.432257	5.35867	0.0184077	0.0659244		2563	2448	1610	1675	2421	2480		GBF89362.1 adenylate kinase [Raphidocelis subcapitata]
1096	pcri_g6602.t1	-0.471485	4.74198	0.0106939	0.0636711		0.202103	4.74198	0.274763	0.474548		1727	1722	1104	1158	1475	1398		KAH9626511.1 hypothetical protein KSS87_022138 [Heliosperma pusillum]
1097	pcri_g7113.t1	-0.47144	7.24162	0.00925197	0.0569967		-0.124835	7.24162	0.490461	0.693689		10208	10698	6852	6859	6533	7399		KAG7672546.1 hypothetical protein KSW81_001508 [Chlorella desiccata (nom. nud.)] >KAH7616828.1 putative protein kinase [Chlorella desiccata (nom. nud.)]
1098	pcri_g5378.t1	-0.471343	2.80518	0.0149953	0.0815443		-0.844079	2.80518	2.90862e-05	0.000309751		569	510	364	343	226	209		KAA6418367.1 pyruvate dehydrogenase e1 alpha subunit [Trebouxia sp. A1-2]
1099	pcri_g6501.t2	-0.471086	-0.0393014	0.0945256	0.288113		0.256504	-0.0393014	0.391243	0.598517		62	57	36	42	54	49		BDA45790.1 hypothetical protein COCOBI_07-5770 [Coccomyxa sp. Obi]
1100	pcri_g5565.t1	-0.470996	4.82247	0.0110065	0.0650885		0.866443	4.82247	2.9607e-06	4.045e-05		1535	1528	1003	1006	1985	2067		KAG7669294.1 hypothetical protein KSW81_007451 [Chlorella desiccata (nom. nud.)] >KAH7618681.1 putative 10 kDa chaperonin [Chlorella desiccata (nom. nud.)]
1101	pcri_g1857.t1	-0.470331	7.0578	0.00946865	0.0579907		0.0605315	7.0578	0.738534	0.888304		8702	9020	6031	5595	6329	7108		XP_005846469.1 hypothetical protein CHLNCDRAFT_58270 [Chlorella variabilis] >EFN54367.1 hypothetical protein CHLNCDRAFT_58270 [Chlorella variabilis]
1102	pcri_g1296.t1	-0.469857	5.47789	0.0102236	0.0613946		0.0723985	5.47789	0.693547	0.855393		2940	2969	2195	1678	2222	2289		KAI3438735.1 hypothetical protein D9Q98_001154 [Chlorella vulgaris]
1103	pcri_g3866.t1	-0.469796	6.63276	0.00974077	0.0590703		0.699283	6.63276	0.0001229	0.00107055		5680	5605	3774	3632	6153	7181		BDA46266.1 Eukaryotic translation initiation factor 4E-1 [Coccomyxa sp. Obi]
1104	pcri_g3019.t1	-0.469603	-1.94886	0.397396	0.677565		0.566501	-1.94886	0.270987	0.470378		15	11	9	8	13	15		#N/A
1105	pcri_g10062.t1	-0.469571	5.51354	0.0103611	0.0620425		0.55148	5.51354	0.00261038	0.0137389		2788	2618	1791	1757	2989	2751		KAA6418148.1 splicing factor U2af large subunit B-like [Trebouxia sp. A1-2]
1106	pcri_g697.t1	-0.46951	7.99648	0.00950306	0.0580995		1.27473	7.99648	3.54667e-12	1.41314e-10		12062	12170	7745	8171	20695	21905		KAA6417800.1 bifunctional aspartate kinase homoserine dehydrogenase [Trebouxia sp. A1-2]
1107	pcri_g2495.t1	-0.469469	7.97989	0.00945475	0.0579394		0.357897	7.97989	0.0477096	0.13686		13706	17653	11236	9354	15108	14052		KAG1654662.1 hypothetical protein FOA52_003819 [Chlamydomonas sp. UWO 241]
1108	pcri_g9862.t1	-0.469456	-2.11263	0.353823	0.634774		-0.576838	-2.11263	0.32555	0.529069		10	19	5	14	7	7		#N/A
1109	pcri_g118.t1	-0.468365	1.90066	0.0305735	0.135353		0.794522	1.90066	0.000175685	0.00146344		278	131	139	129	262	252		#N/A
1110	pcri_g3612.t1	-0.46755	4.12949	0.0124128	0.0713123		0.236175	4.12949	0.207783	0.395882		1128	1105	733	735	1017	890		KAI3438011.1 hypothetical protein D9Q98_000454 [Chlorella vulgaris]
1111	pcri_g1557.t1	-0.467474	5.35586	0.0108666	0.0643701		0.621335	5.35586	0.000714417	0.00474422		2366	2384	1572	1551	2774	2528		KAA6418148.1 splicing factor U2af large subunit B-like [Trebouxia sp. A1-2]
1112	pcri_g5286.t1	-0.467381	7.94387	0.00976664	0.0591865		0.0430648	7.94387	0.811734	0.937797		16805	16044	10750	10847	11927	12697		KAA6417022.1 NAD(P)-binding Rossmann-fold superfamily [Trebouxia sp. A1-2]
1113	pcri_g8013.t1	-0.46721	7.92883	0.00979007	0.0592322		-0.0981138	7.92883	0.587118	0.774961		16838	16605	11078	10912	11078	11655		XP_005650270.1 mitochondrial substrate carrier protein [Coccomyxa subellipsoidea C-169] >EIE25726.1 mitochondrial substrate carrier protein [Coccomyxa subellipsoidea C-169]
1114	pcri_g4698.t1	-0.467153	4.9373	0.0113417	0.0664708		0.548008	4.9373	0.00297235	0.0152287		1899	1725	1164	1219	1919	1932		KAG2436331.1 hypothetical protein HXX76_006640 [Chlamydomonas incerta]
1115	pcri_g1956.t1	-0.466325	4.729	0.01152	0.0672527		0.0189777	4.729	0.920818	1		1676	1871	1126	1210	1220	1402		KAA6426260.1 putative oxidoreductase -like [Trebouxia sp. A1-2]
1116	pcri_g1221.t1	-0.466318	5.0181	0.0112935	0.0664331		0.312628	5.0181	0.0895375	0.215247		2153	1912	1319	1355	1791	1883		#N/A
1117	pcri_g5367.t1	-0.465876	-1.75464	0.317004	0.599294		0.361368	-1.75464	0.518203	0.717623		15	17	11	10	10	20		KAA6428020.1 Dynein light chain axonemal [Trebouxia sp. A1-2]
1118	pcri_g4430.t1	-0.465425	2.41903	0.0205319	0.100633		-0.131198	2.41903	0.527482	0.724156		379	354	266	216	212	277		XP_011402368.1 Mannan endo-1,4-beta-mannosidase 1 [Auxenochlorella protothecoides] >KFM29315.1 Mannan endo-1,4-beta-mannosidase 1 [Auxenochlorella protothecoides]
1119	pcri_g94.t1	-0.4654	6.31925	0.0104566	0.0624877		-0.114915	6.31925	0.52763	0.724169		5399	5582	3595	3637	3557	3835		BDA44648.1 probable protein SEMI-ROLLED LEAF 2 at N-terminal half [Coccomyxa sp. Obi]
1120	pcri_g1975.t1	-0.465208	5.06631	0.0115563	0.067392		0.601475	5.06631	0.00109518	0.00680458		2112	1793	1279	1291	2094	2221		BDA41947.1 hypothetical protein COCOBI_02-7450 [Coccomyxa sp. Obi]
1121	pcri_g4102.t1	-0.464834	-1.75345	0.285584	0.565608		-0.0281129	-1.75345	1	1		13	22	12	11	9	16		#N/A
1122	pcri_g2730.t1	-0.463044	5.39398	0.0113974	0.0667175		-0.0717603	5.39398	0.696453	0.857494		3082	2648	1834	1944	1911	2067		BDA42062.1 hypothetical protein COCOBI_02-8630 [Coccomyxa sp. Obi]
1123	pcri_g7025.t1	-0.462555	5.08133	0.01177	0.068369		-0.0626284	5.08133	0.735003	0.8854		2217	2382	1521	1514	1547	1670		BDA51041.1 probable trimeric intracellular cation channel type B [Coccomyxa sp. Obi]
1124	pcri_g2894.t1	-0.462462	-0.0933009	0.127114	0.347243		0.956426	-0.0933009	0.000950534	0.00605143		45	49	27	35	73	60		#N/A
1125	pcri_g9204.t1	-0.46147	6.50154	0.011229	0.0662103		1.02663	6.50154	2.06931e-08	4.38952e-07		4832	4473	2887	3259	6763	7080		GIL91668.1 hypothetical protein Vretifemale_19267 [Volvox reticuliferus] >GIM05130.1 hypothetical protein Vretimale_9545 [Volvox reticuliferus]
1126	pcri_g8131.t1	-0.461375	3.49779	0.0150747	0.081891		-0.168943	3.49779	0.379978	0.587501		809	754	596	434	486	530		#N/A
1127	pcri_g6901.t1	-0.460849	7.65141	0.0108429	0.0643393		-0.939266	7.65141	2.57446e-07	4.45178e-06		15312	16121	11397	9346	5694	6300		BDA41941.1 Cathepsin Z [Coccomyxa sp. Obi]
1128	pcri_g8071.t1	-0.460805	6.73039	0.0113272	0.0664386		1.41239	6.73039	1.93663e-14	9.57261e-13		4944	4606	2918	3394	9238	9321		GAQ87542.1 abc transporter [Klebsormidium nitens]
1129	pcri_g1095.t1	-0.460718	3.95179	0.0141	0.0783614		0.137879	3.95179	0.46572	0.670184		959	1052	660	669	828	787		KAH7667330.1 SUN domain-containing protein 1/2 [Dioscorea alata] >KAH7667331.1 SUN domain-containing protein 1/2 [Dioscorea alata]
1130	pcri_g2177.t1	-0.46015	6.94782	0.0112117	0.0661529		0.607903	6.94782	0.000818534	0.00532759		7424	6916	4522	4957	7703	8279		GBF96233.1 diaminopimelate decarboxylase chloroplastic-like [Raphidocelis subcapitata]
1131	pcri_g9569.t1	-0.459981	4.96504	0.0125351	0.0718429		0.366929	4.96504	0.0464418	0.134104		1823	2030	1259	1289	1815	1817		#N/A
1132	pcri_g9707.t1	-0.459682	2.13491	0.0261301	0.119938		0.366199	2.13491	0.0780614	0.1951		228	309	195	160	228	280		#N/A
1133	pcri_g5476.t1	-0.459489	1.73789	0.0317931	0.139514		0.287313	1.73789	0.189624	0.371485		223	192	149	125	186	184		#N/A
1134	pcri_g7533.t1	-0.459096	7.16411	0.0112972	0.0664331		0.228253	7.16411	0.207402	0.395374		9009	9292	5959	6148	7595	8098		BDA40474.1 Pyruvate dehydrogenase E1 component subunit beta, mitochondrial [Coccomyxa sp. Obi]
1135	pcri_g1527.t1	-0.458467	7.63219	0.0113088	0.0664386		0.250193	7.63219	0.166422	0.338496		12347	12835	8160	8508	10675	11255		KAA6427327.1 water chloroplastic-like [Trebouxia sp. A1-2]
1136	pcri_g4055.t1	-0.458365	5.54534	0.0121853	0.0703136		0.165745	5.54534	0.365248	0.571505		2840	3196	1946	2051	2265	2706		XP_005851232.1 hypothetical protein CHLNCDRAFT_137944 [Chlorella variabilis] >EFN59130.1 hypothetical protein CHLNCDRAFT_137944 [Chlorella variabilis]
1137	pcri_g1988.t1	-0.458301	4.66943	0.0131499	0.0744047		0.0910902	4.66943	0.62436	0.805054		1655	1687	1130	1081	1290	1315		BDA48719.1 probable mannose-P-dolichol utilization defect 1 protein homolog [Coccomyxa sp. Obi]
1138	pcri_g2837.t1	-0.458161	7.71693	0.0113683	0.0665892		0.560278	7.71693	0.00198374	0.0110514		12411	12317	8004	8364	12993	13706		BDA45717.1 Protein TIC 62, chloroplastic [Coccomyxa sp. Obi]
1139	pcri_g818.t1	-0.457129	10.156	0.0113196	0.0664386		-0.625646	10.156	0.000541341	0.00375925		90063	80741	54925	58176	40032	41006		BDA40604.1 Aconitate hydratase, mitochondrial [Coccomyxa sp. Obi]
1140	pcri_g984.t1	-0.457011	0.320296	0.0888309	0.276548		0.557389	0.320296	0.0346971	0.106806		79	63	41	53	77	76		XP_005846748.1 hypothetical protein CHLNCDRAFT_135206 [Chlorella variabilis] >EFN54646.1 hypothetical protein CHLNCDRAFT_135206 [Chlorella variabilis]
1141	pcri_g7367.t1	-0.456859	0.610632	0.063663	0.225076		-0.0399372	0.610632	0.900285	0.991115		95	106	76	57	52	92		#N/A
1142	pcri_g9218.t1	-0.456824	4.0265	0.0153453	0.0830594		0.738122	4.0265	8.68026e-05	0.000795109		929	889	600	604	1085	1137		ABA01122.1 unknown [Chlamydomonas incerta]
1143	pcri_g5508.t1	-0.456749	7.00538	0.0117354	0.0682436		-0.115866	7.00538	0.522539	0.720201		8843	8773	5993	5672	5554	6380		KAA6417062.1 ubiquitin carboxyl-terminal hydrolase 3-like [Trebouxia sp. A1-2]
1144	pcri_g3570.t1	-0.455774	2.92823	0.0193635	0.0968894		0.247317	2.92823	0.210193	0.39903		432	528	307	330	428	407		GIL60007.1 hypothetical protein Vafri_14647 [Volvox africanus]
1145	pcri_g4854.t1	-0.455736	6.72724	0.0120374	0.0696134		0.179624	6.72724	0.322029	0.525755		6811	6839	4672	4373	5411	5937		KAA6427874.1 sporulation RMD1 [Trebouxia sp. A1-2]
1146	pcri_g9666.t1	-0.455289	7.35417	0.0119372	0.0691488		0.138564	7.35417	0.443778	0.649569		11675	9614	7097	7007	8291	8895		#N/A
1147	pcri_g6029.t1	-0.455135	5.31687	0.0133905	0.0755217		1.03459	5.31687	2.13041e-08	4.50092e-07		2123	1945	1293	1405	2883	3237		KAA6427189.1 Metalloendopeptidase family-saccharolysin & thimet oligopeptidase (ISS) [Trebouxia sp. A1-2]
1148	pcri_g9271.t1	-0.454931	4.91898	0.0135255	0.076201		0.193681	4.91898	0.2939	0.494584		1872	2007	1350	1222	1634	1619		XP_010536642.1 PREDICTED: mitochondrial pyruvate carrier 1 [Tarenaya hassleriana] >XP_010536643.1 PREDICTED: mitochondrial pyruvate carrier 1 [Tarenaya hassleriana] >XP_010536644.1 PREDICTED: mitochondrial pyruvate carrier 1 [Tarenaya hassleriana]
1149	pcri_g10165.t1	-0.454701	-0.530055	0.169398	0.4128		0.538273	-0.530055	0.10282	0.239221		37	40	29	22	44	38		#N/A
1150	pcri_g7912.t1	-0.454236	1.39354	0.0375706	0.155865		-0.197011	1.39354	0.395138	0.602189		166	194	116	123	125	105		#N/A
1151	pcri_g7863.t1	-0.454154	6.85412	0.0123287	0.0709461		0.483234	6.85412	0.00775863	0.0330375		6889	6957	4709	4477	7067	7134		KAA6419164.1 cysteine synthase [Trebouxia sp. A1-2]
1152	pcri_g2468.t1	-0.453842	4.605	0.0144688	0.0794062		0.601009	4.605	0.00119748	0.00735116		1414	1405	848	1025	1466	1679		KAG7669980.1 hypothetical protein KSW81_008120 [Chlorella desiccata (nom. nud.)] >KAH7619381.1 hypothetical protein NADE_006224 [Chlorella desiccata (nom. nud.)]
1153	pcri_g1170.t1	-0.453764	5.82025	0.0127743	0.0729094		-0.355667	5.82025	0.0515505	0.144631		3936	4144	2748	2615	2256	2383		BDA41832.1 Glutamate 5-kinase at N-terminal half [Coccomyxa sp. Obi]
1154	pcri_g7465.t1	-0.453542	1.78319	0.0278279	0.126084		-0.855451	1.78319	0.000107104	0.00095033		281	245	174	175	90	124		KAA6428021.1 AMP deaminase [Trebouxia sp. A1-2]
1155	pcri_g2660.t1	-0.453288	6.37449	0.012748	0.0728385		0.717942	6.37449	8.25038e-05	0.000760384		4656	4658	3074	3111	5492	5763		KAA6424070.1 valine--tRNA ligase-like [Trebouxia sp. A1-2]
1156	pcri_g9821.t1	-0.453244	0.411639	0.0696908	0.237957		-0.230894	0.411639	0.393086	0.600196		107	74	62	58	59	54		#N/A
1157	pcri_g6895.t1	-0.453136	5.09199	0.0137656	0.0770564		0.409596	5.09199	0.0259775	0.0863909		2121	2033	1382	1376	1918	2140		KAI3428075.1 hypothetical protein D9Q98_006459 [Chlorella vulgaris]
1158	pcri_g8276.t1	-0.452587	8.43128	0.0122663	0.0706642		-0.0148373	8.43128	0.934651	1		23093	23223	14134	16666	16150	17568		KAA6423572.1 6-phosphogluconate decarboxylating [Trebouxia sp. A1-2]
1159	pcri_g4006.t1	-0.452539	4.99364	0.0139241	0.0776855		0.193142	4.99364	0.294761	0.495635		1989	2093	1418	1293	1647	1786		#N/A
1160	pcri_g4212.t1	-0.452419	6.71584	0.0126355	0.0723141		-0.234519	6.71584	0.196196	0.380306		7183	7526	5464	4297	4486	4706		BDA44139.1 Ca(2+)/H(+) antiporter [Coccomyxa sp. Obi]
1161	pcri_g2692.t1	-0.452302	4.95237	0.0144025	0.0791419		0.874911	4.95237	2.26894e-06	3.19571e-05		1691	1624	1070	1133	2137	2335		BDA41360.1 U3 small nucleolar RNA-associated protein 4 [Coccomyxa sp. Obi]
1162	pcri_g9764.t1	-0.451881	6.46654	0.0128083	0.0730241		-0.463632	6.46654	0.0108399	0.0433721		6664	6213	4121	4439	3346	3519		BDA49808.1 probable E3 ubiquitin-protein ligase ARI7 [Coccomyxa sp. Obi]
1163	pcri_g8153.t1	-0.451845	8.52765	0.0123926	0.0712356		-0.25762	8.52765	0.153563	0.31947		26088	25785	16948	17536	15171	16767		KAA6428322.1 N-acetyl-gamma-glutamyl-phosphate reductase [Trebouxia sp. A1-2]
1164	pcri_g5650.t1	-0.451831	-0.377701	0.118515	0.333401		-0.845626	-0.377701	0.0110333	0.044028		60	53	41	34	27	19		#N/A
1165	pcri_g6078.t1	-0.451692	6.95897	0.0127278	0.0727631		0.103527	6.95897	0.567867	0.757373		8198	8076	5382	5436	6231	6631		BDA43884.1 15-cis-phytoene desaturase, chloroplastic/chromoplastic [Coccomyxa sp. Obi]
1166	pcri_g5907.t1	-0.451555	4.7721	0.0141109	0.0783614		-0.723215	4.7721	0.000102084	0.000911192		1946	2185	1486	1259	1040	791		BDA43161.1 probable protein SHORTAGE IN CHIASMATA 1 at N-terminal half [Coccomyxa sp. Obi]
1167	pcri_g86.t1	-0.451539	4.98885	0.0142356	0.0787738		0.408026	4.98885	0.0267738	0.0885055		1921	1944	1267	1303	1753	2026		MBT4867767.1 rhodanese-like domain-containing protein [Planctomycetaceae bacterium]
1168	pcri_g2867.t1	-0.451478	4.49412	0.01514	0.0821608		0.498504	4.49412	0.00730037	0.0316202		1396	1284	852	930	1347	1438		XP_005850776.1 hypothetical protein CHLNCDRAFT_140265 [Chlorella variabilis] >EFN58674.1 hypothetical protein CHLNCDRAFT_140265 [Chlorella variabilis]
1169	pcri_g609.t1	-0.450868	8.72694	0.012561	0.0719273		-0.43205	8.72694	0.0167963	0.0614769		31404	29965	20701	20102	15674	17844		ACX71635.1 stearoyl-ACP desaturase [Chromochloris zofingiensis] >ACX71636.1 stearoyl-ACP desaturase [Chromochloris zofingiensis]
1170	pcri_g8513.t1	-0.450785	5.27319	0.014008	0.0780135		0.326507	5.27319	0.0751641	0.189703		2236	2563	1591	1603	2178	2252		#N/A
1171	pcri_g719.t1	-0.450777	1.78567	0.030922	0.136374		-0.301348	1.78567	0.165468	0.337342		254	229	167	154	146	142		#N/A
1172	pcri_g3884.t1	-0.450421	6.5109	0.0130429	0.074074		-1.03162	6.5109	1.88615e-08	4.05851e-07		7125	7239	5218	4329	2634	2530		XP_005849416.1 hypothetical protein CHLNCDRAFT_12398, partial [Chlorella variabilis] >EFN57314.1 hypothetical protein CHLNCDRAFT_12398, partial [Chlorella variabilis]
1173	pcri_g1660.t1	-0.450378	5.63423	0.0138566	0.0774008		0.655779	5.63423	0.000343448	0.00255773		2885	2780	1953	1814	3155	3418		KAA6423315.1 GDT1 family protein [Trebouxia sp. A1-2]
1174	pcri_g5984.t1	-0.45025	3.54676	0.0219046	0.105535		1.8225	3.54676	1.46032e-20	1.29684e-18		349	536	333	256	1214	1088		#N/A
1175	pcri_g2315.t2	-0.449854	1.07647	0.0430639	0.171911		-1.09406	1.07647	8.0673e-06	9.93387e-05		156	173	109	110	66	47		PRW60781.1 DUF151 domain-containing [Chlorella sorokiniana]
1176	pcri_g7129.t1	-0.449635	3.61497	0.0173376	0.0903434		-0.235226	3.61497	0.21848	0.409928		833	875	623	513	491	580		#N/A
1177	pcri_g8742.t1	-0.449393	4.20295	0.0161078	0.0860313		0.293113	4.20295	0.117114	0.264022		1223	1079	715	818	1010	1067		XP_005649338.1 hypothetical protein COCSUDRAFT_65518 [Coccomyxa subellipsoidea C-169] >EIE24794.1 hypothetical protein COCSUDRAFT_65518 [Coccomyxa subellipsoidea C-169]
1178	pcri_g9825.t1	-0.44939	1.27952	0.0402049	0.163614		-0.619229	1.27952	0.00998614	0.0405443		168	188	122	115	167	0		#N/A
1179	pcri_g1603.t1	-0.449367	0.403906	0.0890959	0.276961		0.485081	0.403906	0.0631146	0.16722		68	85	38	64	74	84		#N/A
1180	pcri_g4160.t1	-0.449328	7.23085	0.0131122	0.0742317		-0.0215653	7.23085	0.905581	0.99409		10358	9799	6672	6747	7399	7206		KAI3436022.1 hypothetical protein D9Q98_002079 [Chlorella vulgaris]
1181	pcri_g5195.t1	-0.449297	6.09872	0.0136851	0.0769227		0.555688	6.09872	0.00230671	0.0125287		4013	4016	2762	2582	4219	4477		XP_011402318.1 Gamma carbonic anhydrase-like 1, mitochondrial [Auxenochlorella protothecoides] >KFM29265.1 Gamma carbonic anhydrase-like 1, mitochondrial [Auxenochlorella protothecoides]
1182	pcri_g7466.t1	-0.44921	5.2127	0.0143124	0.0789365		0.0419915	5.2127	0.820621	0.94305		2534	2373	1616	1651	1788	1935		XP_005652265.1 Scramblase-domain-containing protein [Coccomyxa subellipsoidea C-169] >EIE27721.1 Scramblase-domain-containing protein [Coccomyxa subellipsoidea C-169]
1183	pcri_g6430.t1	-0.449202	5.55792	0.014011	0.0780135		0.154368	5.55792	0.398924	0.606196		3178	2908	2073	1977	2504	2479		CAD7701740.1 unnamed protein product [Ostreobium quekettii]
1184	pcri_g4762.t1	-0.449166	5.25001	0.0142576	0.0788418		-0.038041	5.25001	0.837516	0.954572		2675	2445	1711	1697	1880	1786		KAG2491423.1 hypothetical protein HYH03_010211 [Edaphochlamys debaryana]
1185	pcri_g391.t1	-0.448898	7.17987	0.0132479	0.0748379		0.363276	7.17987	0.0449014	0.130592		9268	8582	5937	5948	8235	8681		KAA6426542.1 membrane associated metalloprotease [Trebouxia sp. A1-2]
1186	pcri_g6423.t1	-0.448878	4.89604	0.014746	0.0806068		-0.0479677	4.89604	0.796945	0.927544		2010	2001	1397	1273	1475	1378		XP_005845933.1 hypothetical protein CHLNCDRAFT_136569 [Chlorella variabilis] >EFN53831.1 hypothetical protein CHLNCDRAFT_136569 [Chlorella variabilis]
1187	pcri_g3481.t1	-0.448836	5.07953	0.0145734	0.0797882		0.0937762	5.07953	0.611465	0.79508		2526	1902	1511	1434	1634	1849		KAA6420929.1 integral membrane [Trebouxia sp. A1-2]
1188	pcri_g9952.t1	-0.448647	0.742791	0.0640168	0.225658		-0.0624865	0.742791	0.815484	0.940198		102	119	91	56	76	80		#N/A
1189	pcri_g9883.t1	-0.448551	3.84721	0.0175049	0.090814		0.438493	3.84721	0.0202331	0.0706742		845	888	563	592	782	954		KAF5839535.1 hypothetical protein DUNSADRAFT_508 [Dunaliella salina]
1190	pcri_g4351.t1	-0.448401	5.56821	0.0142053	0.0787628		0.282821	5.56821	0.121947	0.27253		3223	2729	1846	2120	2643	2688		CAD7701722.1 unnamed protein product [Ostreobium quekettii]
1191	pcri_g9937.t1	-0.448389	0.32969	0.0796581	0.258444		-0.476934	0.32969	0.0841104	0.205661		105	73	97	21	18	77		#N/A
1192	pcri_g3546.t1	-0.448144	8.32108	0.0131674	0.0744634		0.285669	8.32108	0.113661	0.258643		19738	20349	13346	13371	17425	18619		KAI3436462.1 hypothetical protein D9Q98_005879 [Chlorella vulgaris]
1193	pcri_g1525.t1	-0.448034	6.56478	0.0136908	0.0769227		0.593827	6.56478	0.00109749	0.00681317		5437	5536	3542	3774	5984	6226		KAA6417778.1 YGGT family [Trebouxia sp. A1-2]
1194	pcri_g7760.t1	-0.448023	4.67843	0.0155297	0.0837478		0.439027	4.67843	0.0177078	0.0638506		1671	1418	994	1064	1596	1483		KAA6418955.1 hypothetical protein FRX49_11059 [Trebouxia sp. A1-2]
1195	pcri_g2788.t1	-0.447658	3.98694	0.0174275	0.0906766		0.563908	3.98694	0.00271414	0.0141681		917	931	612	620	956	1061		BDA48057.1 Arsenite methyltransferase [Coccomyxa sp. Obi]
1196	pcri_g761.t2	-0.447552	2.0079	0.032635	0.141784		0.304596	2.0079	0.152753	0.318167		278	219	224	106	211	242		KAA6428779.1 hypothetical protein FRX49_01654 [Trebouxia sp. A1-2]
1197	pcri_g2420.t2	-0.447428	3.87315	0.0191238	0.0961143		1.26735	3.87315	2.64907e-11	9.37826e-10		666	708	469	447	1212	1227		CAD7696175.1 unnamed protein product [Ostreobium quekettii]
1198	pcri_g9022.t1	-0.447397	2.52931	0.0253996	0.117875		0.281615	2.52931	0.161601	0.331235		363	356	255	224	325	319		QKY15198.1 NAD(P)-dependent oxidoreductase (NDHT), partial [Polytomella parva]
1199	pcri_g9350.t1	-0.447291	-0.642129	0.160566	0.39862		-0.416136	-0.642129	0.255127	0.451665		34	53	28	30	25	23		CAE8642623.1 unnamed protein product [Polarella glacialis]
1200	pcri_g3653.t1	-0.446851	4.23685	0.0165225	0.0876655		0.119718	4.23685	0.524171	0.721596		1290	1159	892	739	886	1082		KAH7622473.1 hypothetical protein NADE_005058 [Chlorella desiccata (nom. nud.)]
1201	pcri_g31.t1	-0.446846	5.87621	0.0143223	0.0789498		0.406887	5.87621	0.0257197	0.0856697		3954	3194	2226	2541	3375	3615		KAG1677042.1 hypothetical protein FOA52_001212 [Chlamydomonas sp. UWO 241]
1202	pcri_g3468.t1	-0.44659	0.987888	0.0568372	0.208689		0.0282267	0.987888	0.946384	1		140	118	84	88	96	98		#N/A
1203	pcri_g3117.t1	-0.446485	0.282247	0.0969901	0.292837		0.296249	0.282247	0.270306	0.469429		79	68	47	51	70	63		#N/A
1204	pcri_g1375.t1	-0.446452	5.12999	0.0151939	0.0823677		0.451211	5.12999	0.0141326	0.0535802		2135	2073	1449	1357	2140	2101		KAA6424067.1 Pre-mRNA-splicing factor 38A [Trebouxia sp. A1-2]
1205	pcri_g6048.t1	-0.446419	3.97219	0.0177416	0.091448		0.542304	3.97219	0.00394022	0.0192044		933	906	556	672	920	1060		AKI32375.1 homologous pairing protein 2 [Prasiolopsis sp. SAG 84.81]
1206	pcri_g5536.t1	-0.446017	4.25701	0.0169052	0.0890055		0.419416	4.25701	0.0247235	0.0830375		1029	1282	798	745	1089	1197		#N/A
1207	pcri_g8075.t1	-0.445975	6.54778	0.0141064	0.0783614		0.454724	6.54778	0.0123271	0.0479849		5619	5619	3202	4311	5609	5759		BDA50640.1 probable mannan endo-1,4-beta-mannosidase 1 at N-terminal half [Coccomyxa sp. Obi]
1208	pcri_g592.t1	-0.445962	7.75097	0.0137954	0.0771823		1.18914	7.75097	8.18537e-11	2.63112e-09		11670	9161	6373	7529	16202	18905		ADZ36803.1 cold-regulated protein 2 [Chlorella vulgaris] >ADZ36811.1 cold-regulated protein [Chlorella vulgaris]
1209	pcri_g9242.t1	-0.445883	-1.23589	0.284923	0.564798		0.801358	-1.23589	0.0422921	0.12498		15	27	11	17	34	20		KAG1653114.1 hypothetical protein FOA52_009135 [Chlamydomonas sp. UWO 241] >CAE7942134.1 H4.1 [Symbiodinium sp. KB8] >CAG9462537.1 unnamed protein product [Pedinophyceae sp. YPF-701] >GAX79584.1 hypothetical protein CEUSTIGMA_g7025.t1 [Chlamydomonas eustigma] >KAG1654113.1 hypothetical protein FOA52_007457 [Chlamydomonas sp. UWO 241]
1210	pcri_g3726.t1	-0.445716	7.31657	0.0138447	0.077375		0.0478223	7.31657	0.791825	0.925089		10571	10479	7128	6920	7702	8378		KAG7673774.1 hypothetical protein KSW81_006965 [Chlorella desiccata (nom. nud.)]
1211	pcri_g2967.t1	-0.445508	7.42451	0.0138371	0.077374		-0.351082	7.42451	0.0524847	0.146627		12486	12002	8361	7980	6868	7314		KAA6416682.1 6-phosphofructo-2-kinase fructose-2 [Trebouxia sp. A1-2]
1212	pcri_g1214.t1	-0.445387	5.82151	0.0145397	0.0796455		-0.229506	5.82151	0.208691	0.396892		3393	4481	2807	2452	2327	2647		KAA6419489.1 hypothetical protein FRX49_10587 [Trebouxia sp. A1-2]
1213	pcri_g3535.t1	-0.445365	6.2887	0.0143017	0.0789365		0.014521	6.2887	0.937143	1		5186	5205	3503	3434	3765	3990		PSC72654.1 P-loop containing nucleoside triphosphate hydrolase [Micractinium conductrix]
1214	pcri_g5660.t1	-0.445335	5.96262	0.0144733	0.0794062		-0.143207	5.96262	0.432302	0.638671		4373	4182	2937	2772	2706	3022		XP_005848619.1 expressed protein [Chlorella variabilis] >EFN56517.1 expressed protein [Chlorella variabilis]
1215	pcri_g10108.t1	-0.445092	2.27245	0.02968	0.132235		0.172307	2.27245	0.4141	0.621238		262	353	209	202	243	270		#N/A
1216	pcri_g1818.t1	-0.444961	7.01601	0.0140706	0.0782619		-0.197185	7.01601	0.276445	0.476301		9536	8411	6060	5918	5434	6143		KAI3437728.1 hypothetical protein D9Q98_000176 [Chlorella vulgaris]
1217	pcri_g5774.t1	-0.444691	4.98522	0.0160167	0.0857634		0.791812	4.98522	1.82369e-05	0.000204828		1812	1653	1141	1173	2134	2300		KAI3434443.1 hypothetical protein D9Q98_002520 [Chlorella vulgaris]
1218	pcri_g1786.t1	-0.444238	6.62482	0.0143525	0.0790331		-0.317407	6.62482	0.0804849	0.199056		7244	6734	4756	4579	3906	4395		BDA41970.1 Small RNA degrading nuclease 5 [Coccomyxa sp. Obi]
1219	pcri_g6594.t1	-0.44397	3.52716	0.0185779	0.0944123		-0.864481	3.52716	8.02131e-06	9.90051e-05		912	858	572	611	359	359		#N/A
1220	pcri_g490.t1	-0.443422	6.10367	0.0148892	0.081178		0.282144	6.10367	0.12119	0.27124		4343	4264	2787	2969	3546	4213		KAA6428253.1 hypothetical protein FRX49_01849 [Trebouxia sp. A1-2]
1221	pcri_g6904.t1	-0.443317	7.54798	0.0142822	0.0788947		-0.35911	7.54798	0.0472451	0.135825		13338	13348	9203	8633	7419	7979		BDA41887.1 hypothetical protein COCOBI_02-6850 [Coccomyxa sp. Obi]
1222	pcri_g6493.t1	-0.443159	4.91699	0.0163237	0.0870073		0.526492	4.91699	0.00432188	0.0206988		1835	1720	1211	1165	1855	1932		KAG7668610.1 hypothetical protein KSW81_005370 [Chlorella desiccata (nom. nud.)] >KAH7621420.1 putative Protein COFACTOR ASSEMBLY OF COMPLEX C SUBUNIT B CCB1, chloroplastic [Chlorella desiccata (nom. nud.)]
1223	pcri_g5816.t1	-0.443097	3.86829	0.0193814	0.0968975		0.815439	3.86829	1.59247e-05	0.000181583		728	853	475	584	936	1129		KAH0455273.1 hypothetical protein IEQ34_015305 [Dendrobium chrysotoxum]
1224	pcri_g3012.t1	-0.442622	3.91249	0.019598	0.0976315		0.938355	3.91249	6.85657e-07	1.08208e-05		837	735	525	526	1136	1089		XP_005848505.1 hypothetical protein CHLNCDRAFT_144982 [Chlorella variabilis] >EFN56403.1 hypothetical protein CHLNCDRAFT_144982 [Chlorella variabilis]
1225	pcri_g8531.t1	-0.442056	5.6086	0.0156418	0.0840996		0.414268	5.6086	0.023486	0.0796473		2993	2916	2013	1940	2853	2976		KAA6427821.1 hypothetical protein FRX49_02484 [Trebouxia sp. A1-2]
1226	pcri_g9495.t1	-0.442055	2.76699	0.025132	0.116944		0.350231	2.76699	0.0793811	0.197491		428	405	293	264	355	433		BDA49539.1 DNA primase large subunit [Coccomyxa sp. Obi]
1227	pcri_g6710.t1	-0.441755	6.53908	0.0150124	0.0815947		0.251965	6.53908	0.165148	0.336887		5472	6236	3619	4229	5022	5310		#N/A
1228	pcri_g2304.t1	-0.441681	1.66658	0.0434937	0.173297		0.543731	1.66658	0.0123003	0.0479164		183	184	98	148	181	216		BDA48518.1 probable Werner syndrome ATP-dependent helicase homolog at N-terminal half [Coccomyxa sp. Obi]
1229	pcri_g8421.t1	-0.441571	3.85407	0.0189448	0.0956733		0.128045	3.85407	0.500462	0.702522		892	976	620	631	689	827		#N/A
1230	pcri_g2209.t1	-0.44122	4.71626	0.0171531	0.0896942		0.517989	4.71626	0.00513147	0.0237197		1549	1547	1036	1037	1528	1762		KAA6422196.1 tRNA-dihydrouridine(47) synthase [NAD(P)(+)]-like isoform 2 [Trebouxia sp. A1-2]
1231	pcri_g4505.t1	-0.440758	6.31707	0.0153425	0.0830594		0.158722	6.31707	0.382675	0.590321		4280	5960	3439	3429	4030	4461		#N/A
1232	pcri_g3828.t1	-0.440698	7.28245	0.0149493	0.0813787		-0.0347488	7.28245	0.848019	0.960795		10418	10450	6997	6981	7177	7935		BDA48705.1 Xaa-Pro dipeptidase [Coccomyxa sp. Obi]
1233	pcri_g8658.t1	-0.440513	5.45732	0.0162202	0.0865438		0.557958	5.45732	0.00233511	0.0126197		2675	2449	1602	1832	2612	2986		#N/A
1234	pcri_g9776.t1	-0.440453	-2.49006	0.605185	0.833123		0.17139	-2.49006	1	1		7	11	6	6	6	9		#N/A
1235	pcri_g8233.t1	-0.440308	7.3361	0.0150934	0.0819504		0.677303	7.3361	0.000191389	0.0015644		8227	10003	5913	6316	9915	11763		BDA46186.1 Mannan endo-1,4-beta-mannosidase 1 [Coccomyxa sp. Obi]
1236	pcri_g8622.t1	-0.440261	2.77093	0.0257441	0.118842		0.362933	2.77093	0.0682775	0.176166		424	408	296	261	359	436		BDA49539.1 DNA primase large subunit [Coccomyxa sp. Obi]
1237	pcri_g348.t1	-0.440206	5.33899	0.0164789	0.0874786		0.636988	5.33899	0.000523795	0.00366412		2267	2350	1507	1588	2540	2788		KAH7615567.1 putative Ycf3-interacting protein 1, chloroplastic [Chlorella desiccata (nom. nud.)] >KAH7615843.1 putative Ycf3-interacting protein 1, chloroplastic [Chlorella desiccata (nom. nud.)] >KAH7615847.1 putative Ycf3-interacting protein 1, chloroplastic [Chlorella desiccata (nom. nud.)]
1238	pcri_g2644.t1	-0.439934	6.24028	0.015617	0.0840096		0.333273	6.24028	0.0669272	0.173726		4983	4355	3028	3229	4092	4639		BDA50805.1 ATP-dependent zinc metalloprotease FtsH [Coccomyxa sp. Obi]
1239	pcri_g2332.t1	-0.439901	8.90684	0.014875	0.0811427		0.337007	8.90684	0.0618876	0.164688		30096	29142	18765	20957	26159	29388		BDA48565.1 probable plastid-lipid-associated protein 6, chloroplastic at C-terminar half [Coccomyxa sp. Obi]
1240	pcri_g4183.t1	-0.439859	-2.92931	0.605185	0.833123		-5.68756	-2.92931	0.000624178	0.00423624		15	3	3	9	0	0		#N/A
1241	pcri_g6131.t1	-0.439738	0.845567	0.0658241	0.229008		0.0195568	0.845567	0.970964	1		122	111	84	72	87	88		#N/A
1242	pcri_g1554.t1	-0.43952	5.76438	0.0161241	0.0860746		0.484835	5.76438	0.0079561	0.0336584		3394	3067	2270	2057	3290	3412		KAA6420690.1 eukaryotic translation initiation factor 3 subunit G-like [Trebouxia sp. A1-2]
1243	pcri_g5089.t1	-0.438736	-2.70756	0.703576	0.893214		0.114975	-2.70756	1	1		7	8	5	5	7	5		#N/A
1244	pcri_g1504.t1	-0.438544	1.14158	0.0458048	0.179569		-1.32506	1.14158	8.03896e-08	1.54004e-06		178	174	122	114	54	50		#N/A
1245	pcri_g6852.t1	-0.438502	-3.32135	0.519474	0.773676		-5.11624	-3.32135	0.00868372	0.0360812		0	12	0	8	0	0		#N/A
1246	pcri_g10018.t1	-0.438035	1.30953	0.0516924	0.195202		0.0793689	1.30953	0.739106	0.888709		167	152	104	110	125	125		#N/A
1247	pcri_g3032.t1	-0.437428	9.36767	0.0154045	0.0832574		0.248706	9.36767	0.167866	0.340612		41765	41397	28450	27366	34577	38909		KAF5834292.1 hypothetical protein DUNSADRAFT_9115 [Dunaliella salina]
1248	pcri_g185.t1	-0.437342	7.76678	0.0155906	0.0839538		-0.487512	7.76678	0.007098	0.0309144		15871	15785	10922	10324	7830	8969		BDA48418.1 probable calmodulin-like protein 5 at N-terminal half [Coccomyxa sp. Obi]
1249	pcri_g6985.t1	-0.43714	8.32992	0.0156017	0.0839702		0.698026	8.32992	0.000117657	0.00103088		17642	18427	9322	14969	20532	23001		PRW21069.1 nitrate reductase [Chlorella sorokiniana]
1250	pcri_g2962.t1	-0.437111	4.70046	0.0184677	0.093989		0.791368	4.70046	1.99475e-05	0.0002198		1431	1402	869	1035	1758	1886		KAG2429099.1 hypothetical protein HYH02_014137 [Chlamydomonas schloesseri]
1251	pcri_g6923.t1	-0.437079	6.95602	0.0159254	0.0853617		0.231543	6.95602	0.201273	0.387425		7451	8227	5111	5425	6528	7165		#N/A
1252	pcri_g8477.t1	-0.437071	-0.337211	0.175309	0.421705		0.661233	-0.337211	0.0301595	0.0966487		38	47	34	23	48	52		#N/A
1253	pcri_g747.t1	-0.437061	4.06484	0.0192141	0.0964293		-0.222019	4.06484	0.238552	0.435048		1156	1162	759	798	714	763		GIL55474.1 hypothetical protein Vafri_11033 [Volvox africanus]
1254	pcri_g704.t1	-0.43706	-3.03688	0.659339	0.865697		-0.328124	-3.03688	1	1		4	8	3	5	3	4		#N/A
1255	pcri_g6719.t1	-0.437019	3.95993	0.0205132	0.100589		0.623798	3.95993	0.000921398	0.00588381		951	826	671	520	998	1035		KAA6427995.1 Adenylate kinase family isoform 1 [Trebouxia sp. A1-2]
1256	pcri_g8533.t1	-0.436553	4.93558	0.0178923	0.0919985		0.445864	4.93558	0.0155762	0.0578599		1870	1796	1153	1311	1874	1832		BDA48150.1 probable transmembrane protein 189 [Coccomyxa sp. Obi]
1257	pcri_g6794.t1	-0.436334	5.8022	0.0168705	0.0890055		0.471498	5.8022	0.00982552	0.0400162		3294	3349	2464	1994	3358	3488		KAA6422033.1 fanciful K+ uptake-b family transporter [Trebouxia sp. A1-2]
1258	pcri_g2363.t1	-0.436313	3.28121	0.0228424	0.108704		0.0202916	3.28121	0.923717	1		634	647	463	397	439	529		#N/A
1259	pcri_g7610.t1	-0.436208	7.74585	0.0158842	0.0851844		-0.0849172	7.74585	0.638544	0.815913		14644	14371	9587	9911	9823	10520		XP_005643606.1 vacuolar ATP synthase, subunit A [Coccomyxa subellipsoidea C-169] >EIE19062.1 vacuolar ATP synthase, subunit A [Coccomyxa subellipsoidea C-169]
1260	pcri_g846.t1	-0.436174	4.76622	0.0194871	0.0973796		1.54719	4.76622	1.87505e-16	1.12496e-14		1229	1066	688	855	2546	2429		BDA40564.1 probable replicase polyprotein 1a [Coccomyxa sp. Obi]
1261	pcri_g6447.t1	-0.436093	6.3151	0.0163323	0.0870073		-0.726861	6.3151	6.94666e-05	0.000654622		5960	6030	3746	4318	2579	2811		KAA6425229.1 hypothetical protein FRX49_04724, partial [Trebouxia sp. A1-2]
1262	pcri_g3299.t1	-0.43593	6.72949	0.0163565	0.0870073		0.568014	6.72949	0.00177479	0.0100857		6084	6235	4215	4063	6712	6862		XP_005643141.1 DNA repair protein rada [Coccomyxa subellipsoidea C-169] >EIE18597.1 DNA repair protein rada [Coccomyxa subellipsoidea C-169]
1263	pcri_g1802.t1	-0.435915	3.55345	0.0223373	0.107147		0.509316	3.55345	0.0075547	0.0324316		640	739	427	501	606	862		XP_005643471.1 hypothetical protein COCSUDRAFT_49110 [Coccomyxa subellipsoidea C-169] >EIE18927.1 hypothetical protein COCSUDRAFT_49110 [Coccomyxa subellipsoidea C-169]
1264	pcri_g6425.t1	-0.435768	4.85974	0.0181966	0.0929868		0.371909	4.85974	0.0438908	0.128392		1699	1841	1236	1143	1659	1749		BDA49674.1 Histone deacetylase complex subunit SAP18 [Coccomyxa sp. Obi]
1265	pcri_g4606.t1	-0.435417	8.37459	0.0160255	0.0857668		0.924421	8.37459	3.72724e-07	6.20951e-06		18387	16399	11268	12117	23705	25398		BDA49434.1 Glutamate decarboxylase [Coccomyxa sp. Obi]
1266	pcri_g9525.t1	-0.435352	2.83632	0.0277855	0.12599		0.618695	2.83632	0.00168105	0.00969497		487	327	244	303	387	546		KAF6251199.1 flagellar basal body protein [Scenedesmus sp. NREL 46B-D3]
1267	pcri_g5131.t1	-0.434839	6.96908	0.0164327	0.0872775		-0.078504	6.96908	0.665084	0.834856		8834	8073	5793	5571	6016	5878		BDA50081.1 Succinate dehydrogenase [ubiquinone] iron-sulfur subunit [Coccomyxa sp. Obi]
1268	pcri_g4617.t1	-0.434789	4.70693	0.0186899	0.0947974		0.289656	4.70693	0.117494	0.264665		1603	1644	1094	1090	1465	1487		BDA49138.1 probable thioredoxin-related transmembrane protein 1 [Coccomyxa sp. Obi]
1269	pcri_g1304.t1	-0.434659	4.90341	0.0183931	0.0936548		0.336602	4.90341	0.0679826	0.175682		1901	1780	1250	1225	1666	1794		BDA42730.1 hypothetical protein COCOBI_03-6230 [Coccomyxa sp. Obi]
1270	pcri_g8380.t1	-0.434634	-0.99047	0.219789	0.484776		-0.173034	-0.99047	0.707208	0.8657		35	29	18	25	29	13		#N/A
1271	pcri_g5747.t1	-0.434596	2.65033	0.0286078	0.128606		0.334507	2.65033	0.093862	0.223592		369	399	243	274	336	386		#N/A
1272	pcri_g6127.t1	-0.434204	2.38139	0.0321918	0.140616		0.470367	2.38139	0.0205341	0.0714732		363	253	202	212	288	348		#N/A
1273	pcri_g8323.t1	-0.434026	6.77906	0.0167272	0.0885276		0.0806368	6.77906	0.656807	0.82874		7264	7067	4767	4877	5310	5987		BDA40811.1 probable plant UBX domain-containing protein 2 at N-terminal half [Coccomyxa sp. Obi]
1274	pcri_g4295.t1	-0.433992	-2.96581	0.617523	0.840284		1.04679	-2.96581	0.182447	0.361753		1	8	1	5	6	8		KAG1653114.1 hypothetical protein FOA52_009135 [Chlamydomonas sp. UWO 241] >CAE7942134.1 H4.1 [Symbiodinium sp. KB8] >CAG9462537.1 unnamed protein product [Pedinophyceae sp. YPF-701] >GAX79584.1 hypothetical protein CEUSTIGMA_g7025.t1 [Chlamydomonas eustigma] >KAG1654113.1 hypothetical protein FOA52_007457 [Chlamydomonas sp. UWO 241]
1275	pcri_g3026.t1	-0.43399	2.12333	0.0353044	0.149115		0.304198	2.12333	0.143918	0.304917		242	293	192	168	243	249		KAA6428963.1 flagellar protofilament ribbon [Trebouxia sp. A1-2]
1276	pcri_g332.t1	-0.433988	4.17224	0.0206486	0.101158		0.659491	4.17224	0.000427969	0.00308438		993	1042	670	700	1192	1200		KAI3429247.1 hypothetical protein D9Q98_005344 [Chlorella vulgaris]
1277	pcri_g5690.t1	-0.433836	6.13471	0.0171369	0.0896942		0.142675	6.13471	0.433149	0.639651		4301	4737	2966	3121	3776	3645		BDA46685.1 probable initiation-specific alpha-1,6-mannosyltransferase at N-terminal half [Coccomyxa sp. Obi]
1278	pcri_g3136.t1	-0.433705	5.61321	0.0177363	0.091448		0.482782	5.61321	0.00831133	0.0349356		2449	3347	2217	1683	3044	2988		#N/A
1279	pcri_g8977.t1	-0.432464	6.34347	0.0173807	0.0904782		0.266788	6.34347	0.142132	0.302294		4808	5340	3390	3450	4378	4731		CAG9463834.1 unnamed protein product [Pedinophyceae sp. YPF-701]
1280	pcri_g2729.t1	-0.432321	7.09417	0.0170242	0.089377		-0.0302208	7.09417	0.867814	0.97281		9021	9212	6193	6091	6346	6976		XP_005650085.1 inositol monophosphatase, partial [Coccomyxa subellipsoidea C-169] >EIE25541.1 inositol monophosphatase, partial [Coccomyxa subellipsoidea C-169]
1281	pcri_g4682.t1	-0.432063	7.86703	0.0169111	0.0890055		0.334373	7.86703	0.0643616	0.169714		14451	14277	10492	8846	13061	13951		BDA49685.1 hypothetical protein COCOBI_14-3050 [Coccomyxa sp. Obi]
1282	pcri_g4413.t1	-0.431926	6.20916	0.0175146	0.090814		-0.203129	6.20916	0.264383	0.46267		5098	5111	3315	3568	3204	3410		KAA6423442.1 nucleotide-sugar transporter family [Trebouxia sp. A1-2]
1283	pcri_g8522.t1	-0.431901	5.08245	0.0192898	0.0966706		0.981132	5.08245	1.141e-07	2.11246e-06		1700	1776	1169	1174	2475	2644		BDA47573.1 probable protein TIC 56, chloroplastic [Coccomyxa sp. Obi]
1284	pcri_g9852.t1	-0.431872	9.33902	0.0167637	0.0886309		0.530224	9.33902	0.00334676	0.016852		36415	39400	24841	26288	38203	43592		#N/A
1285	pcri_g4096.t1	-0.431799	5.93126	0.0176619	0.0912617		-0.646819	5.93126	0.00040918	0.00296118		4804	4268	2982	3131	2007	2319		XP_005643383.1 phosphatases II, partial [Coccomyxa subellipsoidea C-169] >EIE18839.1 phosphatases II, partial [Coccomyxa subellipsoidea C-169]
1286	pcri_g3267.t1	-0.431575	6.19416	0.0176819	0.0913043		0.129472	6.19416	0.476921	0.681622		4674	4766	3258	3104	3589	4126		XP_005646591.1 hypothetical protein COCSUDRAFT_53945 [Coccomyxa subellipsoidea C-169] >EIE22047.1 hypothetical protein COCSUDRAFT_53945 [Coccomyxa subellipsoidea C-169]
1287	pcri_g7714.t1	-0.431457	6.46063	0.0176554	0.0912617		0.643396	6.46063	0.000410681	0.00297		4663	5328	3284	3457	5700	5945		#N/A
1288	pcri_g8853.t1	-0.431087	7.3646	0.0172774	0.0902092		0.204863	7.3646	0.257493	0.45456		10431	10464	7122	6966	8412	9583		KAG7672007.1 hypothetical protein KSW81_004892 [Chlorella desiccata (nom. nud.)]
1289	pcri_g2541.t1	-0.43105	3.44531	0.0242011	0.113774		0.407654	3.44531	0.0331177	0.103233		670	641	339	547	609	690		BDA42482.1 probable extracellular serine proteinase at N-terminal half [Coccomyxa sp. Obi]
1290	pcri_g10190.t1	-0.431033	-0.704573	0.149203	0.381242		-1.49183	-0.704573	0.000106821	0.000948627		45	50	34	30	14	11		#N/A
1291	pcri_g6317.t1	-0.430703	5.86317	0.0181353	0.0928384		0.0190089	5.86317	0.918141	1		3929	3754	2551	2631	2682	3138		CAD7698162.1 unnamed protein product [Ostreobium quekettii]
1292	pcri_g2257.t1	-0.430621	6.94936	0.0174958	0.090814		-0.232821	6.94936	0.198924	0.384031		8733	8412	6198	5355	5086	5818		BDA40631.1 COP9 signalosome complex subunit 2 [Coccomyxa sp. Obi]
1293	pcri_g1950.t1	-0.430529	4.63755	0.0204842	0.100504		0.793553	4.63755	1.93292e-05	0.000214567		1371	1331	930	892	1734	1759		KDD75476.1 hypothetical protein H632_c666p1, partial [Helicosporidium sp. ATCC 50920]
1294	pcri_g5891.t1	-0.430501	4.13214	0.0215562	0.104191		0.444934	4.13214	0.017522	0.063293		929	1162	740	671	1042	1084		#N/A
1295	pcri_g2582.t1	-0.430386	4.48336	0.0201792	0.0995098		-0.0432616	4.48336	0.818284	0.941975		1482	1504	1031	983	1029	1136		#N/A
1296	pcri_g1292.t1	-0.429981	4.52115	0.0204864	0.100504		0.326249	4.52115	0.0789517	0.196657		1441	1383	968	937	1237	1410		XP_005645443.1 ribosomal protein L17 [Coccomyxa subellipsoidea C-169] >EIE20899.1 ribosomal protein L17 [Coccomyxa subellipsoidea C-169]
1297	pcri_g3173.t1	-0.429761	4.68447	0.0199236	0.0985738		-0.066619	4.68447	0.721044	0.876607		1787	1663	1198	1129	1230	1227		PRP82124.1 hypothetical protein PROFUN_10332 [Planoprotostelium fungivorum]
1298	pcri_g8626.t1	-0.429593	10.1694	0.0172876	0.0902176		0.102867	10.1694	0.568054	0.757526		79195	70190	50096	50696	58801	60918		#N/A
1299	pcri_g330.t1	-0.42883	4.28386	0.0222137	0.106681		0.918711	4.28386	9.28976e-07	1.42321e-05		1074	960	688	685	1455	1413		PRW33635.1 putative rRNA-processing EBP2-like protein [Chlorella sorokiniana]
1300	pcri_g7688.t1	-0.428678	6.11177	0.0185109	0.0941173		0.119022	6.11177	0.513406	0.713042		4460	4466	2969	3061	3600	3639		BDA50356.1 hypothetical protein COCOBI_16-0320 [Coccomyxa sp. Obi]
1301	pcri_g100.t1	-0.428545	7.25392	0.0179475	0.0921919		-0.137906	7.25392	0.446138	0.651851		10455	10325	7315	6714	6792	7329		KAG7669758.1 hypothetical protein KSW81_007904 [Chlorella desiccata (nom. nud.)] >KAH7619158.1 hypothetical protein NADE_006003 [Chlorella desiccata (nom. nud.)]
1302	pcri_g3221.t1	-0.428431	5.01076	0.0197734	0.0981553		0.0352002	5.01076	0.84985	0.96183		2079	2154	1429	1431	1681	1554		PRW45034.1 short-chain dehydrogenase [Chlorella sorokiniana]
1303	pcri_g3623.t1	-0.428356	5.17228	0.0197472	0.0980717		0.427334	5.17228	0.0200199	0.0702007		2251	2075	1442	1480	2277	2058		BDA48105.1 Amidase 1 [Coccomyxa sp. Obi]
1304	pcri_g5009.t1	-0.428291	6.28196	0.0185068	0.0941173		0.146473	6.28196	0.420652	0.628101		5296	4691	3412	3331	3781	4497		BDA41326.1 FAD-dependent urate hydroxylase [Coccomyxa sp. Obi]
1305	pcri_g7270.t1	-0.4282	7.07968	0.0181773	0.0929868		0.519862	7.07968	0.00415957	0.0201067		7530	8317	5170	5546	8337	8652		GBF96746.1 histone H2A-like [Raphidocelis subcapitata] >GBF99790.1 phistone H2A-like [Raphidocelis subcapitata]
1306	pcri_g5493.t1	-0.427797	4.46312	0.02103	0.102547		2.7478e-05	4.46312	1	1		1563	1354	1041	928	1036	1146		KAG1664548.1 hypothetical protein FOA52_009431 [Chlamydomonas sp. UWO 241]
1307	pcri_g6864.t1	-0.427051	2.04324	0.0418926	0.168584		0.544516	2.04324	0.00897638	0.0371206		258	217	158	163	222	298		BDA47509.1 hypothetical protein COCOBI_10-3570 [Coccomyxa sp. Obi]
1308	pcri_g5975.t1	-0.426736	4.76128	0.0211544	0.102926		0.656325	4.76128	0.000391051	0.00284373		1220	1832	1012	1056	1817	1784		GAQ81924.1 hypothetical protein KFL_000940330 [Klebsormidium nitens]
1309	pcri_g2320.t1	-0.426025	6.81411	0.0188461	0.095359		0.239188	6.81411	0.187046	0.368672		7155	6969	4539	5023	5995	6492		KAA6427264.1 mitochondrial thiamine pyrophosphate carrier-like [Trebouxia sp. A1-2]
1310	pcri_g8150.t1	-0.425899	6.81264	0.0188393	0.095359		-0.0651442	6.81264	0.71971	0.875619		7984	7091	4877	5325	5268	5515		BDA44676.1 probable RNA-binding protein 42 at C-terminar half [Coccomyxa sp. Obi]
1311	pcri_g4105.t1	-0.42557	6.79224	0.0190162	0.0958953		0.441966	6.79224	0.0148762	0.0557738		5911	7315	4163	4805	6681	6778		KAA6426660.1 CENPE type kinesin [Trebouxia sp. A1-2]
1312	pcri_g5846.t1	-0.425373	7.92442	0.0186446	0.0946765		-0.0272679	7.92442	0.88021	0.979267		16403	15914	11076	10796	11363	12404		BDA44171.1 Oxysterol-binding protein-related protein 1C [Coccomyxa sp. Obi]
1313	pcri_g7832.t1	-0.425203	0.671838	0.0807165	0.260656		-0.359949	0.671838	0.158073	0.326137		81	139	83	66	76	52		KAG2499326.1 hypothetical protein HYH03_002903 [Edaphochlamys debaryana]
1314	pcri_g8654.t1	-0.425155	5.59844	0.0202295	0.0996171		0.721706	5.59844	8.27587e-05	0.000762063		2715	2647	1777	1854	3149	3481		PSC74856.1 Rubredoxin [Micractinium conductrix]
1315	pcri_g3765.t1	-0.424551	4.52791	0.0219024	0.105535		0.0780852	4.52791	0.675767	0.843119		1531	1465	970	1060	1180	1188		KAI3432809.1 hypothetical protein D9Q98_010392 [Chlorella vulgaris]
1316	pcri_g331.t1	-0.424224	7.0194	0.0191996	0.0964027		-0.287445	7.0194	0.112727	0.256965		8830	9295	5962	6325	5285	5861		KAI3429352.1 hypothetical protein D9Q98_005447 [Chlorella vulgaris]
1317	pcri_g2321.t1	-0.424088	-1.49264	0.337781	0.619599		0.814812	-1.49264	0.0488422	0.139043		15	19	7	16	19	26		#N/A
1318	pcri_g6359.t1	-0.423379	6.83497	0.0195701	0.0976082		0.137372	6.83497	0.44861	0.653823		6624	8011	5057	4870	5948	6131		KAI3424245.1 hypothetical protein D9Q98_009601 [Chlorella vulgaris]
1319	pcri_g3013.t1	-0.423162	5.9204	0.0201646	0.0994846		-0.162682	5.9204	0.372503	0.579149		4184	4080	2995	2603	2710	2827		#N/A
1320	pcri_g8335.t1	-0.422828	5.86417	0.0203853	0.100149		0.122442	5.86417	0.502336	0.702871		3847	3648	2575	2506	2941	3183		PSC67358.1 ATP-dependent protease [Micractinium conductrix]
1321	pcri_g563.t1	-0.422794	2.53672	0.034344	0.146283		0.164073	2.53672	0.419998	0.627648		378	357	266	232	283	336		KAG7674068.1 hypothetical protein KSW81_007242 [Chlorella desiccata (nom. nud.)] >KAH7621636.1 putative Dehydrogenase/reductase SDR family member FEY [Chlorella desiccata (nom. nud.)]
1322	pcri_g3661.t1	-0.422664	5.39555	0.0209256	0.102234		0.0402752	5.39555	0.827413	0.947799		2743	2767	1967	1768	2022	2234		XP_002508482.1 predicted protein, partial [Micromonas commoda] >ACO69740.1 predicted protein, partial [Micromonas commoda]
1323	pcri_g4857.t1	-0.422629	7.05454	0.0196884	0.0978721		0.1106	7.05454	0.541541	0.735269		9020	8138	5849	5783	6444	7478		KAG7674218.1 hypothetical protein KSW81_006044 [Chlorella desiccata (nom. nud.)] >KAH7621152.1 putative Ferrochelatase-2, chloroplastic [Chlorella desiccata (nom. nud.)]
1324	pcri_g5933.t1	-0.422561	4.35657	0.0235237	0.111239		0.595203	4.35657	0.0014075	0.00835853		1191	1152	795	794	1243	1417		PNH01182.1 Phosphoribosylglycinamide formyltransferase, chloroplastic [Tetrabaena socialis]
1325	pcri_g4079.t1	-0.422328	-0.257595	0.139733	0.367046		-0.45702	-0.257595	0.135788	0.293387		57	58	35	43	22	41		#N/A
1326	pcri_g2384.t1	-0.421663	5.67976	0.0209714	0.102357		0.277092	5.67976	0.129273	0.283578		3145	3216	2105	2214	2795	2996		BDA41897.1 E3 ubiquitin-protein ligase ORTHRUS 2 [Coccomyxa sp. Obi]
1327	pcri_g3894.t1	-0.42164	5.29578	0.0214704	0.104113		0.274036	5.29578	0.135126	0.292317		2485	2393	1583	1729	2197	2229		BDA45591.1 Topoisomerase 1-associated factor 1 at N-terminal half [Coccomyxa sp. Obi]
1328	pcri_g9241.t1	-0.421211	-0.891814	0.376204	0.657589		2.22531	-0.891814	6.65016e-10	1.90402e-08		11	20	10	11	71	38		XP_005643646.1 histone H3 [Coccomyxa subellipsoidea C-169] >XP_005643655.1 histone H3 [Coccomyxa subellipsoidea C-169] >XP_005643677.1 histone H3 [Coccomyxa subellipsoidea C-169] >XP_005643713.1 histone H3 [Coccomyxa subellipsoidea C-169] >XP_005646405.1 histone H3 [Coccomyxa subellipsoidea C-169] >XP_005646414.1 histone H3 [Coccomyxa subellipsoidea C-169] >XP_005648178.1 histone H3 [Coccomyxa su…
1329	pcri_g4238.t1	-0.420628	5.63457	0.0211501	0.102926		-0.314271	5.63457	0.0858718	0.208382		3469	3493	2398	2330	2129	2073		KAF9381699.1 Leukotriene A-4 hydrolase, partial [Podila verticillata]
1330	pcri_g5530.t1	-0.420605	6.8992	0.0202937	0.0998391		-0.330924	6.8992	0.0680678	0.175777		8608	8180	5716	5684	4904	5123		XP_005647602.1 glucose-6-phosphate dehydrogenase 1 [Coccomyxa subellipsoidea C-169] >EIE23058.1 glucose-6-phosphate dehydrogenase 1 [Coccomyxa subellipsoidea C-169]
1331	pcri_g7708.t1	-0.420036	7.04264	0.0203443	0.0999945		-1.14494	7.04264	4.31556e-10	1.28474e-08		11386	9444	6768	7382	3151	3948		KAA6427073.1 hypothetical protein FRX49_02830 [Trebouxia sp. A1-2]
1332	pcri_g5651.t1	-0.419424	1.01345	0.0616219	0.220614		-1.10699	1.01345	8.96819e-06	0.000108896		159	153	107	105	47	62		#N/A
1333	pcri_g7491.t2	-0.419157	2.80516	0.0297164	0.132341		-0.98293	2.80516	1.3745e-06	2.03437e-05		967	116	118	619	329	73		GAQ88010.1 hypothetical protein KFL_003940010 [Klebsormidium nitens]
1334	pcri_g4755.t1	-0.418806	6.07546	0.0215205	0.104163		0.483842	6.07546	0.00793004	0.0335965		4068	3876	2504	2902	3992	4372		BDA50872.1 probable feruloyl esterase A at C-terminar half [Coccomyxa sp. Obi]
1335	pcri_g1921.t1	-0.418574	4.91847	0.0233422	0.110601		0.596358	4.91847	0.00123254	0.00753109		1760	1694	1128	1222	1803	2135		BDA44810.1 Plant cysteine oxidase 4 [Coccomyxa sp. Obi]
1336	pcri_g5380.t1	-0.418298	5.53642	0.0221555	0.106548		0.194203	5.53642	0.288473	0.489158		3057	2808	1934	2056	2475	2573		XP_005844064.1 hypothetical protein CHLNCDRAFT_56349 [Chlorella variabilis] >EFN51962.1 hypothetical protein CHLNCDRAFT_56349 [Chlorella variabilis]
1337	pcri_g4123.t1	-0.418134	-2.0562	0.421375	0.69658		-0.222079	-2.0562	0.759153	0.903785		14	14	7	12	7	11		PRW33679.1 AAA-type ATPase family isoform A [Chlorella sorokiniana]
1338	pcri_g4590.t1	-0.4181	5.19845	0.0227054	0.108351		0.184858	5.19845	0.314449	0.518181		2395	2253	1654	1506	1905	2074		KAG7671190.1 hypothetical protein KSW81_003328 [Chlorella desiccata (nom. nud.)] >KAH7623050.1 putative Peptidyl-prolyl cis-trans isomerase FKBP17-2, chloroplastic [Chlorella desiccata (nom. nud.)]
1339	pcri_g1954.t1	-0.417631	5.90272	0.0221059	0.106358		0.6068	5.90272	0.000893355	0.0057362		3123	3687	2157	2485	3723	4099		#N/A
1340	pcri_g7751.t1	-0.417596	5.80833	0.0225093	0.107724		1.1159	5.80833	1.37209e-09	3.73458e-08		2627	2840	1828	1895	4300	4630		BDA51578.1 Photosystem II stability/assembly factor HCF136, chloroplastic [Coccomyxa sp. Obi]
1341	pcri_g3738.t1	-0.417545	3.48959	0.0282866	0.127546		0.0739139	3.48959	0.705155	0.864349		740	713	580	407	499	657		#N/A
1342	pcri_g365.t1	-0.417177	5.8596	0.022795	0.108626		1.43846	5.8596	8.70346e-15	4.47076e-13		2612	2445	1507	1940	5204	5105		KAA6426489.1 ubiquitin carboxyl-terminal hydrolase 23-like, partial [Trebouxia sp. A1-2]
1343	pcri_g3668.t1	-0.417175	10.1785	0.0207787	0.101653		0.0510879	10.1785	0.776774	0.915306		79950	71269	51812	51086	56695	61331		BDA49057.1 ADP,ATP carrier protein 1 [Coccomyxa sp. Obi]
1344	pcri_g7565.t1	-0.41693	-0.953175	0.237499	0.5099		0.212826	-0.953175	0.655003	0.82726		3	57	3	38	3	50		#N/A
1345	pcri_g9756.t1	-0.416881	2.61317	0.0339642	0.14521		-0.652349	2.61317	0.00133319	0.00802905		525	376	345	267	232	198		#N/A
1346	pcri_g3268.t1	-0.416594	7.92867	0.0212251	0.103115		0.149007	7.92867	0.40944	0.616543		16050	15053	10634	10544	12458	13541		XP_005848291.1 hypothetical protein CHLNCDRAFT_22200 [Chlorella variabilis] >EFN56189.1 hypothetical protein CHLNCDRAFT_22200 [Chlorella variabilis]
1347	pcri_g6593.t1	-0.416451	6.60992	0.0216707	0.104648		-0.553885	6.60992	0.00233665	0.0126215		7169	7061	4577	5122	3497	3813		BDA48788.1 probable uridine nucleosidase 2 [Coccomyxa sp. Obi]
1348	pcri_g2537.t1	-0.416451	5.6159	0.0227126	0.108351		0.342078	5.6159	0.0612732	0.163647		2988	2990	1997	2076	2799	2911		KAA6429413.1 hypothetical protein FRX49_00807 [Trebouxia sp. A1-2]
1349	pcri_g9379.t1	-0.416261	4.94906	0.0231393	0.109867		-1.43077	4.94906	3.02114e-14	1.45892e-12		2419	2592	1914	1496	674	728		#N/A
1350	pcri_g4005.t1	-0.416026	9.68582	0.0211569	0.102926		-0.0827848	9.68582	0.646002	0.82064		54797	55569	38237	36954	37748	40865		XP_005644049.1 enolase [Coccomyxa subellipsoidea C-169] >XP_005650727.1 enolase [Coccomyxa subellipsoidea C-169] >EIE19505.1 enolase [Coccomyxa subellipsoidea C-169] >EIE26183.1 enolase [Coccomyxa subellipsoidea C-169]
1351	pcri_g7627.t1	-0.415636	-2.27787	0.475002	0.741479		-0.637218	-2.27787	0.290716	0.490961		9	16	4	13	5	7		RMZ56219.1 hypothetical protein APUTEX25_002409 [Auxenochlorella protothecoides]
1352	pcri_g7872.t1	-0.415552	6.12455	0.0223475	0.107147		-0.117215	6.12455	0.519931	0.718399		4752	4656	3333	3076	3173	3369		KAA6425967.1 bZIP transcription factor [Trebouxia sp. A1-2]
1353	pcri_g6109.t1	-0.415533	9.47678	0.0213486	0.103667		0.722888	9.47678	6.57713e-05	0.000627131		40281	38278	26300	27247	47233	50564		KAA6423678.1 phosphoribulokinase precursor [Trebouxia sp. A1-2]
1354	pcri_g6424.t1	-0.415217	5.98326	0.0226568	0.108269		0.178209	5.98326	0.328135	0.531732		4067	3946	2828	2632	3220	3627		BDA45380.1 probable NADH dehydrogenase [ubiquinone] 1 alpha subcomplex subunit [Coccomyxa sp. Obi]
1355	pcri_g2675.t1	-0.414815	6.14489	0.0226684	0.108269		0.269573	6.14489	0.138519	0.297143		4784	3996	2995	2988	3760	4230		XP_005644146.1 hypothetical protein COCSUDRAFT_44460 [Coccomyxa subellipsoidea C-169] >EIE19602.1 hypothetical protein COCSUDRAFT_44460 [Coccomyxa subellipsoidea C-169]
1356	pcri_g9183.t1	-0.414542	1.30549	0.0648122	0.226886		0.135437	1.30549	0.563382	0.753653		154	157	112	100	122	136		GIL87753.1 hypothetical protein Vretifemale_15797 [Volvox reticuliferus] >GIM09189.1 hypothetical protein Vretimale_13082 [Volvox reticuliferus]
1357	pcri_g6835.t1	-0.414326	2.29524	0.0371694	0.154686		-1.3116	2.29524	8.10458e-10	2.30157e-08		448	335	295	238	110	128		CAF1324661.1 unnamed protein product, partial [Didymodactylos carnosus] >CAF4135463.1 unnamed protein product, partial [Didymodactylos carnosus]
1358	pcri_g4769.t1	-0.413671	5.97957	0.023105	0.109754		-0.0310329	5.97957	0.865628	0.971607		4301	4056	2860	2842	2995	3181		BDA45326.1 AMP deaminase 2 at C-terminar half [Coccomyxa sp. Obi]
1359	pcri_g5761.t2	-0.413444	4.82053	0.0250042	0.116472		0.214274	4.82053	0.246238	0.443173		1791	1753	1205	1214	1433	1678		BDA49862.1 Glutamyl-tRNA(Gln) amidotransferase subunit A, chloroplastic [Coccomyxa sp. Obi]
1360	pcri_g5940.t1	-0.413264	5.83032	0.0235483	0.111305		0.426467	5.83032	0.0194531	0.0687597		3567	3219	2304	2327	3264	3629		BDA47570.1 probable glutathione S-transferase DHAR2 at N-terminal half [Coccomyxa sp. Obi]
1361	pcri_g5414.t1	-0.412544	5.79029	0.023845	0.112352		0.445061	5.79029	0.0147845	0.0555093		3396	3170	2219	2265	3271	3484		BDA46947.1 Uncharacterized protein ycf22 [Coccomyxa sp. Obi]
1362	pcri_g4041.t1	-0.411768	6.08813	0.0236036	0.111516		-0.195077	6.08813	0.284131	0.484365		4772	4527	3113	3242	2858	3293		GBF90212.1 NADH dehydrogenase [ubiquinone] complex assembly factor-like [Raphidocelis subcapitata]
1363	pcri_g1743.t1	-0.41176	7.23011	0.0229642	0.109135		-0.067756	7.23011	0.708327	0.866607		10400	9626	6814	6868	6821	7639		KAA6418705.1 hypothetical protein FRX49_11358 [Trebouxia sp. A1-2]
1364	pcri_g6893.t1	-0.411702	4.65665	0.0262165	0.120176		0.454737	4.65665	0.0140612	0.0534255		1470	1510	921	1118	1422	1673		KAA6428272.1 c-type cytochrome synthesis 1 [Trebouxia sp. A1-2]
1365	pcri_g3794.t1	-0.411554	5.42267	0.0245661	0.115129		0.203946	5.42267	0.265559	0.46403		2734	2657	1940	1742	2347	2344		BDA44234.1 probable heme-binding-like protein At3g10130, chloroplastic at C-terminar half [Coccomyxa sp. Obi]
1366	pcri_g5051.t1	-0.411425	3.9281	0.0289524	0.129932		0.441605	3.9281	0.0190119	0.06758		874	928	617	615	881	972		PRW33728.1 NUDIX hydrolase [Chlorella sorokiniana]
1367	pcri_g8358.t1	-0.411363	-1.01887	0.249322	0.52499		-0.247648	-1.01887	0.567317	0.756889		38	25	19	24	21	19		#N/A
1368	pcri_g7618.t1	-0.411344	-2.30041	0.539415	0.790046		-0.0496945	-2.30041	1	1		11	11	0	15	9	7		#N/A
1369	pcri_g6980.t1	-0.411093	5.93545	0.0248152	0.116037		1.52949	5.93545	1.83353e-16	1.11061e-14		2908	2230	1543	1971	5500	5706		KAI3436183.1 hypothetical protein D9Q98_002238 [Chlorella vulgaris]
1370	pcri_g3709.t1	-0.410763	5.27907	0.0248339	0.116072		-0.308542	5.27907	0.0929984	0.221787		2854	2562	1945	1755	1579	1731		KAG7667309.1 hypothetical protein KSW81_001041 [Chlorella desiccata (nom. nud.)] >KAH7620268.1 putative Phytol kinase 1, chloroplastic [Chlorella desiccata (nom. nud.)]
1371	pcri_g3882.t1	-0.410212	4.21975	0.0293546	0.131456		1.09251	4.21975	6.17291e-09	1.48362e-07		931	892	620	627	1425	1518		#N/A
1372	pcri_g4175.t1	-0.410102	8.43129	0.0232265	0.110131		0.381473	8.43129	0.034713	0.106806		20813	20777	14027	14433	20861	20084		CAD7705112.1 unnamed protein product [Ostreobium quekettii]
1373	pcri_g5574.t1	-0.409862	3.17472	0.0325876	0.141636		-0.313731	3.17472	0.108909	0.250057		587	668	438	421	370	395		KAA6416910.1 beta-tubulin [Trebouxia sp. A1-2] >KAA6421795.1 beta-tubulin [Trebouxia sp. A1-2]
1374	pcri_g6722.t1	-0.40859	5.26548	0.0259914	0.119464		0.424195	5.26548	0.0208071	0.0721738		2222	2354	1560	1575	2258	2397		XP_005647479.1 hypothetical protein COCSUDRAFT_83707 [Coccomyxa subellipsoidea C-169] >EIE22935.1 hypothetical protein COCSUDRAFT_83707 [Coccomyxa subellipsoidea C-169]
1375	pcri_g9995.t1	-0.408189	4.1082	0.0291433	0.130565		0.233291	4.1082	0.213645	0.403167		1110	1037	756	714	954	957		KAG7671106.1 hypothetical protein KSW81_004530 [Chlorella desiccata (nom. nud.)] >KAH7623866.1 putative Ubiquitin-conjugating enzyme E2 E3 [Chlorella desiccata (nom. nud.)]
1376	pcri_g2200.t1	-0.40785	6.89599	0.0245432	0.115073		0.504408	6.89599	0.00544892	0.0249451		6791	7094	4653	4866	7389	7539		BDA41027.1 2-methyl-6-phytyl-1,4-hydroquinone methyltransferase, chloroplastic [Coccomyxa sp. Obi]
1377	pcri_g7330.t1	-0.407772	4.8382	0.0270049	0.123217		0.229041	4.8382	0.214951	0.405267		1629	1935	1093	1354	1379	1803		XP_005652134.1 PLP-dependent transferase [Coccomyxa subellipsoidea C-169] >EIE27590.1 PLP-dependent transferase [Coccomyxa subellipsoidea C-169]
1378	pcri_g2249.t1	-0.407661	7.49111	0.0243078	0.114173		0.35292	7.49111	0.0511259	0.143748		11094	10712	7323	7623	10277	10839		BBJ25300.1 starch phosphorylase-2 [Coccomyxa sp. Obi] >BDA40845.1 Alpha-glucan phosphorylase, H isozyme [Coccomyxa sp. Obi]
1379	pcri_g3672.t1	-0.40766	4.366	0.0296219	0.132145		1.05226	4.366	1.9279e-08	4.13791e-07		1017	1025	676	724	1504	1712		BDA43653.1 ATP-dependent Clp protease proteolytic subunit 2 [Coccomyxa sp. Obi]
1380	pcri_g2718.t1	-0.407383	5.94749	0.0255621	0.118367		0.649587	5.94749	0.000376697	0.00275272		3481	3434	2446	2292	3957	4274		XP_005850361.1 hypothetical protein CHLNCDRAFT_142203 [Chlorella variabilis] >EFN58259.1 hypothetical protein CHLNCDRAFT_142203 [Chlorella variabilis]
1381	pcri_g2279.t1	-0.407231	6.69068	0.0247546	0.115843		-0.166995	6.69068	0.357385	0.564182		6885	7131	4892	4716	4573	4901		GAX75728.1 hypothetical protein CEUSTIGMA_g3171.t1 [Chlamydomonas eustigma]
1382	pcri_g5409.t1	-0.407193	7.00563	0.0245777	0.115132		-0.360639	7.00563	0.0467059	0.134657		9181	8889	5544	6858	5068	5616		PRW57282.1 glucose-6-phosphate 1- chloroplastic-like [Chlorella sorokiniana]
1383	pcri_g6865.t1	-0.406924	3.34715	0.0357128	0.150537		0.823489	3.34715	1.8642e-05	0.00020804		550	530	341	400	734	714		BDA45099.1 Phosphoribosylaminoimidazole carboxylase [Coccomyxa sp. Obi]
1384	pcri_g3678.t1	-0.40661	5.13713	0.0324479	0.141315		3.02283	5.13713	4.50527e-53	1.62796e-50		756	711	449	558	4617	4414		KAA6428725.1 branched-chain-amino-acid aminotransferase chloroplastic-like [Trebouxia sp. A1-2]
1385	pcri_g2572.t1	-0.406475	6.44576	0.0253293	0.117653		0.473582	6.44576	0.00919403	0.0377969		5115	5124	3387	3639	5271	5518		BDA42753.1 Elongation factor 4 [Coccomyxa sp. Obi]
1386	pcri_g8517.t1	-0.406439	4.97099	0.0269657	0.123126		-0.219496	4.97099	0.233978	0.429097		2236	2059	1517	1427	1265	1541		BDA46897.1 hypothetical protein COCOBI_09-3500 [Coccomyxa sp. Obi]
1387	pcri_g3445.t1	-0.406324	5.597	0.0260665	0.119698		-0.0739839	5.597	0.686673	0.85065		3336	3110	2147	2275	2298	2346		KAF5838871.1 ribosomal protein S5 domain 2-type protein [Dunaliella salina]
1388	pcri_g1635.t1	-0.406267	-4.23461	1	1		-3.23657	-4.23461	0.501935	0.702522		2	1	0	2	0	0		#N/A
1389	pcri_g8993.t1	-0.406267	-4.00008	1	1		0.399429	-4.00008	1	1		2	1	0	2	3	0		GFR40019.1 hypothetical protein Agub_g554 [Astrephomene gubernaculifera]
1390	pcri_g7674.t1	-0.406112	-4.07382	1	1		-0.129543	-4.07382	1	1		0	3	2	0	2	0		XP_040727017.1 uncharacterized protein BCR37DRAFT_344764 [Protomyces lactucae-debilis] >ORY85535.1 hypothetical protein BCR37DRAFT_344764 [Protomyces lactucae-debilis]
1391	pcri_g3341.t1	-0.405792	7.64204	0.0248984	0.116234		0.218147	7.64204	0.22754	0.420359		12959	12027	8943	8189	10652	11417		XP_022840352.1 Cytochrome c oxidase, subunit VIa [Ostreococcus tauri] >CEG00387.1 Cytochrome c oxidase, subunit VIa [Ostreococcus tauri]
1392	pcri_g9499.t1	-0.405744	10.7106	0.0245014	0.11498		0.245394	10.7106	0.173303	0.348302		111935	96456	71950	70959	90336	97197		#N/A
1393	pcri_g142.t1	-0.40565	7.75228	0.0249129	0.116234		0.214401	7.75228	0.235489	0.431033		13933	13058	9341	9176	11407	12380		XP_005644320.1 glycoside hydrolase [Coccomyxa subellipsoidea C-169] >EIE19776.1 glycoside hydrolase [Coccomyxa subellipsoidea C-169]
1394	pcri_g5160.t1	-0.404832	4.25343	0.0294219	0.131589		-0.266787	4.25343	0.154076	0.320031		1366	1265	996	808	781	882		XP_005649339.1 hypothetical protein COCSUDRAFT_41086 [Coccomyxa subellipsoidea C-169] >EIE24795.1 hypothetical protein COCSUDRAFT_41086 [Coccomyxa subellipsoidea C-169]
1395	pcri_g9557.t1	-0.404803	6.70895	0.0257627	0.118876		0.553621	6.70895	0.00231398	0.0125314		6408	5622	3940	4321	6363	7059		XP_005643275.1 stromal ascorbate peroxidase [Coccomyxa subellipsoidea C-169] >EIE18731.1 stromal ascorbate peroxidase [Coccomyxa subellipsoidea C-169]
1396	pcri_g3786.t1	-0.404633	4.72634	0.0296655	0.132227		1.1589	4.72634	5.14642e-10	1.51063e-08		1296	1232	859	877	2099	2189		KAF6252913.1 hypothetical protein COO60DRAFT_1274040 [Scenedesmus sp. NREL 46B-D3]
1397	pcri_g4237.t1	-0.404184	4.9623	0.0278302	0.126084		-0.236891	4.9623	0.19924	0.38443		2220	2059	1501	1437	1360	1398		KAI3426279.1 hypothetical protein D9Q98_008653 [Chlorella vulgaris]
1398	pcri_g5458.t1	-0.40403	6.11834	0.0265093	0.121359		0.439336	6.11834	0.0158509	0.0586725		4270	3955	2712	2940	4142	4333		XP_005849892.1 hypothetical protein CHLNCDRAFT_21212, partial [Chlorella variabilis] >EFN57790.1 hypothetical protein CHLNCDRAFT_21212, partial [Chlorella variabilis]
1399	pcri_g10050.t2	-0.403688	2.57469	0.0437246	0.174018		0.315229	2.57469	0.114919	0.260657		405	318	269	227	401	278		XP_005645179.1 short-chain dehydrogenase/reductase SDR [Coccomyxa subellipsoidea C-169] >EIE20635.1 short-chain dehydrogenase/reductase SDR [Coccomyxa subellipsoidea C-169]
1400	pcri_g3608.t1	-0.403618	-0.883252	0.218281	0.4826		-1.5667	-0.883252	0.000125942	0.00109341		43	40	26	31	21	0		#N/A
1401	pcri_g518.t1	-0.403575	6.90853	0.0259928	0.119464		0.0825505	6.90853	0.648947	0.822984		7998	7476	5405	5225	5936	6531		BDA46306.1 Oxysterol-binding protein-related protein 3A [Coccomyxa sp. Obi]
1402	pcri_g9238.t1	-0.403535	2.19622	0.0486926	0.187819		0.30353	2.19622	0.142531	0.302835		273	283	199	183	269	252		#N/A
1403	pcri_g9357.t1	-0.40292	6.11792	0.0266313	0.121864		-0.697369	6.11792	0.000137182	0.00118024		5387	4901	3546	3525	2455	2362		XP_005643383.1 phosphatases II, partial [Coccomyxa subellipsoidea C-169] >EIE18839.1 phosphatases II, partial [Coccomyxa subellipsoidea C-169]
1404	pcri_g3048.t1	-0.402738	5.5568	0.0274931	0.124935		-0.0133596	5.5568	0.94302	1		2994	3185	2180	2069	2236	2426		KAH7624734.1 putative Cyclic phosphodiesterase [Chlorella desiccata (nom. nud.)]
1405	pcri_g7103.t1	-0.402552	8.55319	0.0258505	0.119124		0.323736	8.55319	0.0729682	0.185636		22217	23524	15284	16194	21214	22363		BDA45755.1 probable Kinesin heavy chain at N-terminal half [Coccomyxa sp. Obi]
1406	pcri_g223.t1	-0.4023	10.2655	0.0257846	0.118925		1.21461	10.2655	2.97621e-11	1.05009e-09		64459	51045	39873	39500	100985	102711		XP_005648929.1 thiazole biosynthetic enzyme [Coccomyxa subellipsoidea C-169] >EIE24385.1 thiazole biosynthetic enzyme [Coccomyxa subellipsoidea C-169]
1407	pcri_g8168.t1	-0.402289	6.51287	0.0266721	0.121998		-0.131796	6.51287	0.468089	0.672393		6027	6254	4158	4293	4049	4492		KAA6427485.1 hypothetical protein FRX49_02148 [Trebouxia sp. A1-2]
1408	pcri_g2500.t1	-0.402228	-0.66344	0.255127	0.530032		0.758691	-0.66344	0.0268486	0.0887249		28	36	20	24	25	58		#N/A
1409	pcri_g162.t1	-0.401612	4.81932	0.0297881	0.132547		0.563073	4.81932	0.00230641	0.0125287		1542	1685	1096	1126	1847	1779		XP_005645909.1 hypothetical protein COCSUDRAFT_66847 [Coccomyxa subellipsoidea C-169] >EIE21365.1 hypothetical protein COCSUDRAFT_66847 [Coccomyxa subellipsoidea C-169]
1410	pcri_g4027.t1	-0.401196	-1.55581	0.386752	0.66765		0.811966	-1.55581	0.0558857	0.153546		0	32	14	8	19	24		XP_005643703.1 hypothetical protein COCSUDRAFT_49026 [Coccomyxa subellipsoidea C-169] >EIE19159.1 hypothetical protein COCSUDRAFT_49026 [Coccomyxa subellipsoidea C-169]
1411	pcri_g7121.t1	-0.401153	5.44242	0.0285427	0.128479		0.478142	5.44242	0.00906002	0.0374095		2610	2478	1752	1750	2506	2901		GBF88627.1 hypothetical protein Rsub_01342 [Raphidocelis subcapitata]
1412	pcri_g6624.t1	-0.401058	5.84628	0.0279038	0.126254		0.314119	5.84628	0.0850309	0.207344		3596	3420	2475	2353	3242	3401		KAG2447825.1 hypothetical protein HYH02_007281 [Chlamydomonas schloesseri]
1413	pcri_g9809.t1	-0.400653	3.50879	0.0354216	0.14943		0.239161	3.50879	0.212174	0.401253		678	730	433	538	458	820		CAD5119131.1 DgyrCDS7772 [Dimorphilus gyrociliatus]
1414	pcri_g8933.t1	-0.400101	6.69971	0.0274911	0.124935		0.379393	6.69971	0.0365666	0.111261		6157	6313	4340	4251	5887	6490		ABR16221.1 unknown [Picea sitchensis]
1415	pcri_g8606.t1	-0.399976	7.8827	0.0269649	0.123126		0.226218	7.8827	0.210547	0.399518		15138	14254	10340	9901	12823	13377		XP_005647759.1 hypothetical protein COCSUDRAFT_63572 [Coccomyxa subellipsoidea C-169] >EIE23215.1 hypothetical protein COCSUDRAFT_63572 [Coccomyxa subellipsoidea C-169]
1416	pcri_g8316.t1	-0.399809	4.25156	0.0319874	0.140015		0.216514	4.25156	0.246549	0.443184		1191	1181	791	844	1082	1015		KAH7622529.1 putative 50S ribosomal protein L31 [Chlorella desiccata (nom. nud.)]
1417	pcri_g10110.t1	-0.399686	4.76139	0.0304865	0.135129		0.31824	4.76139	0.0850894	0.20736		1723	1577	1063	1212	1451	1691		#N/A
1418	pcri_g8869.t1	-0.399656	-0.0415899	0.174075	0.419932		0.683871	-0.0415899	0.016832	0.0615646		60	43	22	49	66	60		#N/A
1419	pcri_g1979.t1	-0.399213	5.34351	0.0290659	0.13033		-0.324253	5.34351	0.0772712	0.193853		2833	2818	1970	1925	1632	1814		BDA43867.1 hypothetical protein COCOBI_05-0490 [Coccomyxa sp. Obi]
1420	pcri_g4680.t1	-0.399143	0.689816	0.0914502	0.281859		-0.545079	0.689816	0.0332379	0.103528		124	104	83	74	59	60		KAA6418949.1 Tubby-related 1 [Trebouxia sp. A1-2]
1421	pcri_g6434.t1	-0.399119	6.48166	0.0278872	0.126244		-0.263239	6.48166	0.147341	0.309976		6266	6043	4357	4125	3683	4149		PRW61570.1 Vacuolar acid trehalase [Chlorella sorokiniana]
1422	pcri_g10178.t1	-0.399039	-0.0549493	0.159705	0.397519		0.186695	-0.0549493	0.529698	0.725828		59	57	31	49	40	61		#N/A
1423	pcri_g320.t1	-0.398972	6.43592	0.0280723	0.126907		0.163513	6.43592	0.368021	0.574567		5384	5542	3776	3758	4597	4736		BDA41755.1 Protease 2 [Coccomyxa sp. Obi]
1424	pcri_g122.t1	-0.398845	2.87328	0.0418606	0.16852		0.181732	2.87328	0.360084	0.566453		446	470	351	280	369	425		#N/A
1425	pcri_g2517.t1	-0.398259	6.32169	0.0285613	0.128508		0.548274	6.32169	0.00259695	0.0136889		3331	5826	2997	3338	5388	4825		GBF88029.1 hypothetical protein Rsub_00741 [Raphidocelis subcapitata]
1426	pcri_g1783.t1	-0.398156	0.191643	0.140418	0.368048		-0.019882	0.191643	1	1		81	64	43	57	55	54		#N/A
1427	pcri_g8464.t1	-0.398062	3.76151	0.0345374	0.146763		-0.103629	3.76151	0.58827	0.775895		879	927	633	613	672	608		#N/A
1428	pcri_g5250.t1	-0.397782	6.66939	0.0285106	0.128389		0.684905	6.66939	0.000167843	0.00140869		5832	5417	3881	3879	6752	7049		KAG7671732.1 hypothetical protein KSW81_004618 [Chlorella desiccata (nom. nud.)] >KAH7618431.1 putative LL-diaminopimelate aminotransferase, chloroplastic [Chlorella desiccata (nom. nud.)]
1429	pcri_g1482.t1	-0.397508	7.85278	0.0278896	0.126244		-0.198859	7.85278	0.271116	0.470524		15178	16256	10875	10826	9960	10978		KAA6426472.1 vacuolar ATP synthase 16 kDa proteolipid subunit [Trebouxia sp. A1-2]
1430	pcri_g2185.t1	-0.397499	5.79281	0.0297661	0.132506		1.00017	5.79281	5.26928e-08	1.04183e-06		2369	3189	1650	2197	4094	4410		#N/A
1431	pcri_g7828.t1	-0.397409	5.53561	0.0301574	0.133907		0.848587	5.53561	3.87173e-06	5.16181e-05		2212	2665	1719	1649	3014	3718		KAG0586748.1 hypothetical protein KC19_2G114000 [Ceratodon purpureus]
1432	pcri_g5269.t1	-0.396708	6.75702	0.0290176	0.130169		1.09244	6.75702	2.44997e-09	6.35475e-08		5392	5145	3641	3634	8474	8682		XP_005645053.1 hypothetical protein COCSUDRAFT_54338 [Coccomyxa subellipsoidea C-169] >EIE20509.1 hypothetical protein COCSUDRAFT_54338 [Coccomyxa subellipsoidea C-169]
1433	pcri_g9154.t1	-0.396557	8.30961	0.0281861	0.127311		0.26737	8.30961	0.138674	0.297414		19683	19387	13770	13205	17052	18916		BDA40460.1 Dihydrolipoyl dehydrogenase [Coccomyxa sp. Obi]
1434	pcri_g6449.t1	-0.396017	5.72579	0.0301735	0.133921		0.478033	5.72579	0.00888596	0.0368074		3083	3095	2152	2116	3286	3286		KAA6427856.1 sulfate ABC transporter permease [Trebouxia sp. A1-2]
1435	pcri_g9878.t1	-0.395363	2.05455	0.0548889	0.203535		0.0944729	2.05455	0.660237	0.831166		211	315	183	181	194	237		#N/A
1436	pcri_g7584.t1	-0.395048	8.10067	0.0288347	0.129515		0.241298	8.10067	0.181523	0.360397		15525	18436	10300	13231	14928	15806		#N/A
1437	pcri_g6612.t1	-0.39495	4.53223	0.0327471	0.142153		-0.165198	4.53223	0.375004	0.582015		1427	1690	1103	1053	1077	1048		XP_005649798.1 hypothetical protein COCSUDRAFT_27890 [Coccomyxa subellipsoidea C-169] >EIE25254.1 hypothetical protein COCSUDRAFT_27890 [Coccomyxa subellipsoidea C-169]
1438	pcri_g9820.t1	-0.394848	4.7663	0.0327805	0.142239		0.554646	4.7663	0.00270154	0.0141265		1490	1618	975	1177	1660	1837		KAA6416618.1 putative sodium metabolite cotransporter chloroplastic-like [Trebouxia sp. A1-2] >KAA6418201.1 putative sodium metabolite cotransporter chloroplastic-like [Trebouxia sp. A1-2]
1439	pcri_g5782.t1	-0.39477	4.45847	0.0341039	0.14557		0.712418	4.45847	0.000129442	0.00112101		1163	1239	757	906	1390	1628		#N/A
1440	pcri_g6024.t1	-0.394658	6.88733	0.0294526	0.131613		-0.0289541	6.88733	0.87345	0.975927		8033	7521	5352	5402	5407	6276		#N/A
1441	pcri_g1326.t1	-0.394646	4.12183	0.0347944	0.147735		0.19649	4.12183	0.295261	0.496316		1105	1068	729	774	861	1049		BDA42386.1 probable cleavage and polyadenylation specificity factor subunit 4 [Coccomyxa sp. Obi]
1442	pcri_g9853.t1	-0.3943	2.15795	0.0488691	0.188203		-1.57224	2.15795	6.35553e-13	2.76347e-11		372	352	285	215	50	138		KDD71689.1 hypothetical protein H632_c4559p0, partial [Helicosporidium sp. ATCC 50920]
1443	pcri_g456.t1	-0.394022	5.69823	0.030846	0.136329		0.0768687	5.69823	0.674515	0.842661		3457	3209	2154	2460	2562	2823		XP_005649717.1 Qc-snare protein, Syn8/Syntaxin8-family [Coccomyxa subellipsoidea C-169] >EIE25173.1 Qc-snare protein, Syn8/Syntaxin8-family [Coccomyxa subellipsoidea C-169]
1444	pcri_g936.t1	-0.393847	4.76371	0.0328721	0.142265		0.181866	4.76371	0.325607	0.529079		1742	1662	1172	1183	1409	1549		KAA6427420.1 mitotic checkpoint BUB3-like [Trebouxia sp. A1-2]
1445	pcri_g6408.t1	-0.393585	7.93491	0.029479	0.131675		0.221143	7.93491	0.220894	0.413349		15283	15138	10338	10719	13476	13657		KAA6416910.1 beta-tubulin [Trebouxia sp. A1-2] >KAA6421795.1 beta-tubulin [Trebouxia sp. A1-2]
1446	pcri_g4882.t1	-0.393328	3.99647	0.0376074	0.155876		0.931828	3.99647	7.67054e-07	1.19613e-05		851	780	589	539	1192	1188		PRW59661.1 Bifunctional phosphatase chloroplastic [Chlorella sorokiniana]
1447	pcri_g4889.t1	-0.393078	6.0975	0.0308998	0.136337		0.423224	6.0975	0.0201415	0.0704247		3971	4126	2909	2695	3978	4346		KAA6425342.1 hypothetical protein FRX49_04835 [Trebouxia sp. A1-2]
1448	pcri_g5420.t1	-0.393066	5.49806	0.0314602	0.138459		-0.14104	5.49806	0.44139	0.647533		3028	3036	2108	2090	1993	2224		MCO5589386.1 hypothetical protein [Adiantum nelumboides]
1449	pcri_g8003.t1	-0.392826	7.721	0.0298165	0.132617		-0.259625	7.721	0.151	0.315566		14894	14083	10400	9651	8888	9663		KAA6429731.1 peroxisomal membrane PMP22 [Trebouxia sp. A1-2]
1450	pcri_g2975.t1	-0.39249	6.25019	0.0308962	0.136337		0.20599	6.25019	0.257277	0.454256		4285	5195	3115	3460	3987	4407		#N/A
1451	pcri_g5208.t1	-0.392152	5.6312	0.0316189	0.138983		-0.233681	5.6312	0.201245	0.387425		3506	3263	2251	2439	1981	2443		KAI3430419.1 hypothetical protein D9Q98_005014 [Chlorella vulgaris]
1452	pcri_g1945.t1	-0.392083	6.54308	0.0307811	0.136099		0.0730236	6.54308	0.687799	0.851541		5966	6007	4061	4236	4723	4930		KAA6429535.1 hypothetical protein FRX49_00927 [Trebouxia sp. A1-2]
1453	pcri_g6599.t1	-0.391837	5.43058	0.0321757	0.140604		0.0166422	5.43058	0.928951	1		2779	2822	1905	1977	2132	2211		BDA44124.1 probable S-adenosylmethionine mitochondrial carrier protein [Coccomyxa sp. Obi]
1454	pcri_g1829.t1	-0.391819	5.39529	0.032251	0.140816		0.028859	5.39529	0.876405	0.977007		2867	2587	1825	1954	1908	2369		KAF6256390.1 P-loop containing nucleoside triphosphate hydrolase protein [Scenedesmus sp. NREL 46B-D3]
1455	pcri_g1537.t1	-0.391798	5.87396	0.0316941	0.139165		0.358748	5.87396	0.0491691	0.139784		3690	3357	2359	2524	3237	3699		KAF6261010.1 hypothetical protein COO60DRAFT_1682678 [Scenedesmus sp. NREL 46B-D3]
1456	pcri_g5594.t1	-0.391778	3.25575	0.0631432	0.223842		2.72752	3.25575	6.78251e-40	1.57942e-37		249	210	149	169	1170	1158		#N/A
1457	pcri_g1466.t1	-0.391317	5.11772	0.0331446	0.142462		0.216581	5.11772	0.238912	0.435553		2219	2094	1487	1502	1776	2074		BDA50407.1 hypothetical protein COCOBI_16-0830 [Coccomyxa sp. Obi]
1458	pcri_g6496.t1	-0.390987	1.9421	0.0587209	0.213881		-0.347748	1.9421	0.103579	0.240612		227	303	227	140	169	150		KDD76719.1 peroxidase [Helicosporidium sp. ATCC 50920]
1459	pcri_g4848.t1	-0.389992	6.85735	0.0313577	0.138066		-0.552422	6.85735	0.00236849	0.0127606		8004	8706	5896	5699	4090	4673		KAA6424242.1 hypothetical protein FRX49_05454 [Trebouxia sp. A1-2]
1460	pcri_g1963.t1	-0.389744	8.28331	0.0309344	0.136374		-1.00292	8.28331	3.74175e-08	7.5841e-07		22090	25723	18277	14882	8820	9518		XP_005650712.1 hypothetical protein COCSUDRAFT_61158 [Coccomyxa subellipsoidea C-169] >EIE26168.1 hypothetical protein COCSUDRAFT_61158 [Coccomyxa subellipsoidea C-169]
1461	pcri_g4405.t1	-0.389292	6.98923	0.0318412	0.139608		0.744762	6.98923	4.24295e-05	0.000429169		6994	6752	4815	4724	8620	9068		KAH7619587.1 putative 1-deoxy-D-xylulose 5-phosphate reductoisomerase, chloroplastic [Chlorella desiccata (nom. nud.)]
1462	pcri_g91.t1	-0.389205	5.53589	0.0334915	0.143717		0.541765	5.53589	0.00309006	0.0157494		2673	2636	1890	1794	2798	3145		XP_005645559.1 hypothetical protein COCSUDRAFT_48237 [Coccomyxa subellipsoidea C-169] >EIE21015.1 hypothetical protein COCSUDRAFT_48237 [Coccomyxa subellipsoidea C-169]
1463	pcri_g6130.t1	-0.388786	6.49105	0.0324597	0.141315		0.716033	6.49105	8.50884e-05	0.000781456		4520	5282	3177	3639	6722	5603		WP_002628160.1 SDR family oxidoreductase [Cystobacter fuscus] >EPX60517.1 3-oxoacyl-[acyl-carrier protein] reductase [Cystobacter fuscus DSM 2262]
1464	pcri_g6605.t1	-0.387715	4.32541	0.0365692	0.152917		-0.390162	4.32541	0.0369044	0.111983		1338	1468	955	996	799	848		#N/A
1465	pcri_g2567.t1	-0.387682	5.53233	0.0338419	0.144806		-0.0477071	5.53233	0.795271	0.926784		2949	3131	2114	2112	2149	2379		PSC69551.1 glycosyl transferase [Micractinium conductrix]
1466	pcri_g7982.t1	-0.38745	2.96867	0.0465126	0.181665		0.16556	2.96867	0.400518	0.607763		489	489	324	356	419	424		#N/A
1467	pcri_g201.t1	-0.387342	1.60476	0.0722143	0.243245		-0.0122532	1.60476	0.962828	1		205	187	157	115	142	157		#N/A
1468	pcri_g3322.t1	-0.387311	6.37047	0.0329767	0.142265		-0.0893556	6.37047	0.623313	0.804408		5614	5355	3762	3862	3937	3985		KAA6428438.1 hypothetical protein FRX49_01314 [Trebouxia sp. A1-2]
1469	pcri_g3745.t1	-0.386783	6.96795	0.0328891	0.142265		0.433295	6.96795	0.0168735	0.0616302		7694	7042	5234	5006	7523	7775		KAA6429651.1 glutamate--tRNA chloroplastic mitochondrial-like [Trebouxia sp. A1-2]
1470	pcri_g7543.t1	-0.386469	7.72448	0.0325734	0.141636		-0.0884948	7.72448	0.62446	0.805083		13820	14204	9562	9935	9759	10535		CAD7705450.1 unnamed protein product [Ostreobium quekettii]
1471	pcri_g716.t1	-0.385976	4.49057	0.0384968	0.158386		0.873341	4.49057	2.7759e-06	3.82745e-05		1207	1126	795	828	1618	1670		PSC76630.1 hypothetical protein C2E20_0725 [Micractinium conductrix]
1472	pcri_g2486.t1	-0.385561	6.05157	0.0351843	0.148752		1.64129	6.05157	1.21172e-18	9.06972e-17		2657	2598	1644	2017	6378	6226		GBF95189.1 hypothetical protein Rsub_07904 [Raphidocelis subcapitata]
1473	pcri_g2405.t1	-0.385305	5.29004	0.0357609	0.150558		0.482907	5.29004	0.00849412	0.0354621		2175	2362	1623	1535	2537	2336		#N/A
1474	pcri_g4088.t2	-0.385093	5.0232	0.0372814	0.15491		1.06731	5.0232	8.58492e-09	1.98153e-07		1626	1547	1210	996	2543	2574		BDA50894.1 Epimerase family protein SDR39U1 homolog, chloroplastic [Coccomyxa sp. Obi]
1475	pcri_g1261.t1	-0.38508	4.05636	0.039576	0.161809		0.0740991	4.05636	0.695656	0.85709		995	1129	755	724	855	867		#N/A
1476	pcri_g6664.t1	-0.384531	6.67343	0.0340113	0.145293		-0.0522413	6.67343	0.773753	0.912979		6959	6459	4657	4685	4760	5216		XP_005651060.1 Snf7-domain-containing protein [Coccomyxa subellipsoidea C-169] >EIE26516.1 Snf7-domain-containing protein [Coccomyxa subellipsoidea C-169]
1477	pcri_g2594.t1	-0.384473	7.08146	0.033875	0.144888		0.459211	7.08146	0.0113133	0.0449572		7938	7877	5507	5507	7904	8870		PRW60985.1 50S ribosomal chloroplastic [Chlorella sorokiniana]
1478	pcri_g9804.t1	-0.384246	-3.03649	0.676001	0.877578		-0.958539	-3.03649	0.436384	0.642771		6	7	5	4	2	3		#N/A
1479	pcri_g6352.t1	-0.383868	2.89243	0.0520755	0.196224		0.720641	2.89243	0.000233931	0.0018473		388	414	273	286	514	504		#N/A
1480	pcri_g5218.t1	-0.38375	6.21339	0.03473	0.147522		-0.231632	6.21339	0.203078	0.389968		5277	4822	3446	3590	3277	3348		KAA6420900.1 hypothetical protein FRX49_09041 [Trebouxia sp. A1-2]
1481	pcri_g5132.t1	-0.38367	4.9325	0.0375867	0.155865		0.588289	4.9325	0.00142872	0.00847285		1781	1660	1159	1239	1768	2233		KAA6418514.1 hypothetical protein FRX49_11570 [Trebouxia sp. A1-2]
1482	pcri_g2020.t1	-0.383441	8.57986	0.0336861	0.144316		-1.04353	8.57986	1.04319e-08	2.35595e-07		31913	27045	20709	20349	10422	11644		XP_005849111.1 hypothetical protein CHLNCDRAFT_30565 [Chlorella variabilis] >EFN57009.1 hypothetical protein CHLNCDRAFT_30565 [Chlorella variabilis]
1483	pcri_g6031.t1	-0.383424	5.08165	0.0368218	0.15385		0.0680869	5.08165	0.712374	0.87055		2332	2004	1471	1550	1748	1752		KAA6427029.1 metal tolerance C4-like [Trebouxia sp. A1-2]
1484	pcri_g2447.t1	-0.382752	-0.10331	0.214773	0.477753		0.535127	-0.10331	0.0697478	0.179183		72	30	31	40	53	61		RYF10359.1 hypothetical protein EOO40_05300, partial [Deltaproteobacteria bacterium]
1485	pcri_g4032.t1	-0.382668	5.43513	0.0363442	0.152462		-0.12124	5.43513	0.508621	0.708325		2893	2865	2007	2008	1981	2104		PRW60930.1 carbohydrate-binding module family 48 [Chlorella sorokiniana]
1486	pcri_g7791.t1	-0.382354	5.35938	0.0369309	0.15406		0.338457	5.35938	0.0647659	0.170321		2370	2562	1764	1676	2320	2496		BDA40704.1 probable ubiquitin-NEDD8-like protein RUB1 [Coccomyxa sp. Obi]
1487	pcri_g2933.t1	-0.38224	7.0245	0.0349493	0.148124		0.422956	7.0245	0.0196394	0.0692003		8258	7081	5158	5539	7988	7853		PRW32492.1 sulfite reductase isoform B [Chlorella sorokiniana]
1488	pcri_g5115.t1	-0.381982	8.91151	0.0343546	0.146283		0.0846363	8.91151	0.638894	0.816078		32214	29241	20260	22625	22620	27811		BDA42308.1 Pyruvate kinase, cytosolic isozyme [Coccomyxa sp. Obi]
1489	pcri_g5328.t1	-0.381556	4.8642	0.0386	0.158685		0.363907	4.8642	0.0485472	0.138407		1890	1588	1143	1284	1585	1876		KAF6260156.1 parvulin-type peptidyl-prolyl cis-trans isomerase [Scenedesmus sp. NREL 46B-D3]
1490	pcri_g4861.t1	-0.381478	6.597	0.0358724	0.150906		0.989953	6.597	6.22094e-08	1.2117e-06		4922	4757	3164	3595	6966	7897		BDA45015.1 3-ketoacyl-CoA synthase 4 [Coccomyxa sp. Obi]
1491	pcri_g856.t1	-0.381391	6.43968	0.0358398	0.150829		0.432175	6.43968	0.0174173	0.0630236		5289	4905	3410	3706	5230	5384		XP_005846526.1 hypothetical protein CHLNCDRAFT_24830 [Chlorella variabilis] >EFN54424.1 hypothetical protein CHLNCDRAFT_24830 [Chlorella variabilis]
1492	pcri_g6914.t1	-0.38105	4.78155	0.0383001	0.157824		-0.644424	4.78155	0.000518488	0.00364158		2131	1875	1446	1348	943	1037		NLH71514.1 hypothetical protein [Verrucomicrobia bacterium]
1493	pcri_g8070.t1	-0.380918	6.94021	0.0357422	0.150558		0.763197	6.94021	2.7479e-05	0.000295336		6604	6558	4595	4594	8194	9079		BDA49085.1 ATPase family AAA domain-containing protein 3 [Coccomyxa sp. Obi]
1494	pcri_g4834.t1	-0.380847	7.69363	0.0352042	0.148752		0.0262273	7.69363	0.884854	0.981828		14055	12685	9161	9505	10300	10723		BDA45696.1 probable dipeptidyl aminopeptidase BIII at C-terminar half [Coccomyxa sp. Obi]
1495	pcri_g5822.t1	-0.380631	6.76044	0.0358995	0.150959		0.358404	6.76044	0.0481826	0.137826		6842	6128	4521	4532	6158	6691		KAA6421851.1 ATP-binding cassette superfamily [Trebouxia sp. A1-2]
1496	pcri_g4742.t1	-0.380602	8.99055	0.0351032	0.148565		1.39774	8.99055	2.71661e-14	1.31793e-12		24139	20063	15144	15706	42459	47567		RMZ56203.1 hypothetical protein APUTEX25_002393, partial [Auxenochlorella protothecoides]
1497	pcri_g2422.t1	-0.380445	-0.63471	0.231618	0.501264		-0.464782	-0.63471	0.198535	0.383435		42	44	32	28	26	22		#N/A
1498	pcri_g7.t1	-0.380376	1.3299	0.0836896	0.266502		-0.256127	1.3299	0.272541	0.471826		159	179	125	111	101	118		#N/A
1499	pcri_g1167.t1	-0.380249	5.43736	0.0378019	0.156304		0.328112	5.43736	0.0731262	0.185924		2530	2685	1757	1888	2373	2695		BDA41830.1 probable vesicle transport protein SFT2A [Coccomyxa sp. Obi]
1500	pcri_g5087.t1	-0.379932	5.59054	0.0375097	0.155731		0.0337437	5.59054	0.854921	0.965449		3168	3038	2211	2123	2209	2715		KAA6424818.1 putative mitochondrial import inner membrane translocase subunit TIM21-like [Trebouxia sp. A1-2]
1501	pcri_g1392.t1	-0.379732	3.35794	0.0470743	0.183483		0.103638	3.35794	0.59297	0.779151		636	660	389	518	521	556		XP_042925850.1 uncharacterized protein CHLRE_03g162250v5 [Chlamydomonas reinhardtii] >PNW84881.1 hypothetical protein CHLRE_03g162250v5 [Chlamydomonas reinhardtii]
1502	pcri_g8574.t1	-0.379573	3.49194	0.0481939	0.1867		0.762633	3.49194	6.68012e-05	0.000633493		554	646	421	418	729	849		BDA41510.1 hypothetical protein COCOBI_02-2910 [Coccomyxa sp. Obi]
1503	pcri_g4339.t1	-0.379292	1.61823	0.078262	0.255326		-0.154413	1.61823	0.495784	0.698525		213	193	120	164	137	145		MBT5664718.1 acetyl-coenzyme A synthetase [Rhodospirillaceae bacterium]
1504	pcri_g2144.t1	-0.379151	4.52533	0.0412796	0.166822		0.519808	4.52533	0.00510816	0.0236224		1323	1313	945	897	1439	1483		PSC76034.1 putative pyridoxal 5 -phosphate synthase subunit PDX2 [Micractinium conductrix]
1505	pcri_g3104.t1	-0.379113	5.30822	0.0384074	0.158142		-0.031147	5.30822	0.866548	0.972014		2492	2676	1793	1821	1893	2021		XP_005644768.1 ubiquinone biosynthesis O-methyltransferase [Coccomyxa subellipsoidea C-169] >EIE20224.1 ubiquinone biosynthesis O-methyltransferase [Coccomyxa subellipsoidea C-169]
1506	pcri_g1986.t1	-0.379099	-1.98139	0.396903	0.677054		-0.955489	-1.98139	0.0840877	0.205661		19	14	14	9	7	6		#N/A
1507	pcri_g6094.t1	-0.378939	5.76383	0.0376935	0.155999		-0.0333161	5.76383	0.856209	0.966209		3372	3719	2458	2502	2641	2719		XP_005844185.1 hypothetical protein CHLNCDRAFT_139345 [Chlorella variabilis] >EFN52083.1 hypothetical protein CHLNCDRAFT_139345 [Chlorella variabilis]
1508	pcri_g3444.t1	-0.37891	6.61144	0.0368706	0.153992		0.357129	6.61144	0.0491313	0.139719		6252	5441	4056	4115	5722	5851		BDA42359.1 Trigger factor [Coccomyxa sp. Obi]
1509	pcri_g3469.t1	-0.378842	5.4192	0.0384851	0.158386		0.220199	5.4192	0.229267	0.422675		2745	2539	1813	1881	2270	2494		XP_005644421.1 hypothetical protein COCSUDRAFT_48717 [Coccomyxa subellipsoidea C-169] >EIE19877.1 hypothetical protein COCSUDRAFT_48717 [Coccomyxa subellipsoidea C-169]
1510	pcri_g7914.t1	-0.378814	3.58102	0.0457921	0.179569		0.10712	3.58102	0.576843	0.765206		883	631	396	664	556	708		GFR42337.1 hypothetical protein Agub_g3245, partial [Astrephomene gubernaculifera]
1511	pcri_g2719.t1	-0.378602	6.75058	0.0369628	0.154132		0.548994	6.75058	0.00251144	0.013332		6180	6066	4232	4332	6608	7265		KAA6427933.1 eukaryotic initiation factor [Trebouxia sp. A1-2]
1512	pcri_g9057.t1	-0.37858	5.53431	0.0387216	0.15908		0.659311	5.53431	0.000322001	0.00242055		2725	2387	1780	1793	3101	3138		PRW58169.1 surfeit locus 6-like protein [Chlorella sorokiniana]
1513	pcri_g860.t1	-0.378501	6.00564	0.0376783	0.155998		0.201934	6.00564	0.267546	0.466413		3938	4028	2719	2854	3555	3528		KAG2438220.1 hypothetical protein HYH02_010921 [Chlamydomonas schloesseri]
1514	pcri_g1062.t1	-0.378374	6.43731	0.0371958	0.154734		0.0294631	6.43731	0.871682	0.974748		5559	5607	3853	3958	4432	4377		#N/A
1515	pcri_g901.t1	-0.378123	3.00276	0.0529754	0.198479		0.304802	3.00276	0.117046	0.263939		462	503	348	327	434	490		#N/A
1516	pcri_g847.t1	-0.377958	6.96408	0.0370514	0.154324		0.315704	6.96408	0.0814722	0.200706		7777	7297	5229	5315	7124	7391		KAA6418339.1 methionine sulfoxide reductase B [Trebouxia sp. A1-2]
1517	pcri_g6003.t1	-0.377452	5.10247	0.0398274	0.162578		0.105407	5.10247	0.567255	0.756889		2203	2147	1478	1567	1770	1853		KAA6424336.1 hypothetical protein FRX49_05548 [Trebouxia sp. A1-2]
1518	pcri_g4263.t1	-0.376977	6.70049	0.0379398	0.156647		0.854823	6.70049	2.78152e-06	3.83016e-05		5599	5228	3559	4024	7688	7452		PSC69448.1 flagellar associated [Micractinium conductrix] >PSC69505.1 flagellar associated [Micractinium conductrix]
1519	pcri_g8735.t1	-0.376888	4.96853	0.0411711	0.166448		0.734957	4.96853	6.87356e-05	0.000650409		1664	1709	1169	1193	2058	2296		#N/A
1520	pcri_g3887.t1	-0.376885	10.2319	0.0367365	0.153555		1.67902	10.2319	1.11042e-19	9.23503e-18		45913	47552	31716	33755	117335	114200		#N/A
1521	pcri_g1439.t1	-0.376668	5.47792	0.0397531	0.162407		0.565005	5.47792	0.00204551	0.0113292		2530	2509	1777	1751	2899	2870		BDA47506.1 probable transcriptional regulatory protein rxt3 at N-terminal half [Coccomyxa sp. Obi]
1522	pcri_g432.t1	-0.375173	5.24031	0.0423469	0.17002		1.45609	5.24031	5.79109e-15	3.0042e-13		1581	1617	1069	1174	3406	3393		KAI3428836.1 hypothetical protein D9Q98_007653 [Chlorella vulgaris]
1523	pcri_g4529.t1	-0.375161	-1.6097	0.38422	0.665494		-0.310409	-1.6097	0.527702	0.724174		21	19	10	18	6	19		BDA41058.1 LARGE xylosyl- and glucuronyltransferase 1 [Coccomyxa sp. Obi]
1524	pcri_g5002.t1	-0.374924	8.31105	0.0380486	0.157035		0.988937	8.31105	5.62274e-08	1.10753e-06		15912	15761	10989	11218	22806	26029		KAF6257524.1 Ribokinase-like protein [Scenedesmus sp. NREL 46B-D3]
1525	pcri_g5692.t1	-0.374881	5.34335	0.0410169	0.16608		0.584414	5.34335	0.00144951	0.00857675		2302	2260	1518	1682	2611	2693		XP_005650588.1 tyrosyl-tRNA synthetase [Coccomyxa subellipsoidea C-169] >EIE26044.1 tyrosyl-tRNA synthetase [Coccomyxa subellipsoidea C-169]
1526	pcri_g6124.t1	-0.374724	-1.65122	0.38422	0.665494		-0.493711	-1.65122	0.365237	0.571505		21	19	12	16	4	18		XP_005644948.1 hypothetical protein COCSUDRAFT_33964 [Coccomyxa subellipsoidea C-169] >EIE20404.1 hypothetical protein COCSUDRAFT_33964 [Coccomyxa subellipsoidea C-169]
1527	pcri_g1479.t1	-0.374672	1.58625	0.0824216	0.264274		0.118909	1.58625	0.610205	0.79413		190	184	142	120	100	218		#N/A
1528	pcri_g2014.t1	-0.374669	3.75079	0.0462531	0.180921		-0.392991	3.75079	0.0387077	0.116557		984	891	666	648	530	578		#N/A
1529	pcri_g3879.t1	-0.373907	6.2338	0.040197	0.163614		1.01055	6.2338	3.52555e-08	7.1876e-07		3814	3633	2591	2633	5689	5954		XP_005651050.1 eukaryotic translation initiation factor 3, subunit 6 [Coccomyxa subellipsoidea C-169] >EIE26506.1 eukaryotic translation initiation factor 3, subunit 6 [Coccomyxa subellipsoidea C-169]
1530	pcri_g6802.t1	-0.373902	4.64046	0.0445086	0.176335		0.980044	4.64046	1.3997e-07	2.5444e-06		1209	1279	867	879	1878	1931		GIL81766.1 hypothetical protein Vretifemale_10770 [Volvox reticuliferus] >GIL95324.1 hypothetical protein Vretimale_1372 [Volvox reticuliferus]
1531	pcri_g4694.t1	-0.373797	5.87226	0.0406688	0.164931		0.778253	5.87226	2.12164e-05	0.000233291		3007	3218	2133	2237	4007	4286		BDA46321.1 probable protein TIC 62, chloroplastic at C-terminar half [Coccomyxa sp. Obi]
1532	pcri_g471.t1	-0.373376	4.62897	0.0443169	0.175708		0.686661	4.62897	0.000214262	0.00171703		1419	1280	965	928	1605	1770		PSC72524.1 uridylate kinase [Micractinium conductrix]
1533	pcri_g2596.t1	-0.373144	0.670497	0.129856	0.35035		0.0695347	0.670497	0.813623	0.939023		103	95	62	77	86	75		#N/A
1534	pcri_g4763.t2	-0.373054	4.75627	0.0436339	0.173723		0.448498	4.75627	0.0152389	0.0569298		1680	1466	1112	1095	1620	1713		BDA51136.1 hypothetical protein COCOBI_18-0110 [Coccomyxa sp. Obi]
1535	pcri_g262.t1	-0.372489	5.20922	0.0424041	0.170166		0.299955	5.20922	0.102247	0.238258		2298	2171	1553	1585	2096	2177		XP_005851881.1 hypothetical protein CHLNCDRAFT_133463 [Chlorella variabilis] >EFN59779.1 hypothetical protein CHLNCDRAFT_133463 [Chlorella variabilis]
1536	pcri_g3526.t1	-0.371987	6.0165	0.0411244	0.166323		0.299757	6.0165	0.0998041	0.234266		3846	3974	2760	2734	3544	3947		KAA6429587.1 hypothetical protein FRX49_00022 [Trebouxia sp. A1-2]
1537	pcri_g902.t1	-0.371592	5.36198	0.0447477	0.176705		1.84753	5.36198	1.00269e-22	1.04924e-20		1593	1378	975	1113	4071	4236		PRW20488.1 peptidyl-prolyl cis-trans isomerase FKBP53 [Chlorella sorokiniana]
1538	pcri_g8208.t1	-0.37112	6.05912	0.0414767	0.16736		0.185836	6.05912	0.307443	0.509863		4188	4085	2724	3095	3412	3918		XP_005649261.1 NAD(P)-binding protein [Coccomyxa subellipsoidea C-169] >EIE24717.1 NAD(P)-binding protein [Coccomyxa subellipsoidea C-169]
1539	pcri_g3062.t1	-0.370959	4.12744	0.0491633	0.188988		0.989886	4.12744	1.40344e-07	2.5444e-06		840	894	622	597	1286	1395		PRW39334.1 2-dehydro-3-deoxyphosphooctonate aldolase 1 [Chlorella sorokiniana]
1540	pcri_g900.t1	-0.370879	4.45315	0.04584	0.17964		0.308866	4.45315	0.0964374	0.228222		1265	1370	841	1014	1290	1246		BDA48483.1 hypothetical protein COCOBI_12-1620 [Coccomyxa sp. Obi]
1541	pcri_g9641.t1	-0.370706	-2.59277	0.629572	0.848307		-1.11509	-2.59277	0.150122	0.314123		13	7	9	5	7	0		#N/A
1542	pcri_g8038.t1	-0.370616	4.68409	0.044628	0.176474		-0.0810507	4.68409	0.663045	0.833162		1706	1669	1097	1278	1144	1343		KAA6422737.1 centrosome SAS6, partial [Trebouxia sp. A1-2]
1543	pcri_g5790.t1	-0.370406	5.4894	0.0430194	0.171799		0.434799	5.4894	0.0175325	0.0633092		2730	2514	1787	1901	2660	2856		BDA41236.1 GTPase Obg [Coccomyxa sp. Obi]
1544	pcri_g5619.t1	-0.370336	5.36188	0.0432618	0.172635		0.316782	5.36188	0.0838616	0.205324		2639	2306	1777	1698	2260	2536		KAG2493986.1 hypothetical protein HYH03_007913 [Edaphochlamys debaryana]
1545	pcri_g9752.t1	-0.37004	1.20271	0.095527	0.290153		-0.345354	1.20271	0.142852	0.303332		160	153	117	103	86	106		#N/A
1546	pcri_g9940.t1	-0.370013	3.94184	0.0489318	0.188375		0.215672	3.94184	0.252482	0.449029		1035	855	642	687	832	875		KAA6424740.1 Zinc transporter, partial [Trebouxia sp. A1-2]
1547	pcri_g7484.t1	-0.369862	8.51635	0.0405513	0.16464		0.0676246	8.51635	0.707885	0.866277		20475	26121	16432	16383	18388	19675		#N/A
1548	pcri_g522.t1	-0.369448	5.47337	0.0436209	0.173723		0.462547	5.47337	0.0115307	0.0455964		2577	2568	1796	1825	2747	2769		KAA6417003.1 hypothetical protein FRX49_13038 [Trebouxia sp. A1-2] >KAA6422437.1 hypothetical protein FRX49_07612 [Trebouxia sp. A1-2]
1549	pcri_g8731.t1	-0.369349	4.46249	0.0471945	0.183575		0.575259	4.46249	0.00197127	0.0109994		1249	1226	858	884	1405	1466		PSC68783.1 water dikinase [Micractinium conductrix]
1550	pcri_g1987.t1	-0.369228	6.33852	0.0424573	0.170182		0.785395	6.33852	1.68601e-05	0.000191002		4422	4148	2903	3130	5607	5893		BDA49521.1 Uncharacterized oxidoreductase At1g06690, chloroplastic [Coccomyxa sp. Obi]
1551	pcri_g2263.t1	-0.36908	6.37024	0.0421019	0.169296		-0.180927	6.37024	0.319589	0.52344		5312	5765	3772	4031	3762	3847		BDA47080.1 Vacuolar transporter chaperone 4 [Coccomyxa sp. Obi]
1552	pcri_g5567.t1	-0.368552	8.15777	0.0413389	0.166997		-0.238048	8.15777	0.187479	0.368868		19504	19174	13672	13561	11689	13920		BDA46132.1 Alanine aminotransferase 2 [Coccomyxa sp. Obi]
1553	pcri_g6303.t1	-0.368194	5.08716	0.0451703	0.177687		0.309604	5.08716	0.0921687	0.220008		2059	2029	1361	1520	1941	2006		PRW58578.1 imidazoleglycerol-phosphate dehydratase [Chlorella sorokiniana]
1554	pcri_g7807.t1	-0.368123	2.01604	0.0734106	0.245773		-0.251734	2.01604	0.232384	0.426771		273	271	199	184	174	182		KAI3428464.1 hypothetical protein D9Q98_007289 [Chlorella vulgaris]
1555	pcri_g2201.t1	-0.367983	5.524	0.0447562	0.176705		0.89823	5.524	1.03427e-06	1.56846e-05		2461	2243	1547	1768	3421	3403		BDA41025.1 Pescadillo homolog [Coccomyxa sp. Obi]
1556	pcri_g371.t1	-0.367588	7.00492	0.0424156	0.170166		-0.145641	7.00492	0.421444	0.628566		8746	8336	6118	5914	5708	6341		#N/A
1557	pcri_g6466.t1	-0.36735	7.14787	0.0424629	0.170182		-0.100505	7.14787	0.578926	0.767046		9459	9231	6448	6726	6559	7038		BDA42606.1 probable CSC1-like protein ERD4 at C-terminar half [Coccomyxa sp. Obi]
1558	pcri_g9746.t1	-0.367338	-3.07356	0.640098	0.854361		0.21414	-3.07356	0.809464	0.936289		4	6	0	7	9	0		#N/A
1559	pcri_g9427.t1	-0.367314	9.37824	0.0417876	0.168413		-0.00621824	9.37824	0.97259	1		35373	50530	31735	28864	35099	31500		WP_068470682.1 cellulase family glycosylhydrolase [Parachlamydia sp. C2]
1560	pcri_g2784.t1	-0.366996	6.39736	0.0433084	0.17269		0.00217435	6.39736	0.991236	1		5128	5739	4007	3653	4174	4316		XP_005645090.1 allophanate hydrolase [Coccomyxa subellipsoidea C-169] >EIE20546.1 allophanate hydrolase [Coccomyxa subellipsoidea C-169]
1561	pcri_g200.t1	-0.36697	7.57507	0.0425018	0.170251		0.247645	7.57507	0.17081	0.34448		12231	11065	8194	8222	10205	11383		PRW60999.1 cysteine desulfurase [Chlorella sorokiniana]
1562	pcri_g1431.t1	-0.366903	3.97468	0.0505911	0.1925		0.198734	3.97468	0.291833	0.491975		764	1170	713	652	780	959		#N/A
1563	pcri_g8890.t1	-0.366564	5.10489	0.0461029	0.180535		0.321388	5.10489	0.080393	0.199017		2092	2032	1439	1469	1933	2089		BDA41310.1 hypothetical protein COCOBI_02-0900 [Coccomyxa sp. Obi]
1564	pcri_g366.t1	-0.366467	4.19288	0.0498964	0.19079		0.343862	4.19288	0.0658973	0.172118		1036	1140	770	765	992	1168		KAA6426548.1 gamma-tubulin complex component 4 protein [Trebouxia sp. A1-2]
1565	pcri_g1059.t1	-0.366403	5.16683	0.0468298	0.182767		0.988827	5.16683	8.77464e-08	1.6676e-06		1759	1804	1167	1348	2653	2868		BDA43107.1 U3 small nucleolar ribonucleoprotein protein IMP4 [Coccomyxa sp. Obi]
1566	pcri_g9807.t1	-0.366329	-3.27741	0.640098	0.854361		-0.910166	-3.27741	0.557362	0.74889		4	6	4	3	2	2		#N/A
1567	pcri_g724.t1	-0.366288	-2.46701	0.640098	0.854361		1.87073	-2.46701	0.00106665	0.00665721		10	0	0	7	15	14		XP_005643646.1 histone H3 [Coccomyxa subellipsoidea C-169] >XP_005643655.1 histone H3 [Coccomyxa subellipsoidea C-169] >XP_005643677.1 histone H3 [Coccomyxa subellipsoidea C-169] >XP_005643713.1 histone H3 [Coccomyxa subellipsoidea C-169] >XP_005646405.1 histone H3 [Coccomyxa subellipsoidea C-169] >XP_005646414.1 histone H3 [Coccomyxa subellipsoidea C-169] >XP_005648178.1 histone H3 [Coccomyxa su…
1568	pcri_g802.t1	-0.365903	6.90973	0.0434735	0.173282		0.030137	6.90973	0.868358	0.973003		7578	7831	5441	5431	5835	6460		KAI3436656.1 hypothetical protein D9Q98_006072 [Chlorella vulgaris]
1569	pcri_g6810.t2	-0.365834	4.31433	0.0500024	0.190814		0.509066	4.31433	0.00632051	0.0281002		1173	1097	847	753	1217	1305		XP_005651777.1 LIPOYLtransferase 2 [Coccomyxa subellipsoidea C-169] >EIE27233.1 LIPOYLtransferase 2 [Coccomyxa subellipsoidea C-169]
1570	pcri_g2551.t1	-0.365637	5.88819	0.0449593	0.177123		0.405745	5.88819	0.0260871	0.086618		3367	3581	2356	2550	3567	3616		#N/A
1571	pcri_g4627.t1	-0.365563	4.49708	0.0496341	0.190101		0.729867	4.49708	8.70614e-05	0.000796783		1187	1235	823	887	1499	1640		KAG2494930.1 hypothetical protein HYH03_006865 [Edaphochlamys debaryana]
1572	pcri_g9715.t1	-0.364895	-0.622723	0.216041	0.479639		-1.12468	-0.622723	0.00114057	0.00705552		63	32	26	41	6	28		#N/A
1573	pcri_g647.t1	-0.364692	7.06705	0.0441914	0.175343		0.568042	7.06705	0.00174794	0.00998726		7627	7450	4998	5654	8368	9103		BDA43455.1 Alpha-amylase isozyme 2A at C-terminar half [Coccomyxa sp. Obi]
1574	pcri_g7609.t1	-0.364253	6.62819	0.0446275	0.176474		-0.11015	6.62819	0.544016	0.737728		6503	6539	4627	4584	4586	4858		BDA49448.1 V-type proton ATPase catalytic subunit A [Coccomyxa sp. Obi]
1575	pcri_g4931.t1	-0.36402	6.82097	0.0448213	0.176705		0.624316	6.82097	0.000592729	0.00407025		6559	5957	4447	4390	7349	7724		XP_031252871.1 protein TIC 40, chloroplastic-like [Pistacia vera]
1576	pcri_g1122.t1	-0.36389	6.6705	0.0448192	0.176705		-0.0293299	6.6705	0.872099	0.97508		6546	6662	4437	4900	4931	5186		CAD7695232.1 unnamed protein product [Ostreobium quekettii]
1577	pcri_g4778.t1	-0.363855	5.59897	0.0463458	0.181148		0.0762723	5.59897	0.677144	0.843532		3183	2961	2138	2202	2530	2527		BDA44380.1 Aspartokinase 2, chloroplastic [Coccomyxa sp. Obi]
1578	pcri_g1850.t1	-0.363826	5.49852	0.0464396	0.181447		-0.14463	5.49852	0.429715	0.636375		3024	2974	2213	2022	1988	2259		XP_005846421.1 hypothetical protein CHLNCDRAFT_25015 [Chlorella variabilis] >EFN54319.1 hypothetical protein CHLNCDRAFT_25015 [Chlorella variabilis]
1579	pcri_g7436.t1	-0.363761	3.88325	0.052618	0.197842		-0.118421	3.88325	0.533469	0.72839		1039	906	705	668	736	660		BDA42911.1 E3 ubiquitin-protein ligase AIP2 [Coccomyxa sp. Obi]
1580	pcri_g8726.t1	-0.363564	4.08311	0.0515889	0.194951		-0.0681315	4.08311	0.71945	0.875522		1116	1095	744	819	800	849		GAQ78464.1 cyclophilin [Klebsormidium nitens]
1581	pcri_g6440.t1	-0.363401	5.20955	0.0471919	0.183575		-0.36509	5.20955	0.0470855	0.135417		2634	2480	1812	1801	1511	1593		PRW61570.1 Vacuolar acid trehalase [Chlorella sorokiniana]
1582	pcri_g2105.t1	-0.363275	1.41141	0.107637	0.314868		0.607803	1.41141	0.00585715	0.0264328		151	140	74	132	183	163		BDA41509.1 hypothetical protein COCOBI_02-2900 [Coccomyxa sp. Obi]
1583	pcri_g380.t1	-0.363167	7.91902	0.0444919	0.176335		-0.0481635	7.91902	0.789873	0.923575		16018	15491	11253	11012	11049	12824		KFK24633.1 hypothetical protein AALP_AA8G005000 [Arabis alpina]
1584	pcri_g2776.t1	-0.362961	1.05251	0.111041	0.32061		-0.385333	1.05251	0.102152	0.238143		164	119	88	112	65	105		#N/A
1585	pcri_g6610.t1	-0.36287	6.56015	0.0455022	0.178784		-0.113318	6.56015	0.532632	0.727863		5683	6750	4393	4403	4332	4669		XP_005649798.1 hypothetical protein COCSUDRAFT_27890 [Coccomyxa subellipsoidea C-169] >EIE25254.1 hypothetical protein COCSUDRAFT_27890 [Coccomyxa subellipsoidea C-169]
1586	pcri_g2360.t1	-0.362608	5.22422	0.0483176	0.186824		0.464021	5.22422	0.0115019	0.0454995		2086	2226	1600	1448	2211	2448		XP_005646680.1 tubulin binding cofactor A [Coccomyxa subellipsoidea C-169] >EIE22136.1 tubulin binding cofactor A [Coccomyxa subellipsoidea C-169]
1587	pcri_g7685.t1	-0.362134	5.40837	0.0478163	0.185374		0.107261	5.40837	0.558857	0.750418		2620	2720	1916	1861	2107	2402		BDA46771.1 FAS-associated factor 2 [Coccomyxa sp. Obi]
1588	pcri_g7333.t1	-0.362095	5.59879	0.0475699	0.184767		0.319339	5.59879	0.0805839	0.199222		2930	2871	1961	2144	2792	2870		BDA48673.1 U3 small nucleolar RNA-interacting protein 2 [Coccomyxa sp. Obi]
1589	pcri_g9452.t1	-0.361896	4.4459	0.0511944	0.194175		0.170009	4.4459	0.361071	0.567521		1382	1318	896	1015	1162	1215		XP_005845262.1 hypothetical protein CHLNCDRAFT_58586 [Chlorella variabilis] >EFN53160.1 hypothetical protein CHLNCDRAFT_58586 [Chlorella variabilis]
1590	pcri_g1139.t1	-0.361596	5.78133	0.0474592	0.184536		0.228296	5.78133	0.210861	0.400001		3514	3216	2263	2500	2955	3219		KAG7667648.1 hypothetical protein KSW81_005574 [Chlorella desiccata (nom. nud.)] >KAH7623528.1 putative ADP-ribosylation factor GTPase-activating protein AGD5 [Chlorella desiccata (nom. nud.)]
1591	pcri_g5330.t1	-0.361169	6.22894	0.0471128	0.183483		0.413982	6.22894	0.022891	0.0780859		4342	4424	3016	3191	4371	4783		PRW59225.1 tRNA-2-methylthio-N(6)-dimethylallyladenosin e synthase [Chlorella sorokiniana]
1592	pcri_g2214.t1	-0.361017	8.91658	0.0454794	0.178762		-0.171232	8.91658	0.342449	0.548285		33602	30839	22268	23344	21250	23602		BDA50948.1 probable endoglucanase E-4 at C-terminar half [Coccomyxa sp. Obi]
1593	pcri_g4393.t1	-0.361004	7.28627	0.0463425	0.181148		0.972294	7.28627	9.81284e-08	1.83623e-06		7830	7713	5491	5511	11353	12552		XP_009013982.1 hypothetical protein HELRODRAFT_185427 [Helobdella robusta] >ESO08193.1 hypothetical protein HELRODRAFT_185427 [Helobdella robusta]
1594	pcri_g3394.t1	-0.36099	3.74867	0.0560258	0.206578		0.202279	3.74867	0.285984	0.486339		827	823	535	634	750	735		PRW20298.1 NADH dehydrogenase (ubiquinone) complex assembly factor 6 [Chlorella sorokiniana]
1595	pcri_g2143.t1	-0.36099	4.56212	0.0510478	0.193745		-0.0141611	4.56212	0.941566	1		1592	1455	1082	1074	1115	1250		#N/A
1596	pcri_g6101.t1	-0.360974	4.5796	0.0529098	0.198369		1.06547	4.5796	1.12115e-08	2.52114e-07		1060	1244	770	863	1899	1876		BDA40981.1 hypothetical protein COCOBI_01-6360 [Coccomyxa sp. Obi]
1597	pcri_g1164.t1	-0.360412	4.94453	0.0496674	0.190159		-0.463573	4.94453	0.0120954	0.0473468		2084	2236	1535	1525	1201	1254		KXZ42698.1 hypothetical protein GPECTOR_124g498 [Gonium pectorale]
1598	pcri_g8645.t1	-0.360381	5.92676	0.0477108	0.185102		-0.306496	5.92676	0.092892	0.221634		4156	4155	2970	2915	2549	2718		XP_005649243.1 MFS general substrate transporter [Coccomyxa subellipsoidea C-169] >EIE24699.1 MFS general substrate transporter [Coccomyxa subellipsoidea C-169]
1599	pcri_g9992.t1	-0.360286	7.70016	0.0461873	0.180731		-1.25469	7.70016	7.99793e-12	3.01476e-10		18260	14294	11892	11131	4902	5801		KAA6427073.1 hypothetical protein FRX49_02830 [Trebouxia sp. A1-2]
1600	pcri_g10042.t1	-0.360038	1.89617	0.0840382	0.26726		-0.142106	1.89617	0.513892	0.713376		236	252	156	190	180	166		#N/A
1601	pcri_g3110.t1	-0.359903	6.38571	0.0476051	0.184829		0.220213	6.38571	0.225449	0.418094		5328	4918	3711	3543	4535	4819		PSC69683.1 Prolyl endopeptidase [Micractinium conductrix]
1602	pcri_g7376.t1	-0.359834	4.84219	0.0506176	0.192531		-0.140852	4.84219	0.446319	0.65191		1933	1862	1349	1339	1269	1432		PSC69909.1 glutamine-dependent NAD(+) synthetase [Micractinium conductrix]
1603	pcri_g3055.t1	-0.359652	4.3594	0.0542549	0.202039		0.742158	4.3594	6.91508e-05	0.000652992		1125	1063	770	780	1406	1462		BDA44264.1 Protein IN CHLOROPLAST ATPASE BIOGENESIS, chloroplastic [Coccomyxa sp. Obi]
1604	pcri_g1652.t1	-0.359491	5.45547	0.049	0.188568		-0.466097	5.45547	0.011056	0.0441021		3005	3154	2063	2305	1603	1901		PSC73997.1 heme oxygenase [Micractinium conductrix]
1605	pcri_g4625.t1	-0.359264	5.53745	0.0493551	0.189171		0.14669	5.53745	0.422898	0.629749		2793	2988	2189	1906	2405	2618		PRW20292.1 TOR kinase binding [Chlorella sorokiniana]
1606	pcri_g7331.t1	-0.359227	4.06241	0.0558484	0.205996		0.534226	4.06241	0.00437953	0.0208985		972	915	625	713	1078	1062		MBT5242323.1 RNA pyrophosphohydrolase [Rhodospirillaceae bacterium]
1607	pcri_g469.t1	-0.35909	5.24164	0.0504558	0.192125		0.453381	5.24164	0.0135123	0.0517151		2197	2174	1508	1591	2230	2468		KAA6427981.1 uncharacterized protein FRX49_02643 [Trebouxia sp. A1-2]
1608	pcri_g9420.t1	-0.35849	3.63431	0.0581594	0.212649		-0.0473254	3.63431	0.807538	0.935152		800	808	628	511	594	627		#N/A
1609	pcri_g2549.t1	-0.358294	6.2238	0.0487515	0.187819		0.0861713	6.2238	0.636036	0.813701		4455	4972	3416	3271	3740	4123		PSC76139.1 nucleoside diphosphate sugar epimerase [Micractinium conductrix]
1610	pcri_g394.t1	-0.357931	5.91158	0.0492555	0.189135		-0.326854	5.91158	0.073175	0.185981		4241	4007	2907	2943	2372	2799		KAA6419344.1 Drug Metabolite transporter superfamily [Trebouxia sp. A1-2]
1611	pcri_g5985.t1	-0.357923	0.81167	0.208725	0.470253		2.02988	0.81167	2.36478e-16	1.40003e-14		57	56	52	28	208	153		#N/A
1612	pcri_g2612.t1	-0.35748	5.83474	0.0498625	0.190767		0.0819002	5.83474	0.654081	0.826694		3722	3485	2586	2526	2779	3219		KAA6410721.1 transmembrane protein [Trebouxia sp. A1-2] >KAA6417377.1 transmembrane protein [Trebouxia sp. A1-2]
1613	pcri_g3025.t1	-0.357396	5.2649	0.0512875	0.194175		0.260758	5.2649	0.155225	0.321799		2261	2395	1603	1703	2005	2386		CAH2063000.1 unnamed protein product [Thlaspi arvense]
1614	pcri_g3392.t1	-0.357137	4.47689	0.0545579	0.202735		0.366718	4.47689	0.0483797	0.138139		1274	1351	1001	861	1239	1424		XP_005645302.1 hypothetical protein COCSUDRAFT_33883 [Coccomyxa subellipsoidea C-169] >EIE20758.1 hypothetical protein COCSUDRAFT_33883 [Coccomyxa subellipsoidea C-169]
1615	pcri_g9892.t1	-0.35704	3.56553	0.0614226	0.22005		0.506739	3.56553	0.00775889	0.0330375		674	670	474	480	728	772		PSC76346.1 NADH pyrophosphatase [Micractinium conductrix]
1616	pcri_g1094.t1	-0.356525	6.88394	0.049241	0.189135		0.347511	6.88394	0.0552549	0.152252		7298	6718	4930	5020	6660	7359		QZD35611.1 CDP-ethanolamine:1, 2-diacylglycerol ethanolaminephosphotransferase [Lobosphaera incisa] >QZD35612.1 CDP-ethanolamine:1, 2-diacylglycerol ethanolaminephosphotransferase [Lobosphaera incisa]
1617	pcri_g6314.t1	-0.35634	3.53207	0.0624458	0.222272		0.572498	3.53207	0.00266443	0.0139792		549	739	443	473	690	820		MCA9707839.1 DUF4215 domain-containing protein [Myxococcales bacterium]
1618	pcri_g8927.t1	-0.356236	6.25835	0.0499509	0.19079		-0.0744838	6.25835	0.682435	0.847906		5115	4873	3554	3538	3440	4027		XP_005652152.1 ubiquinone biosynthesis protein, partial [Coccomyxa subellipsoidea C-169] >EIE27608.1 ubiquinone biosynthesis protein, partial [Coccomyxa subellipsoidea C-169]
1619	pcri_g2677.t1	-0.355999	7.41353	0.0490535	0.188635		-0.344543	7.41353	0.0570032	0.155516		12003	11422	8573	8057	6915	7593		KAA6417617.1 hypothetical protein FRX49_12409 [Trebouxia sp. A1-2]
1620	pcri_g2208.t1	-0.355868	5.81496	0.0510275	0.193738		0.244656	5.81496	0.17983	0.357782		3381	3461	2387	2475	3059	3317		BDA41031.1 WD repeat-containing protein 46 [Coccomyxa sp. Obi]
1621	pcri_g4019.t1	-0.355788	3.20664	0.0629623	0.223276		-0.488414	3.20664	0.0120913	0.0473468		650	645	505	414	331	396		#N/A
1622	pcri_g1607.t1	-0.355715	5.95908	0.050701	0.192759		-0.105629	5.95908	0.562469	0.753028		3911	4250	3076	2720	2808	3164		PRW20914.1 Proteasome subunit beta type-1 [Chlorella sorokiniana]
1623	pcri_g8111.t1	-0.355692	6.84304	0.0498381	0.190743		0.444121	6.84304	0.0143682	0.0542182		6539	6744	4490	4954	6897	7313		QGN03526.1 acetyl-CoA synthetase [Chromochloris zofingiensis]
1624	pcri_g10068.t1	-0.355507	0.0502287	0.193872	0.448735		0.247896	0.0502287	0.36384	0.570452		57	64	38	48	55	58		#N/A
1625	pcri_g1870.t1	-0.355486	5.61168	0.0520049	0.196099		0.615211	5.61168	0.000778296	0.00510054		2738	2663	1936	1901	3181	3322		GBF95958.1 hypothetical protein Rsub_08081 [Raphidocelis subcapitata]
1626	pcri_g4245.t1	-0.355486	5.10577	0.0532019	0.199001		0.428337	5.10577	0.0198074	0.0697217		2005	1992	1381	1460	2058	2171		GIL56207.1 hypothetical protein Vafri_11649 [Volvox africanus]
1627	pcri_g3628.t1	-0.355397	5.75375	0.0512908	0.194175		-0.0341295	5.75375	0.852648	0.963643		3644	3335	2506	2451	2599	2759		PRW44611.1 Elongator complex 3 [Chlorella sorokiniana]
1628	pcri_g9478.t1	-0.355116	3.5779	0.0606656	0.218384		-0.189544	3.5779	0.321933	0.525719		884	706	569	560	512	585		GFR45265.1 hypothetical protein Agub_g6371 [Astrephomene gubernaculifera]
1629	pcri_g2792.t1	-0.35403	6.95236	0.0507145	0.192759		0.121921	6.95236	0.50099	0.702522		7143	8326	5260	5756	6581	6666		KAA6427566.1 calcium-dependent kinase 28 [Trebouxia sp. A1-2]
1630	pcri_g904.t1	-0.353986	5.39637	0.0528765	0.198315		-0.166895	5.39637	0.362827	0.569256		2925	2666	1922	2055	1924	1993		BDA42161.1 tRNA pseudouridine synthase B [Coccomyxa sp. Obi]
1631	pcri_g5315.t1	-0.353861	-0.325577	0.224044	0.491088		-0.718875	-0.325577	0.0234503	0.0795518		38	73	41	38	27	26		#N/A
1632	pcri_g4631.t1	-0.35384	5.65653	0.0532113	0.199001		0.821576	5.65653	7.52584e-06	9.36619e-05		2778	2467	1926	1802	3540	3754		XP_013900720.1 PsbP domain-containing protein 6 [Monoraphidium neglectum] >KIZ01701.1 PsbP domain-containing protein 6 [Monoraphidium neglectum]
1633	pcri_g2610.t1	-0.353666	7.93565	0.0504192	0.192123		0.481755	7.93565	0.00775376	0.0330375		14152	13884	9786	10164	14653	16193		XP_005650466.1 cytosolic phosphoglucose isomerase [Coccomyxa subellipsoidea C-169] >EIE25922.1 cytosolic phosphoglucose isomerase [Coccomyxa subellipsoidea C-169]
1634	pcri_g7022.t1	-0.353642	5.17104	0.053679	0.20025		-0.154807	5.17104	0.400173	0.607682		2384	2384	1626	1768	1677	1692		KAA6424248.1 hypothetical protein FRX49_05460 [Trebouxia sp. A1-2]
1635	pcri_g7294.t1	-0.353395	6.71213	0.0513369	0.194279		0.0658896	6.71213	0.716694	0.87369		6776	6490	4702	4737	5279	5656		KAG0470576.1 hypothetical protein HPP92_017276 [Vanilla planifolia]
1636	pcri_g4685.t1	-0.352593	7.47221	0.0512028	0.194175		-0.502418	7.47221	0.00556718	0.0253206		12405	12619	9314	8495	6530	7407		XP_005650254.1 hypothetical protein COCSUDRAFT_46344 [Coccomyxa subellipsoidea C-169] >EIE25710.1 hypothetical protein COCSUDRAFT_46344 [Coccomyxa subellipsoidea C-169]
1637	pcri_g5813.t1	-0.352422	4.59367	0.0590099	0.21471		1.15721	4.59367	5.84709e-10	1.69728e-08		1148	1100	777	824	2014	1929		XP_002956074.1 hypothetical protein VOLCADRAFT_66565 [Volvox carteri f. nagariensis] >EFJ42814.1 hypothetical protein VOLCADRAFT_66565 [Volvox carteri f. nagariensis]
1638	pcri_g2265.t1	-0.3524	6.39081	0.0524168	0.197226		0.2313	6.39081	0.202908	0.389785		5191	5029	3628	3649	4663	4784		KAA6429280.1 lipoyl chloroplastic-like [Trebouxia sp. A1-2]
1639	pcri_g2467.t1	-0.352386	2.65808	0.0778509	0.254381		0.378202	2.65808	0.056712	0.155206		371	366	250	275	349	407		#N/A
1640	pcri_g6249.t1	-0.352326	-1.98082	0.433976	0.707143		-2.82157	-1.98082	5.08801e-05	0.000501831		27	11	11	16	2	2		#N/A
1641	pcri_g3391.t1	-0.352164	8.17297	0.0512693	0.194175		0.251655	8.17297	0.163455	0.334115		18100	16896	11866	13066	15409	17461		CAG9463786.1 unnamed protein product [Pedinophyceae sp. YPF-701]
1642	pcri_g9068.t1	-0.352113	5.3073	0.0549558	0.203599		0.509371	5.3073	0.0054968	0.0250875		2284	2210	1487	1716	2398	2647		PSC68006.1 ATP-dependent RNA helicase HAS1 [Micractinium conductrix]
1643	pcri_g7351.t1	-0.351629	5.81559	0.0538717	0.200897		0.255398	5.81559	0.161481	0.331235		3375	3440	2597	2255	3092	3324		XP_013900674.1 hypothetical protein MNEG_6303 [Monoraphidium neglectum] >KIZ01655.1 hypothetical protein MNEG_6303 [Monoraphidium neglectum]
1644	pcri_g2600.t1	-0.351572	6.70617	0.0528093	0.198205		0.714802	6.70617	8.61159e-05	0.000789509		5974	5227	3880	4099	6853	7648		KAI3434883.1 hypothetical protein D9Q98_002937 [Chlorella vulgaris]
1645	pcri_g9457.t1	-0.351436	0.0715063	0.204292	0.464264		0.402874	0.0715063	0.160431	0.329771		59	59	46	38	61	62		#N/A
1646	pcri_g6585.t1	-0.351337	4.98541	0.0556154	0.205644		-0.402093	4.98541	0.0293169	0.0946148		2230	2154	1549	1575	1281	1334		KDP32923.1 hypothetical protein JCGZ_12954 [Jatropha curcas]
1647	pcri_g272.t2	-0.350998	2.71909	0.0731352	0.245706		-0.439913	2.71909	0.0278232	0.0910268		467	446	357	293	285	244		KAA6429379.1 hypothetical protein FRX49_00773, partial [Trebouxia sp. A1-2]
1648	pcri_g8426.t1	-0.350966	6.40309	0.0534143	0.199476		0.333573	6.40309	0.0663661	0.172783		4884	5162	3690	3470	4861	5126		XP_005652081.1 Nop14-like protein [Coccomyxa subellipsoidea C-169] >EIE27537.1 Nop14-like protein [Coccomyxa subellipsoidea C-169]
1649	pcri_g750.t1	-0.350957	7.09641	0.0525782	0.197763		-0.144355	7.09641	0.425388	0.6322		8939	9127	6436	6443	6192	6708		XP_005647666.1 citrate synthase [Coccomyxa subellipsoidea C-169] >EIE23122.1 citrate synthase [Coccomyxa subellipsoidea C-169]
1650	pcri_g5814.t1	-0.350939	3.26677	0.0667371	0.230881		-0.100967	3.26677	0.603094	0.787811		624	631	333	564	478	443		GIL63720.1 hypothetical protein Vafri_17747 [Volvox africanus]
1651	pcri_g9751.t1	-0.350883	6.46068	0.0531644	0.198968		-0.303737	6.46068	0.0946203	0.224887		5922	6060	4366	4174	3694	3966		#N/A
1652	pcri_g10211.t2	-0.350836	3.2892	0.0676404	0.233082		0.155128	3.2892	0.423619	0.630366		645	562	380	481	467	596		GBF95181.1 hypothetical protein Rsub_07894 [Raphidocelis subcapitata]
1653	pcri_g5335.t1	-0.350688	4.32369	0.0595815	0.21604		0.227084	4.32369	0.223226	0.415883		1201	1234	832	905	1130	1116		BDA49759.1 hypothetical protein COCOBI_14-3790 [Coccomyxa sp. Obi]
1654	pcri_g5094.t1	-0.350677	8.07362	0.052249	0.196807		-0.150962	8.07362	0.403198	0.609949		18773	16859	12600	12795	12154	13164		BDA47181.1 2-oxoglutarate dehydrogenase, mitochondrial [Coccomyxa sp. Obi]
1655	pcri_g1961.t1	-0.350524	1.4272	0.109225	0.317318		-0.217547	1.4272	0.344008	0.550024		170	185	136	117	115	126		#N/A
1656	pcri_g2548.t1	-0.34959	8.85437	0.0527593	0.198088		-0.099943	8.85437	0.579503	0.767617		30803	29753	21525	21677	21046	23607		KDD72107.1 hypothetical protein H632_c3857p0, partial [Helicosporidium sp. ATCC 50920]
1657	pcri_g5919.t1	-0.349307	4.44375	0.0602112	0.217371		0.355085	4.44375	0.0560493	0.153915		1317	1248	917	913	1262	1328		BDA42296.1 probable DNA-binding protein BIN4 at C-terminar half [Coccomyxa sp. Obi]
1658	pcri_g6626.t1	-0.349281	6.38134	0.0544549	0.202473		0.00176555	6.38134	0.99308	1		5353	5320	3874	3741	4016	4429		KAA6411765.1 hypothetical protein FRX49_13795 [Trebouxia sp. A1-2]
1659	pcri_g2977.t1	-0.348883	5.8857	0.0558416	0.205996		0.561082	5.8857	0.00211735	0.0116655		3353	3257	2313	2406	3737	3966		BDA44017.1 Protein SDA1 homolog [Coccomyxa sp. Obi]
1660	pcri_g3602.t1	-0.348557	4.61429	0.0593944	0.21551		0.00937426	4.61429	0.962552	1		1619	1508	1161	1070	1154	1336		KAA6427090.1 dihydrolipoyllysine-residue acetyltransferase component 1 of pyruvate dehydrogenase [Trebouxia sp. A1-2]
1661	pcri_g5430.t1	-0.34853	4.90325	0.0593599	0.21546		0.775279	4.90325	2.74132e-05	0.000295234		1649	1496	1108	1137	2097	2152		XP_005644566.1 putative seryl-tRNA synthetase [Coccomyxa subellipsoidea C-169] >EIE20022.1 putative seryl-tRNA synthetase [Coccomyxa subellipsoidea C-169]
1662	pcri_g8366.t1	-0.347636	9.1495	0.0540039	0.201247		-0.850048	9.1495	2.84074e-06	3.89636e-05		41473	42682	30732	29385	17775	19152		MBA2727273.1 cellulase family glycosylhydrolase [Parachlamydiaceae bacterium]
1663	pcri_g5221.t1	-0.347444	2.77308	0.0748656	0.248255		-0.772448	2.77308	0.000118077	0.00103283		552	446	382	330	183	281		#N/A
1664	pcri_g3275.t1	-0.347369	6.11185	0.0561162	0.206838		-0.0828137	6.11185	0.649583	0.823492		4256	4743	3111	3325	3226	3499		PSC72760.1 hypothetical protein C2E20_3943 [Micractinium conductrix]
1665	pcri_g4646.t1	-0.347368	7.42814	0.0549654	0.203599		0.54665	7.42814	0.00256115	0.0135342		9848	9479	6853	6957	10470	11879		KAA6425702.1 aspartate aminotransferase [Trebouxia sp. A1-2]
1666	pcri_g3607.t1	-0.347237	1.56888	0.108091	0.3156		-0.0927717	1.56888	0.685325	0.849683		180	202	140	133	144	139		KMZ62628.1 hypothetical protein ZOSMA_44G00280 [Zostera marina]
1667	pcri_g4795.t1	-0.346934	2.42224	0.0826923	0.264787		-0.503764	2.42224	0.0138594	0.0527927		383	366	333	201	248	167		#N/A
1668	pcri_g1193.t1	-0.346806	4.83349	0.0595705	0.21604		-0.160192	4.83349	0.386583	0.594425		1971	1796	1297	1396	1331	1332		PSC71603.1 hypothetical protein C2E20_5130 [Micractinium conductrix]
1669	pcri_g1496.t1	-0.346754	8.16885	0.0549092	0.203535		-0.0329224	8.16885	0.855449	0.965767		18361	18723	13279	13234	13637	15063		KAA6429202.1 MFS transporter [Trebouxia sp. A1-2]
1670	pcri_g2599.t1	-0.346614	4.81012	0.0610352	0.219112		0.703203	4.81012	0.000143394	0.00122864		1483	1524	1036	1115	2012	1852		BDA44035.1 magnesium-chelatase subunit ChlI [Coccomyxa sp. Obi]
1671	pcri_g5620.t1	-0.346365	5.70875	0.0574806	0.210608		-0.208608	5.70875	0.253502	0.449712		3336	3637	2626	2359	2262	2519		XP_038703983.1 GPI transamidase component PIG-S [Tripterygium wilfordii]
1672	pcri_g2334.t1	-0.345484	5.7704	0.0582011	0.212653		0.155094	5.7704	0.395533	0.602681		3336	3407	2336	2491	2855	3093		KAI3423828.1 hypothetical protein D9Q98_009664 [Chlorella vulgaris]
1673	pcri_g1252.t1	-0.345449	4.9324	0.0603594	0.217631		-0.048572	4.9324	0.793869	0.926177		1963	1978	1498	1320	1509	1505		#N/A
1674	pcri_g8475.t1	-0.345176	6.80083	0.0567413	0.208629		-0.549546	6.80083	0.00249968	0.0132831		7823	7962	5685	5612	4054	4495		KAA6418110.1 poly(p) ATP NAD [Trebouxia sp. A1-2]
1675	pcri_g6656.t1	-0.345165	4.2174	0.0651883	0.227551		0.57323	4.2174	0.00215209	0.0118506		1060	1006	706	773	1182	1252		TVU32740.1 hypothetical protein EJB05_24496, partial [Eragrostis curvula]
1676	pcri_g7578.t1	-0.344791	6.59734	0.057329	0.210126		-0.101029	6.59734	0.577941	0.766129		6203	6435	4464	4586	4479	4861		XP_005652019.1 prenylated rab acceptor family protein [Coccomyxa subellipsoidea C-169] >EIE27475.1 prenylated rab acceptor family protein [Coccomyxa subellipsoidea C-169]
1677	pcri_g2932.t1	-0.344789	6.12214	0.0582879	0.212806		0.529548	6.12214	0.003659	0.0180947		3840	3998	2633	2983	4304	4664		PRW50785.1 small nuclear ribonucleo Sm D2 [Chlorella sorokiniana]
1678	pcri_g5066.t1	-0.344633	7.15702	0.0570738	0.209484		0.423395	7.15702	0.0194553	0.0687597		8667	7862	5752	6081	8508	9048		XP_011397579.1 Putative proline-tRNA ligase [Auxenochlorella protothecoides] >KFM24691.1 Putative proline-tRNA ligase [Auxenochlorella protothecoides]
1679	pcri_g1061.t1	-0.344359	6.40855	0.0580839	0.212521		0.407751	6.40855	0.0248647	0.0834583		5001	4871	3425	3646	5008	5371		BDA43513.1 UTP-glucose-1-phosphate uridylyltransferase [Coccomyxa sp. Obi]
1680	pcri_g8843.t1	-0.344321	5.52598	0.0592043	0.215193		-0.474873	5.52598	0.00957336	0.0391872		3309	3132	2364	2246	1672	2008		BDA48136.1 probable adenylate kinase at N-terminal half [Coccomyxa sp. Obi]
1681	pcri_g1235.t1	-0.344229	5.5591	0.0600895	0.217155		0.675303	5.5591	0.000229051	0.0018156		2633	2461	1782	1866	2895	3568		KAI3430388.1 hypothetical protein D9Q98_004983 [Chlorella vulgaris]
1682	pcri_g1052.t1	-0.34414	5.45108	0.0600218	0.217049		0.259234	5.45108	0.156652	0.323718		2604	2666	1874	1901	2510	2483		KAA6423425.1 20S proteasome alpha subunit G1 [Trebouxia sp. A1-2]
1683	pcri_g1011.t1	-0.344058	3.29695	0.0713405	0.241739		-0.389263	3.29695	0.0447802	0.130312		709	641	460	507	390	427		PRW60639.1 isoform B [Chlorella sorokiniana]
1684	pcri_g6414.t1	-0.344049	5.38267	0.0603737	0.217631		0.347047	5.38267	0.0581499	0.158018		2627	2295	1777	1746	2412	2547		GHP11061.1 hypothetical protein PPROV_000979100 [Pycnococcus provasolii]
1685	pcri_g6188.t1	-0.344001	5.74013	0.0592882	0.215421		0.0651454	5.74013	0.721964	0.87746		3164	3566	2361	2463	2638	2951		BDA43240.1 probable rieske domain-containing protein at N-terminal half [Coccomyxa sp. Obi]
1686	pcri_g8414.t1	-0.343834	4.24222	0.0660066	0.229375		0.543258	4.24222	0.00361779	0.0179587		1092	1026	750	767	1149	1300		PSC68002.1 tyrosine serine [Micractinium conductrix]
1687	pcri_g4792.t1	-0.343802	2.23286	0.0973387	0.293698		0.599234	2.23286	0.00337082	0.0169414		234	280	150	219	311	306		KAG0613049.1 hypothetical protein M758_6G072700 [Ceratodon purpureus]
1688	pcri_g7852.t1	-0.343786	5.26968	0.0607739	0.218623		0.226264	5.26968	0.217453	0.408755		2340	2343	1710	1644	2079	2266		KAH7624138.1 putative Homoserine kinase [Chlorella desiccata (nom. nud.)]
1689	pcri_g3428.t1	-0.343625	4.11078	0.0654878	0.228368		-0.190186	4.11078	0.311362	0.514469		1137	1153	898	741	750	843		#N/A
1690	pcri_g6809.t1	-0.343281	2.72966	0.0800617	0.25926		-0.219368	2.72966	0.27132	0.470572		446	435	328	303	291	309		#N/A
1691	pcri_g5478.t1	-0.343066	5.3656	0.0609659	0.218983		0.175613	5.3656	0.337972	0.543024		2578	2486	1683	1949	2184	2353		BDA48639.1 probable chaperone protein DnaJ at N-terminal half [Coccomyxa sp. Obi]
1692	pcri_g8145.t1	-0.342769	5.69039	0.0602106	0.217371		-0.0995921	5.69039	0.585987	0.773953		3305	3425	2424	2401	2281	2713		ARQ20727.1 lipid body protein [Lobosphaera incisa]
1693	pcri_g8476.t2	-0.342728	0.728995	0.146195	0.376684		-1.18525	0.728995	4.9994e-06	6.52412e-05		185	66	120	59	48	39		KDD71689.1 hypothetical protein H632_c4559p0, partial [Helicosporidium sp. ATCC 50920]
1694	pcri_g2637.t1	-0.342677	4.51502	0.064758	0.226886		0.309802	4.51502	0.095021	0.22543		1487	1232	921	1028	1308	1363		KAH7621266.1 hypothetical protein NADE_006531 [Chlorella desiccata (nom. nud.)]
1695	pcri_g5678.t1	-0.342667	4.18092	0.0659891	0.229375		-0.0469143	4.18092	0.805198	0.933164		1142	1193	805	870	891	901		KAA6424371.1 HD domain-containing 2-like [Trebouxia sp. A1-2]
1696	pcri_g3331.t1	-0.342639	5.88371	0.060025	0.217049		0.0466083	5.88371	0.79915	0.929584		3843	3623	2861	2486	2868	3256		KAA6421577.1 pyridine nucleotide binding [Trebouxia sp. A1-2]
1697	pcri_g6492.t1	-0.342632	9.48451	0.0575233	0.210691		-0.0909477	9.48451	0.613867	0.796719		50224	43106	33254	33620	31769	37861		BDA47131.1 Zeaxanthin epoxidase, chloroplastic [Coccomyxa sp. Obi]
1698	pcri_g2872.t1	-0.341779	4.95046	0.062954	0.223276		-0.132907	4.95046	0.471976	0.676324		2176	1880	1362	1548	1500	1429		KAI3428344.1 hypothetical protein D9Q98_006724 [Chlorella vulgaris]
1699	pcri_g8029.t1	-0.341588	6.7017	0.0598284	0.216635		0.585958	6.7017	0.00126489	0.00767501		5840	5683	3896	4376	6832	6886		BDA46290.1 probable ATP-dependent zinc metalloprotease FtsH [Coccomyxa sp. Obi]
1700	pcri_g6857.t1	-0.34144	5.45781	0.0616032	0.220614		-0.331609	5.45781	0.0703632	0.180405		3032	2953	2274	2017	1858	1916		KAG2495036.1 hypothetical protein HYH03_006968 [Edaphochlamys debaryana]
1701	pcri_g10037.t1	-0.341318	2.29113	0.0837782	0.266599		-2.17837	2.29113	4.07604e-22	3.99186e-20		414	402	316	269	68	75		KAA6421797.1 inorganic pyrophosphatase, partial [Trebouxia sp. A1-2]
1702	pcri_g9719.t1	-0.341216	3.76249	0.0707363	0.240527		0.27603	3.76249	0.143976	0.304979		1204	425	335	835	780	779		#N/A
1703	pcri_g9589.t1	-0.341184	4.36	0.066284	0.229903		0.0163021	4.36	0.932857	1		1365	1244	965	906	1081	1009		KAI3435789.1 hypothetical protein D9Q98_001847 [Chlorella vulgaris]
1704	pcri_g8332.t1	-0.341087	7.98135	0.0590827	0.214826		0.120795	7.98135	0.5036	0.703841		15543	15878	10704	11863	13520	13590		BDA50662.1 Monodehydroascorbate reductase [Coccomyxa sp. Obi]
1705	pcri_g5368.t1	-0.341071	3.51869	0.0742581	0.247101		0.447113	3.51869	0.0189837	0.0675255		655	657	453	489	713	706		KAF6266461.1 hypothetical protein COO60DRAFT_1265896, partial [Scenedesmus sp. NREL 46B-D3]
1706	pcri_g5078.t1	-0.340988	5.66217	0.0618305	0.220955		0.211427	5.66217	0.247054	0.443694		3218	2947	2142	2283	2771	2895		PSC73270.1 hypothetical protein C2E20_3539 [Micractinium conductrix]
1707	pcri_g8697.t1	-0.340883	-2.96427	0.84586	0.969493		-1.10671	-2.96427	0.315624	0.519382		7	7	5	5	2	3		#N/A
1708	pcri_g3231.t1	-0.340853	5.58872	0.0618561	0.220955		-0.130851	5.58872	0.474744	0.679253		3090	3216	2236	2292	2294	2276		PRW45383.1 ATP-dependent RNA helicase dhx8 isoform A [Chlorella sorokiniana]
1709	pcri_g6219.t1	-0.340843	6.60341	0.0603942	0.217631		0.316445	6.60341	0.0812187	0.200398		5668	5873	4343	3938	5695	5711		#N/A
1710	pcri_g6353.t1	-0.340822	6.38901	0.0608721	0.218751		0.643484	6.38901	0.000411035	0.00297051		4663	4463	3141	3412	5616	5697		KAA6420750.1 ASF SF2-like pre-mRNA splicing factor SRP31 [Trebouxia sp. A1-2]
1711	pcri_g9565.t1	-0.340799	2.04992	0.101945	0.303232		0.112544	2.04992	0.602231	0.787077		265	246	166	201	192	248		#N/A
1712	pcri_g4734.t1	-0.340233	7.97679	0.0597337	0.216517		0.185868	7.97679	0.303442	0.504964		15998	14863	10979	11179	13481	14412		XP_005643110.1 hypothetical protein COCSUDRAFT_68267 [Coccomyxa subellipsoidea C-169] >EIE18566.1 hypothetical protein COCSUDRAFT_68267 [Coccomyxa subellipsoidea C-169]
1713	pcri_g2774.t1	-0.340019	3.26943	0.0773744	0.253615		0.230191	3.26943	0.23361	0.42857		597	567	410	426	541	543		#N/A
1714	pcri_g7960.t1	-0.339919	6.56039	0.0608472	0.218751		-0.541816	6.56039	0.00290571	0.0149333		6738	6581	4699	4869	3508	3765		XP_002958191.1 hypothetical protein VOLCADRAFT_84379 [Volvox carteri f. nagariensis] >EFJ40725.1 hypothetical protein VOLCADRAFT_84379 [Volvox carteri f. nagariensis]
1715	pcri_g6534.t1	-0.339807	1.4086	0.109689	0.318051		-1.38275	1.4086	4.148e-09	1.0374e-07		236	177	170	126	51	75		#N/A
1716	pcri_g2283.t1	-0.339524	7.02544	0.060664	0.218384		-0.902627	7.02544	7.61246e-07	1.18884e-05		9126	10245	7282	6635	4135	4097		#N/A
1717	pcri_g1597.t1	-0.339297	6.07199	0.0619661	0.221166		-0.499096	6.07199	0.00622898	0.0278		4692	4731	3412	3359	2586	2715		XP_005642835.1 alpha/beta-hydrolase [Coccomyxa subellipsoidea C-169] >EIE18291.1 alpha/beta-hydrolase [Coccomyxa subellipsoidea C-169]
1718	pcri_g571.t1	-0.339294	2.86751	0.0834543	0.266296		0.177276	2.86751	0.370237	0.576909		424	466	307	333	367	435		#N/A
1719	pcri_g6911.t1	-0.339168	6.33844	0.0618339	0.220955		-0.107701	6.33844	0.553621	0.745297		5518	5038	3892	3689	3600	4202		BDA45611.1 probable NADH dehydrogenase [ubiquinone] 1 alpha subcomplex subunit [Coccomyxa sp. Obi]
1720	pcri_g6686.t1	-0.339148	3.98556	0.0704362	0.239799		0.0841764	3.98556	0.656657	0.828698		961	1018	691	732	835	832		#N/A
1721	pcri_g2123.t1	-0.339078	8.70787	0.0603092	0.217549		-0.143893	8.70787	0.425085	0.63185		28195	26758	19653	19836	18354	21260		BDA47502.1 Protein RecA [Coccomyxa sp. Obi]
1722	pcri_g7694.t1	-0.33895	2.64019	0.0903895	0.279738		0.558609	2.64019	0.00494916	0.0230704		359	331	236	260	380	429		#N/A
1723	pcri_g9781.t1	-0.338939	7.58969	0.0608516	0.218751		-0.178659	7.58969	0.323062	0.526823		12565	12911	9358	8951	8351	9581		BDA50491.1 ATP-dependent Clp protease proteolytic subunit-related protein [Coccomyxa sp. Obi]
1724	pcri_g1068.t1	-0.33882	6.67172	0.0617852	0.220955		0.172777	6.67172	0.340834	0.546632		6029	6480	4526	4468	5419	5803		BDA43509.1 Long chain base biosynthesis protein 2a [Coccomyxa sp. Obi]
1725	pcri_g3869.t1	-0.338768	6.60791	0.0620128	0.221257		0.435154	6.60791	0.0165613	0.0607442		5887	5344	3838	4237	5923	6147		#N/A
1726	pcri_g3451.t1	-0.338307	5.03115	0.0659415	0.22934		0.327019	5.03115	0.0755093	0.190345		1945	1919	1407	1371	1818	2043		KAI3426102.1 hypothetical protein D9Q98_008070 [Chlorella vulgaris]
1727	pcri_g1302.t1	-0.338019	6.51849	0.062712	0.222766		0.438438	6.51849	0.0158124	0.0585713		5275	5264	3663	3920	5324	6058		XP_005649153.1 ATP-citrate lyase subunit A [Coccomyxa subellipsoidea C-169] >EIE24609.1 ATP-citrate lyase subunit A [Coccomyxa subellipsoidea C-169]
1728	pcri_g10.t1	-0.337495	6.6352	0.0628251	0.223016		0.10578	6.6352	0.560002	0.751378		6027	6350	4420	4488	5182	5422		GIL46832.1 hypothetical protein Vafri_3709 [Volvox africanus]
1729	pcri_g4007.t1	-0.337403	7.52013	0.0621598	0.221706		0.282537	7.52013	0.118232	0.265812		10800	11140	7976	7811	10622	10606		#N/A
1730	pcri_g5840.t1	-0.337154	4.52235	0.0698163	0.238308		0.63157	4.52235	0.000672208	0.00451833		1156	1345	854	948	1455	1636		KAA6416833.1 kinesin motor domain containing [Trebouxia sp. A1-2]
1731	pcri_g3527.t1	-0.336998	8.51732	0.0619412	0.221152		-0.26284	8.51732	0.145381	0.307146		25163	24060	17362	18068	14756	17999		CAD7697105.1 unnamed protein product [Ostreobium quekettii]
1732	pcri_g6072.t1	-0.336846	7.19869	0.062959	0.223276		0.669056	7.19869	0.000229577	0.0018184		7931	7921	5647	5765	10021	10035		CAD7702047.1 unnamed protein product [Ostreobium quekettii]
1733	pcri_g1899.t1	-0.336523	8.27017	0.0624366	0.222272		0.163007	8.27017	0.366519	0.572648		19362	18593	13640	13683	16057	17824		PRW59596.1 phosphoglucomutase [Chlorella sorokiniana]
1734	pcri_g8132.t1	-0.336474	6.28479	0.0640244	0.225658		-0.0429814	6.28479	0.813699	0.939023		5108	4915	3502	3716	3727	4026		GIL58157.1 hypothetical protein Vafri_13012, partial [Volvox africanus]
1735	pcri_g6382.t1	-0.336453	6.8874	0.0633122	0.223927		-0.0902669	6.8874	0.618588	0.800567		8083	7292	5599	5465	5512	5996		KAI3427415.1 hypothetical protein D9Q98_010330 [Chlorella vulgaris]
1736	pcri_g2051.t1	-0.33638	5.42168	0.066301	0.229903		0.448538	5.42168	0.014333	0.0541171		2687	2225	1645	1892	2488	2857		KAA6429508.1 kynurenine alpha-aminoadipate mitochondrial [Trebouxia sp. A1-2]
1737	pcri_g10069.t1	-0.33585	1.72688	0.129522	0.34963		0.842217	1.72688	8.39563e-05	0.000771735		197	138	121	120	238	240		#N/A
1738	pcri_g6846.t1	-0.335741	5.11008	0.0674624	0.232733		0.0929792	5.11008	0.613946	0.796724		2214	2094	1666	1434	1817	1842		#N/A
1739	pcri_g2203.t1	-0.335691	7.5794	0.0633167	0.223927		-0.530851	7.5794	0.00339845	0.0170476		13276	13622	9878	9497	6925	7940		KAA6423820.1 phosphofructokinase family [Trebouxia sp. A1-2]
1740	pcri_g1780.t1	-0.33568	1.00394	0.138635	0.365009		-0.48834	1.00394	0.0421163	0.124531		132	143	107	91	81	75		#N/A
1741	pcri_g3046.t1	-0.335642	5.16095	0.0680837	0.233994		0.668766	5.16095	0.000278662	0.00214871		1801	2052	1356	1422	2448	2432		KAA6419558.1 Kinesin 3 isoform 4 [Trebouxia sp. A1-2]
1742	pcri_g521.t1	-0.33541	3.46643	0.0816492	0.262469		0.691329	3.46643	0.000300658	0.00227809		601	579	429	421	740	779		GAQ79771.1 hypothetical protein KFL_000380040 [Klebsormidium nitens]
1743	pcri_g8328.t1	-0.335113	5.91191	0.0661593	0.229564		0.550004	5.91191	0.00258229	0.0136321		3391	3318	2360	2476	3712	4128		KAI3438459.1 hypothetical protein D9Q98_000888 [Chlorella vulgaris]
1744	pcri_g1892.t1	-0.335092	5.00064	0.0686252	0.235085		0.296081	5.00064	0.107707	0.248058		1887	1919	1378	1365	1798	1930		PRW59703.1 F-box SKIP16 [Chlorella sorokiniana]
1745	pcri_g1102.t1	-0.335028	5.48905	0.0667663	0.230906		-0.0426535	5.48905	0.816697	0.940871		2901	2866	2174	1980	2119	2350		BDA43321.1 hypothetical protein COCOBI_04-3330 [Coccomyxa sp. Obi]
1746	pcri_g2626.t1	-0.334937	3.9281	0.0775915	0.254088		0.987747	3.9281	1.69386e-07	3.029e-06		688	796	498	573	1097	1255		XP_004998292.1 uncharacterized protein PTSG_00825 [Salpingoeca rosetta] >EGD76117.1 hypothetical protein PTSG_00825 [Salpingoeca rosetta]
1747	pcri_g3919.t1	-0.334697	-3.4164	0.779506	0.935936		0.109862	-3.4164	1	1		3	4	0	5	0	6		KAG1653114.1 hypothetical protein FOA52_009135 [Chlamydomonas sp. UWO 241] >CAE7942134.1 H4.1 [Symbiodinium sp. KB8] >CAG9462537.1 unnamed protein product [Pedinophyceae sp. YPF-701] >GAX79584.1 hypothetical protein CEUSTIGMA_g7025.t1 [Chlamydomonas eustigma] >KAG1654113.1 hypothetical protein FOA52_007457 [Chlamydomonas sp. UWO 241]
1748	pcri_g3609.t1	-0.334665	5.38304	0.067563	0.232892		0.199878	5.38304	0.27535	0.475041		2633	2446	1847	1813	2187	2471		KAI3438014.1 hypothetical protein D9Q98_000457 [Chlorella vulgaris]
1749	pcri_g3198.t1	-0.334533	7.16078	0.0645547	0.226886		-0.243409	7.16078	0.178873	0.356571		9963	9170	6884	6906	6200	6695		BDA48597.1 hypothetical protein COCOBI_12-2770 [Coccomyxa sp. Obi]
1750	pcri_g8467.t1	-0.334364	-3.15354	0.779506	0.935936		1.07973	-3.15354	0.224057	0.41644		2	5	2	3	4	8		#N/A
1751	pcri_g7432.t1	-0.334167	4.68353	0.0720385	0.242808		0.863268	4.68353	3.32743e-06	4.47027e-05		1312	1298	991	890	1827	1963		KAI3433661.1 hypothetical protein D9Q98_003470 [Chlorella vulgaris]
1752	pcri_g5681.t1	-0.334146	3.3701	0.0848767	0.26887		0.869495	3.3701	6.34549e-06	8.09715e-05		509	536	364	390	672	857		PRW50917.1 MICAL C-terminal [Chlorella sorokiniana]
1753	pcri_g7587.t1	-0.334094	8.70768	0.0641402	0.225697		-0.652131	8.70768	0.000317337	0.00239236		30378	29535	21196	22018	14629	15805		#N/A
1754	pcri_g6157.t1	-0.334082	5.37709	0.068317	0.234335		0.43161	5.37709	0.0185065	0.0661523		2406	2369	1787	1655	2437	2707		BDA50589.1 Protein LHCP TRANSLOCATION DEFECT [Coccomyxa sp. Obi]
1755	pcri_g1642.t1	-0.333685	5.49384	0.0689164	0.235851		0.919985	5.49384	5.72009e-07	9.22166e-06		2264	2235	1640	1605	3200	3603		BDA48808.1 Proton extrusion protein PcxA [Coccomyxa sp. Obi]
1756	pcri_g9794.t1	-0.333357	6.92681	0.0657837	0.229008		0.101091	6.92681	0.576932	0.765206		7347	7792	4938	6001	6449	6508		PSC69868.1 adrenodoxin reductase [Micractinium conductrix]
1757	pcri_g1151.t1	-0.332803	4.6913	0.0719673	0.242808		0.335548	4.6913	0.0696104	0.178967		1524	1514	1047	1147	1515	1545		#N/A
1758	pcri_g1970.t1	-0.332724	4.8914	0.0711136	0.241477		0.333669	4.8914	0.0702821	0.180257		1737	1755	1256	1265	1741	1772		BDA43898.1 beta-galactosidase [Coccomyxa sp. Obi]
1759	pcri_g2775.t1	-0.332542	7.42466	0.0660669	0.229395		0.222662	7.42466	0.218301	0.409716		10497	10294	7605	7402	9270	10122		XP_005650137.1 STT3 subunit of Oligosaccharyl transferase [Coccomyxa subellipsoidea C-169] >EIE25593.1 STT3 subunit of Oligosaccharyl transferase [Coccomyxa subellipsoidea C-169]
1760	pcri_g4669.t1	-0.332527	6.06827	0.067758	0.233282		0.281143	6.06827	0.122468	0.273486		4220	3787	2945	2832	3890	3871		XP_005648487.1 peroxisomal biogenesis factor 11 [Coccomyxa subellipsoidea C-169] >EIE23943.1 peroxisomal biogenesis factor 11 [Coccomyxa subellipsoidea C-169]
1761	pcri_g8187.t1	-0.332432	-2.23476	0.573031	0.811687		-0.606902	-2.23476	0.308645	0.511513		14	11	9	9	5	8		#N/A
1762	pcri_g3380.t1	-0.332168	6.20599	0.0677261	0.233282		0.159619	6.20599	0.380168	0.587609		4631	4431	3188	3357	3947	4139		PRW58550.1 leucine--tRNA mitochondrial [Chlorella sorokiniana]
1763	pcri_g8476.t1	-0.332028	0.924722	0.152503	0.387037		-1.00749	0.924722	5.05845e-05	0.000500071		202	79	128	74	62	49		KDD71689.1 hypothetical protein H632_c4559p0, partial [Helicosporidium sp. ATCC 50920]
1764	pcri_g5678.t2	-0.331919	4.06052	0.0758623	0.250397		-0.0132224	4.06052	0.94747	1		1048	1075	746	788	810	872		KAA6424371.1 HD domain-containing 2-like [Trebouxia sp. A1-2]
1765	pcri_g1003.t1	-0.331831	7.29929	0.0666857	0.230779		0.00647137	7.29929	0.971877	1		9819	10179	7156	7293	7684	8384		XP_005649086.1 hypothetical protein COCSUDRAFT_14525 [Coccomyxa subellipsoidea C-169] >EIE24542.1 hypothetical protein COCSUDRAFT_14525 [Coccomyxa subellipsoidea C-169]
1766	pcri_g71.t1	-0.331741	1.76276	0.123665	0.341059		0.694887	1.76276	0.00106832	0.00666041		178	180	103	156	231	232		GFR51499.1 hypothetical protein Agub_g13913 [Astrephomene gubernaculifera]
1767	pcri_g4871.t1	-0.33152	4.89735	0.0717843	0.242654		0.103335	4.89735	0.576418	0.76498		1754	1945	1362	1311	1467	1717		KAF5831787.1 surfeit locus protein 2-domain-containing protein [Dunaliella salina]
1768	pcri_g3748.t1	-0.331347	8.67977	0.0664069	0.230194		-0.0181624	8.67977	0.919931	1		26175	26169	18098	19744	19713	21645		BDA43007.1 probable endoglucanase 1 at C-terminar half [Coccomyxa sp. Obi]
1769	pcri_g5361.t1	-0.331222	5.19586	0.070742	0.240527		-0.106302	5.19586	0.563629	0.753832		2533	2229	1865	1571	1791	1739		GFR42137.1 hypothetical protein Agub_g2983, partial [Astrephomene gubernaculifera]
1770	pcri_g2630.t1	-0.331219	4.91224	0.0724294	0.243577		0.415935	4.91224	0.0240192	0.0810619		1753	1715	1203	1304	1792	1908		PSC76346.1 NADH pyrophosphatase [Micractinium conductrix]
1771	pcri_g9608.t1	-0.331143	6.92598	0.067526	0.232841		-0.163877	6.92598	0.365891	0.572009		8320	7669	5563	5993	5793	5597		BDA45320.1 Succinate dehydrogenase [ubiquinone] flavoprotein subunit [Coccomyxa sp. Obi]
1772	pcri_g1879.t1	-0.330829	7.5962	0.0673205	0.232439		0.0711595	7.5962	0.694025	0.855711		12232	11990	8797	8709	9068	11348		AEU04700.1 fatty acid delta-6-desaturase [Lobosphaera incisa]
1773	pcri_g2856.t1	-0.330617	5.24893	0.0716082	0.242215		0.389342	5.24893	0.0338382	0.105095		2189	2220	1663	1523	2233	2388		BDA41306.1 probable prefoldin subunit 6 [Coccomyxa sp. Obi]
1774	pcri_g4304.t1	-0.330537	4.14912	0.0789757	0.256795		0.863877	4.14912	4.10664e-06	5.44039e-05		899	898	611	689	1198	1424		KAI3426307.1 hypothetical protein D9Q98_008680 [Chlorella vulgaris]
1775	pcri_g4255.t1	-0.330484	5.3306	0.0712596	0.24164		0.23608	5.3306	0.19772	0.382271		2451	2395	1766	1737	2257	2306		PRW05776.1 L-galactose dehydrogenase [Chlorella sorokiniana]
1776	pcri_g2945.t1	-0.330466	8.12204	0.067247	0.232301		-0.850772	8.12204	2.87421e-06	3.93197e-05		21024	20005	14432	15236	8515	9708		BDA43767.1 External alternative NAD(P)H-ubiquinone oxidoreductase B1 [Coccomyxa sp. Obi]
1777	pcri_g6811.t1	-0.330364	6.10491	0.0700772	0.238965		0.98082	6.10491	8.7844e-08	1.6676e-06		3442	3290	2423	2444	5432	5176		KAA6429998.1 hypothetical protein FRX49_00429 [Trebouxia sp. A1-2]
1778	pcri_g3876.t1	-0.330293	8.2346	0.0674722	0.232733		0.312949	8.2346	0.0831561	0.20393		18411	17229	12767	13000	17029	18401		XP_005851883.1 hypothetical protein CHLNCDRAFT_33616 [Chlorella variabilis] >EFN59781.1 hypothetical protein CHLNCDRAFT_33616 [Chlorella variabilis]
1779	pcri_g7629.t1	-0.330258	4.86869	0.0733617	0.245745		0.35222	4.86869	0.0561202	0.154029		1715	1703	1215	1257	1726	1763		BDA45684.1 Low molecular weight phosphotyrosine protein phosphatase [Coccomyxa sp. Obi]
1780	pcri_g4233.t1	-0.330197	5.53313	0.0701891	0.239269		-0.815255	5.53313	9.52347e-06	0.000114709		3213	3564	2446	2457	1487	1597		#N/A
1781	pcri_g3719.t2	-0.329968	6.93664	0.0684767	0.234729		-0.167792	6.93664	0.354394	0.56058		8137	7971	4789	6885	4780	6757		KAA6419093.1 phosphatase 2C catalytic subunit [Trebouxia sp. A1-2]
1782	pcri_g362.t1	-0.329818	4.25801	0.0775042	0.253881		0.467635	4.25801	0.0121714	0.047538		1165	1007	747	824	1245	1152		GIL70800.1 hypothetical protein Vretifemale_1500 [Volvox reticuliferus] >GIL98524.1 hypothetical protein Vretimale_3895 [Volvox reticuliferus]
1783	pcri_g5081.t1	-0.329724	7.017	0.0686221	0.235085		-0.18325	7.017	0.31173	0.514996		8465	8613	6342	6009	5846	6195		KAA6428670.1 peptidase carboxypeptidase A [Trebouxia sp. A1-2]
1784	pcri_g6287.t1	-0.329724	3.60817	0.0811389	0.261579		-0.246831	3.60817	0.196548	0.380848		863	761	595	579	560	533		#N/A
1785	pcri_g130.t1	-0.329708	5.97841	0.0703487	0.239657		0.366354	5.97841	0.0443456	0.12933		3689	3665	2604	2717	3744	3840		KAH7619743.1 hypothetical protein NADE_008030 [Chlorella desiccata (nom. nud.)]
1786	pcri_g939.t1	-0.329678	4.70361	0.073735	0.246501		-0.300271	4.70361	0.105078	0.243126		1762	1747	1371	1165	1122	1158		KXZ47991.1 hypothetical protein GPECTOR_31g354 [Gonium pectorale]
1787	pcri_g9396.t1	-0.329643	5.89595	0.0709491	0.241153		0.769006	5.89595	2.63525e-05	0.000284982		3249	2970	2091	2410	4013	4476		OCK74386.1 cytochrome P450 55A1 [Lepidopterella palustris CBS 459.81]
1788	pcri_g9564.t1	-0.32956	1.72434	0.12151	0.338465		-0.20921	1.72434	0.345677	0.55202		216	217	170	143	142	158		GIL87753.1 hypothetical protein Vretifemale_15797 [Volvox reticuliferus] >GIM09189.1 hypothetical protein Vretimale_13082 [Volvox reticuliferus]
1789	pcri_g4988.t1	-0.329559	4.62642	0.0763157	0.251148		0.83641	4.62642	6.72243e-06	8.51806e-05		1220	1303	947	878	1696	1916		BDA48415.1 IAA-amino acid hydrolase ILR1-like 5 [Coccomyxa sp. Obi]
1790	pcri_g388.t1	-0.32954	7.56383	0.0683728	0.23445		-0.136127	7.56383	0.451521	0.656952		12808	11920	8769	9120	8553	9471		KAA6426657.1 meiosis protein [Trebouxia sp. A1-2]
1791	pcri_g4876.t1	-0.329444	6.60162	0.0691364	0.236372		-0.74331	6.60162	4.59825e-05	0.000461101		7008	7067	5303	4876	3255	3478		BDA46653.1 Protein misato homolog 1 [Coccomyxa sp. Obi]
1792	pcri_g9403.t1	-0.329436	3.60323	0.081152	0.261579		-0.385527	3.60323	0.0434559	0.12752		832	827	659	540	475	543		#N/A
1793	pcri_g6663.t1	-0.329176	4.96812	0.0742789	0.247101		0.593283	4.96812	0.00128931	0.0078051		1818	1618	1212	1274	1966	2187		BDA40889.1 probable 18S rRNA (guanine-N(7))-methyltransferase [Coccomyxa sp. Obi]
1794	pcri_g1234.t1	-0.329175	9.32142	0.0680075	0.233809		-1.17788	9.32142	1.13789e-10	3.57006e-09		49138	48949	37531	33401	17542	17122		ARQ20716.1 oil globule protein [Lobosphaera incisa]
1795	pcri_g372.t1	-0.32906	7.39128	0.0689052	0.235851		-0.0535575	7.39128	0.767363	0.908381		11090	10479	7520	8093	7878	8778		BDA40914.1 probable beta-fructofuranosidase, insoluble isoenzyme 1 at N-terminal half [Coccomyxa sp. Obi]
1796	pcri_g5183.t1	-0.328659	5.32157	0.0732561	0.245731		0.556567	5.32157	0.00241978	0.0129522		2166	2266	1604	1605	2521	2703		XP_001697920.1 uncharacterized protein CHLRE_16g659350v5 [Chlamydomonas reinhardtii] >PNW71559.1 hypothetical protein CHLRE_16g659350v5 [Chlamydomonas reinhardtii]
1797	pcri_g2218.t1	-0.328519	5.98334	0.0713522	0.241739		0.344398	5.98334	0.0587063	0.159044		3538	3875	2853	2512	3626	3920		#N/A
1798	pcri_g627.t1	-0.328081	2.73676	0.0905701	0.280131		-1.34607	2.73676	5.94904e-11	1.96038e-09		490	545	415	334	163	163		#N/A
1799	pcri_g1670.t1	-0.327923	6.47811	0.0710174	0.241307		0.425404	6.47811	0.019219	0.0681382		5066	5169	3611	3805	5202	5827		BDA43926.1 Protein adenylyltransferase SelO [Coccomyxa sp. Obi]
1800	pcri_g123.t1	-0.327917	5.31021	0.0735505	0.246084		0.223096	5.31021	0.223762	0.416336		2465	2323	1822	1643	2086	2399		XP_001690251.1 uncharacterized protein CHLRE_01g051450v5 [Chlamydomonas reinhardtii] >XP_042928887.1 uncharacterized protein CHLRE_01g051450v5 [Chlamydomonas reinhardtii] >PNW88941.1 hypothetical protein CHLRE_01g051450v5 [Chlamydomonas reinhardtii] >PNW88942.1 hypothetical protein CHLRE_01g051450v5 [Chlamydomonas reinhardtii]
1801	pcri_g1121.t1	-0.327592	4.39722	0.0787392	0.256245		0.541849	4.39722	0.00358884	0.0178319		1130	1211	821	876	1274	1463		BDA42220.1 hypothetical protein COCOBI_03-1070 [Coccomyxa sp. Obi]
1802	pcri_g1462.t1	-0.327371	6.37359	0.071524	0.242008		0.165395	6.37359	0.362684	0.569203		5229	4916	3795	3551	4325	4803		PNH06882.1 Reticulocyte-binding protein 2 a [Tetrabaena socialis]
1803	pcri_g6195.t1	-0.327169	6.16009	0.0719785	0.242808		0.0508055	6.16009	0.780651	0.918119		4394	4578	3202	3302	3592	3864		BDA42143.1 2,3-bisphosphoglycerate-independent phosphoglycerate mutase [Coccomyxa sp. Obi]
1804	pcri_g1894.t1	-0.327155	6.65279	0.0711865	0.241523		-0.152356	6.65279	0.401114	0.608377		6321	6848	4624	4926	4528	4984		KAA6424312.1 vacuolar ATP synthase subunit H [Trebouxia sp. A1-2]
1805	pcri_g7425.t1	-0.327097	4.7749	0.0766071	0.251888		0.349938	4.7749	0.0581049	0.158018		1615	1585	1153	1166	1621	1647		XP_005851735.1 hypothetical protein CHLNCDRAFT_133091 [Chlorella variabilis] >EFN59633.1 hypothetical protein CHLNCDRAFT_133091 [Chlorella variabilis]
1806	pcri_g3313.t1	-0.327073	6.53042	0.0714987	0.242001		0.049651	6.53042	0.784907	0.920287		5529	6070	4427	3977	4734	4893		KAI3427103.1 hypothetical protein D9Q98_007042 [Chlorella vulgaris]
1807	pcri_g9573.t1	-0.327073	5.41443	0.0743457	0.247166		0.568996	5.41443	0.00191086	0.0107376		2334	2374	1671	1742	2728	2873		KAI3438563.1 hypothetical protein D9Q98_000990 [Chlorella vulgaris]
1808	pcri_g7409.t1	-0.326823	2.39321	0.10751	0.314867		0.605278	2.39321	0.00281702	0.0145779		297	273	152	262	283	416		#N/A
1809	pcri_g2575.t1	-0.326806	6.76238	0.0719709	0.242808		1.07256	6.76238	4.65414e-09	1.15025e-07		5475	4816	3536	3924	8201	9168		KAA6421705.1 adp-glucose pyrophosphorylase [Trebouxia sp. A1-2]
1810	pcri_g3682.t1	-0.32653	7.32731	0.071196	0.241523		0.276641	7.32731	0.126303	0.279857		9665	9469	6885	6987	8960	9639		BDA43018.1 probable motile sperm domain-containing protein 2 [Coccomyxa sp. Obi]
1811	pcri_g5070.t1	-0.326426	3.7352	0.0861687	0.270672		0.652681	3.7352	0.000564668	0.00390314		827	607	540	498	873	934		KAF6253889.1 thioredoxin h2 [Scenedesmus sp. NREL 46B-D3]
1812	pcri_g4242.t1	-0.326315	6.79677	0.07201	0.242808		0.51001	6.79677	0.00496759	0.0231357		5976	6496	4421	4628	6782	7485		KAI3425787.1 hypothetical protein D9Q98_007762 [Chlorella vulgaris]
1813	pcri_g8054.t1	-0.326287	0.527025	0.213684	0.476323		0.696584	0.527025	0.00554165	0.0252592		71	78	56	52	92	102		#N/A
1814	pcri_g4766.t1	-0.326248	3.8489	0.0827033	0.264787		-0.0234734	3.8489	0.905273	0.99396		890	942	651	678	711	735		#N/A
1815	pcri_g9634.t1	-0.326158	4.84609	0.0766875	0.252017		0.0820467	4.84609	0.657975	0.829714		1858	1723	1256	1341	1435	1609		BDA46497.1 Rhodanese-like domain-containing protein 8, chloroplastic [Coccomyxa sp. Obi]
1816	pcri_g2705.t1	-0.326018	4.04001	0.082347	0.264274		0.330854	4.04001	0.0777874	0.194682		1100	831	694	705	960	986		KAA6424740.1 Zinc transporter, partial [Trebouxia sp. A1-2]
1817	pcri_g3318.t1	-0.326014	2.10891	0.120445	0.33693		0.420587	2.10891	0.0435143	0.12762		257	234	175	181	245	283		#N/A
1818	pcri_g3715.t1	-0.325989	6.60933	0.0724289	0.243577		0.257521	6.60933	0.155833	0.322658		5813	5867	4421	4046	5265	5955		#N/A
1819	pcri_g9679.t1	-0.325948	6.77534	0.0737401	0.246501		2.06299	6.77534	5.46179e-28	6.89567e-26		3875	3157	2329	2772	11562	11992		BDA51183.1 RuBisCO large subunit-binding protein subunit alpha, chloroplastic [Coccomyxa sp. Obi]
1820	pcri_g8788.t1	-0.32588	5.11792	0.0756219	0.25006		-0.109514	5.11792	0.552215	0.744265		2141	2359	1598	1668	1601	1750		KAA6430076.1 hypothetical protein FRX49_00507 [Trebouxia sp. A1-2]
1821	pcri_g2311.t1	-0.325832	6.28705	0.072898	0.244996		-0.0271198	6.28705	0.882141	0.980634		5172	4790	3550	3675	3882	3957		BDA41815.1 probable cathepsin L at C-terminar half [Coccomyxa sp. Obi]
1822	pcri_g9016.t1	-0.325822	6.02365	0.073156	0.245706		-0.467453	6.02365	0.0103993	0.0419939		4628	4390	3428	3108	2422	2821		BDA49449.1 Cytochrome P450 4V2 [Coccomyxa sp. Obi]
1823	pcri_g4018.t2	-0.325723	4.55806	0.0784914	0.255756		0.0559153	4.55806	0.76553	0.907414		1506	1442	1116	1021	1120	1345		XP_005650751.1 hypothetical protein COCSUDRAFT_61191 [Coccomyxa subellipsoidea C-169] >EIE26207.1 hypothetical protein COCSUDRAFT_61191 [Coccomyxa subellipsoidea C-169]
1824	pcri_g1448.t1	-0.325595	6.35099	0.073313	0.245745		0.51615	6.35099	0.00455764	0.0215238		4537	4603	3362	3268	4789	5729		BDA47442.1 Cytochrome c [Coccomyxa sp. Obi]
1825	pcri_g3273.t1	-0.325584	5.87628	0.0739453	0.246853		0.0604364	5.87628	0.741134	0.890833		3639	3710	2873	2454	2839	3325		KAF3320510.1 hypothetical protein FCM35_KLT15206 [Carex littledalei]
1826	pcri_g2064.t1	-0.325389	6.84547	0.0725564	0.243927		-0.0081538	6.84547	0.964591	1		6945	7656	5353	5244	5428	6252		BDA47619.1 Condensin complex subunit 1 [Coccomyxa sp. Obi]
1827	pcri_g6092.t1	-0.325201	7.67807	0.0719724	0.242808		-0.411489	7.67807	0.0229829	0.0783466		14150	13967	10589	9804	7886	9116		KAA6423747.1 succinate dehydrogenase subunit [Trebouxia sp. A1-2]
1828	pcri_g363.t1	-0.325125	4.89332	0.0787288	0.256245		0.829298	4.89332	7.35061e-06	9.18651e-05		1537	1501	989	1218	2099	2236		PSC73303.1 DNA polymerase alpha catalytic subunit [Micractinium conductrix]
1829	pcri_g1768.t1	-0.325077	5.58793	0.0748862	0.248255		-0.193722	5.58793	0.289523	0.489893		3157	3183	2395	2204	2107	2349		XP_005848759.1 hypothetical protein CHLNCDRAFT_144503 [Chlorella variabilis] >EFN56657.1 hypothetical protein CHLNCDRAFT_144503 [Chlorella variabilis]
1830	pcri_g87.t1	-0.325073	6.03027	0.0739946	0.246931		-0.0784395	6.03027	0.667188	0.8368		4214	4207	3194	2914	3146	3256		BDA44901.1 hypothetical protein COCOBI_06-3800 [Coccomyxa sp. Obi]
1831	pcri_g4020.t1	-0.324994	5.931	0.0742077	0.247101		-0.161613	5.931	0.375385	0.582438		4115	3880	2945	2855	2683	3064		XP_002947942.1 hypothetical protein VOLCADRAFT_120551 [Volvox carteri f. nagariensis] >EFJ50930.1 hypothetical protein VOLCADRAFT_120551 [Volvox carteri f. nagariensis]
1832	pcri_g1796.t1	-0.324864	6.43454	0.0737973	0.246595		0.483985	6.43454	0.00776991	0.0330576		4989	4779	3528	3561	5133	5853		XP_005648649.1 CreA-domain-containing protein [Coccomyxa subellipsoidea C-169] >EIE24105.1 CreA-domain-containing protein [Coccomyxa subellipsoidea C-169]
1833	pcri_g3826.t1	-0.32478	5.79504	0.0747854	0.248077		0.0136929	5.79504	0.941174	1		3426	3588	2470	2624	2824	2860		KAA6427733.1 anaphase-promoting complex subunit 4 [Trebouxia sp. A1-2]
1834	pcri_g7164.t1	-0.324698	6.22942	0.0750272	0.248407		1.26157	6.22942	7.49553e-12	2.83559e-10		3317	3333	2217	2615	6438	6353		BDA40820.1 Eukaryotic translation initiation factor 3 subunit M [Coccomyxa sp. Obi]
1835	pcri_g9884.t1	-0.324639	3.8913	0.0846059	0.268175		0.220409	3.8913	0.242746	0.439257		914	872	660	636	815	856		#N/A
1836	pcri_g9182.t1	-0.324592	2.04708	0.116323	0.330338		0.0987603	2.04708	0.651506	0.824732		262	246	166	203	194	244		#N/A
1837	pcri_g3478.t1	-0.324423	3.21588	0.0980874	0.295531		1.21142	3.21588	4.82954e-10	1.42963e-08		404	430	284	322	771	780		#N/A
1838	pcri_g4727.t1	-0.324308	5.03537	0.0776209	0.254105		0.122963	5.03537	0.504561	0.704503		1959	2082	1420	1516	1740	1795		KAA6422064.1 transducin beta 2-like [Trebouxia sp. A1-2]
1839	pcri_g5034.t1	-0.324152	5.59158	0.0768978	0.252527		0.945945	5.59158	2.68524e-07	4.62047e-06		2441	2313	1575	1880	3691	3658		XP_013901501.1 aspartyl-tRNA synthetase [Monoraphidium neglectum] >KIZ02482.1 aspartyl-tRNA synthetase [Monoraphidium neglectum]
1840	pcri_g5545.t1	-0.323915	6.07854	0.0751389	0.24862		0.262777	6.07854	0.148817	0.312015		4108	3959	2895	2964	3748	4032		#N/A
1841	pcri_g1239.t1	-0.32376	5.76705	0.0761236	0.250849		0.436479	5.76705	0.0168042	0.0614844		3223	3000	2171	2350	3304	3462		KAI3430279.1 hypothetical protein D9Q98_004875 [Chlorella vulgaris]
1842	pcri_g1330.t1	-0.323754	6.82315	0.0741251	0.247101		0.270228	6.82315	0.136022	0.293649		6351	7135	4724	5081	6282	6803		KAA6419958.1 hypothetical protein FRX49_10148 [Trebouxia sp. A1-2]
1843	pcri_g425.t1	-0.323261	7.30934	0.0742391	0.247101		0.724578	7.30934	6.65863e-05	0.000632601		8558	8181	5949	6215	10641	11608		KAH7616840.1 putative Preprotein translocase subunit SECY, chloroplastic [Chlorella desiccata (nom. nud.)]
1844	pcri_g4156.t1	-0.322705	6.539	0.0756752	0.250078		0.659539	6.539	0.000291053	0.0022189		5126	4870	3577	3689	6390	6291		XP_005646519.1 nucleolar GTP-binding protein [Coccomyxa subellipsoidea C-169] >EIE21975.1 nucleolar GTP-binding protein [Coccomyxa subellipsoidea C-169]
1845	pcri_g5372.t1	-0.322614	4.25233	0.0840677	0.26726		0.426217	4.25233	0.0223205	0.0764867		1112	1067	691	895	1117	1240		XP_011397965.1 hypothetical protein F751_1956 [Auxenochlorella protothecoides] >KFM25077.1 hypothetical protein F751_1956 [Auxenochlorella protothecoides] >RMZ52832.1 hypothetical protein APUTEX25_000951, partial [Auxenochlorella protothecoides]
1846	pcri_g7275.t1	-0.322534	5.00624	0.0796617	0.258444		0.314502	5.00624	0.0874242	0.211038		1971	1813	1332	1419	1870	1912		MCO5557307.1 hypothetical protein [Adiantum nelumboides]
1847	pcri_g2839.t1	-0.322269	7.87473	0.0745317	0.247631		0.0494762	7.87473	0.784349	0.920269		14427	14979	10925	10455	11425	13102		BDA43864.1 Citrate synthase, mitochondrial [Coccomyxa sp. Obi]
1848	pcri_g3952.t1	-0.322266	3.89991	0.10115	0.301418		2.32791	3.89991	4.52853e-32	7.19406e-30		444	398	254	359	1440	1977		XP_021095542.1 cell division control protein 6 homolog isoform X2 [Heterocephalus glaber]
1849	pcri_g4704.t1	-0.322229	9.13915	0.0740945	0.247101		-0.0734744	9.13915	0.683663	0.848626		29137	43270	27234	25483	27072	28378		KAA6423301.1 hypothetical protein FRX49_06753 [Trebouxia sp. A1-2]
1850	pcri_g2112.t1	-0.322162	6.01566	0.0768663	0.252502		0.264112	6.01566	0.146973	0.309636		3911	3803	2884	2723	3511	3951		KAF6257972.1 UPF0047-domain-containing protein [Scenedesmus sp. NREL 46B-D3]
1851	pcri_g4164.t1	-0.322101	5.41253	0.0781494	0.255118		-0.0837237	5.41253	0.648314	0.822579		2794	2692	1990	1999	1946	2225		XP_005651523.1 iron-sulfur cluster assembly protein [Coccomyxa subellipsoidea C-169] >EIE26979.1 iron-sulfur cluster assembly protein [Coccomyxa subellipsoidea C-169]
1852	pcri_g7837.t1	-0.321952	4.55079	0.0819419	0.263153		0.000593627	4.55079	1	1		1408	1554	1125	1029	1142	1245		KAA6419814.1 cytosine-5 DNA methyltransferase [Trebouxia sp. A1-2]
1853	pcri_g1838.t1	-0.321934	5.80118	0.0780273	0.254798		0.735139	5.80118	5.90034e-05	0.000567766		3019	2841	2084	2178	3768	4084		KAA6429419.1 Speckle-type POZ [Trebouxia sp. A1-2]
1854	pcri_g6091.t1	-0.321822	8.01472	0.0749228	0.248296		0.413241	8.01472	0.0222763	0.0763851		14408	15301	10500	11122	15718	16114		KAA6423715.1 MFS transporter, partial [Trebouxia sp. A1-2]
1855	pcri_g6644.t1	-0.321647	6.70276	0.0758891	0.250397		-0.564831	6.70276	0.0018986	0.0106899		7230	7416	5174	5485	3768	4211		PSC73404.1 putative amino-acid acetyltransferase chloroplastic isoform X1 [Micractinium conductrix]
1856	pcri_g925.t1	-0.321523	7.89625	0.0751261	0.24862		-0.402283	7.89625	0.0261392	0.0867637		16919	15697	11823	11899	9090	10815		BDA50770.1 Uncharacterized protein YwrF [Coccomyxa sp. Obi]
1857	pcri_g955.t1	-0.321426	4.80128	0.0818062	0.262798		0.415858	4.80128	0.0242808	0.0817914		1628	1569	1059	1269	1593	1846		KAA6420230.1 RNA recognition motif-containing [Trebouxia sp. A1-2]
1858	pcri_g6927.t1	-0.321408	7.58747	0.0754713	0.249641		-0.00851559	7.58747	0.962718	1		12448	11950	8800	8950	9151	10399		KAA6429704.1 DUF482-domain-containing protein [Trebouxia sp. A1-2]
1859	pcri_g7511.t1	-0.321274	5.94074	0.0776718	0.254192		0.0390297	5.94074	0.831158	0.950115		3889	3819	2727	2883	3124	3250		XP_005648479.1 hypothetical protein COCSUDRAFT_32909 [Coccomyxa subellipsoidea C-169] >EIE23935.1 hypothetical protein COCSUDRAFT_32909 [Coccomyxa subellipsoidea C-169]
1860	pcri_g3348.t1	-0.320863	4.33493	0.0850613	0.268941		0.354886	4.33493	0.0567384	0.155215		1180	1168	849	860	1127	1295		PRW50990.1 rRNA-processing UTP23-like protein [Chlorella sorokiniana]
1861	pcri_g5836.t2	-0.320412	5.19638	0.0816535	0.262469		0.7882	5.19638	1.87457e-05	0.000208975		1802	1984	1402	1355	2530	2742		KAF6254680.1 HotDog domain-containing protein [Scenedesmus sp. NREL 46B-D3]
1862	pcri_g4737.t1	-0.320284	6.79577	0.0771915	0.253253		-0.0485848	6.79577	0.789005	0.922963		6989	7211	5208	5132	5116	5968		KAA6416778.1 NADH-cytochrome b5 reductase [Trebouxia sp. A1-2]
1863	pcri_g308.t1	-0.320093	6.60077	0.0778496	0.254381		0.45796	6.60077	0.0116899	0.046104		5490	5521	3999	4020	5759	6442		BDA41960.1 CCR4-NOT transcription complex subunit 7 [Coccomyxa sp. Obi]
1864	pcri_g1079.t1	-0.320063	6.14077	0.0784421	0.255756		0.0985089	6.14077	0.588541	0.776022		4459	4277	3217	3143	3676	3859		KAG7667853.1 hypothetical protein KSW81_005771 [Chlorella desiccata (nom. nud.)] >KAH7623319.1 putative Ribosome biogenesis protein NOP53 [Chlorella desiccata (nom. nud.)]
1865	pcri_g3291.t1	-0.319038	5.74507	0.0801234	0.25938		-0.0716418	5.74507	0.695387	0.856949		3482	3401	2405	2613	2503	2783		PSC69046.1 F-box 7 [Micractinium conductrix]
1866	pcri_g1204.t1	-0.31872	6.03383	0.080446	0.260122		0.755891	6.03383	3.53642e-05	0.000366549		3294	3536	2405	2577	4417	4897		XP_005643619.1 UDP-glucose 4-epimerase [Coccomyxa subellipsoidea C-169] >EIE19075.1 UDP-glucose 4-epimerase [Coccomyxa subellipsoidea C-169]
1867	pcri_g4722.t1	-0.3185	4.46084	0.0860887	0.270583		0.133297	4.46084	0.474358	0.678885		1324	1375	1070	896	1167	1221		XP_011400724.1 Putative transferase CAF17, mitochondrial [Auxenochlorella protothecoides] >KFM27737.1 Putative transferase CAF17, mitochondrial [Auxenochlorella protothecoides]
1868	pcri_g4082.t1	-0.318185	6.66784	0.0796194	0.258444		0.605721	6.66784	0.000863959	0.00557134		5583	5490	3945	4131	6691	6898		PSC67353.1 branched-chain amino acid aminotransferase [Micractinium conductrix]
1869	pcri_g5010.t1	-0.317756	5.88318	0.0812627	0.261747		0.254673	5.88318	0.162343	0.332588		3625	3415	2430	2707	3289	3489		BDA41326.1 FAD-dependent urate hydroxylase [Coccomyxa sp. Obi]
1870	pcri_g2976.t1	-0.317696	6.19186	0.0806525	0.26061		0.22709	6.19186	0.211791	0.40104		4568	4211	3142	3261	3995	4299		PRW20256.1 DEAD-box ATP-dependent RNA helicase 22 [Chlorella sorokiniana]
1871	pcri_g3233.t1	-0.31755	0.125477	0.245544	0.520334		-0.516852	0.125477	0.0615379	0.164086		78	69	69	38	34	49		XP_042925834.1 uncharacterized protein CHLRE_03g161500v5 [Chlamydomonas reinhardtii] >PNW84862.1 hypothetical protein CHLRE_03g161500v5 [Chlamydomonas reinhardtii]
1872	pcri_g9963.t1	-0.317516	3.79947	0.0928915	0.284623		0.334688	3.79947	0.0763496	0.191955		865	760	540	646	811	842		KAI3428774.1 hypothetical protein D9Q98_007595 [Chlorella vulgaris]
1873	pcri_g3950.t1	-0.317441	6.4109	0.0805929	0.260498		0.350275	6.4109	0.0538628	0.149478		5270	4647	3801	3426	5034	5161		#N/A
1874	pcri_g3038.t1	-0.317098	3.30794	0.0959384	0.290811		-0.629606	3.30794	0.00118233	0.00727092		710	690	581	439	348	383		#N/A
1875	pcri_g6368.t1	-0.317055	5.67537	0.0828952	0.265026		0.664224	5.67537	0.000284665	0.00218216		2473	2991	1847	2147	3477	3515		KAG7674479.1 hypothetical protein KSW81_000133 [Chlorella desiccata (nom. nud.)] >KAH7619965.1 hypothetical protein NADE_008242 [Chlorella desiccata (nom. nud.)]
1876	pcri_g3270.t1	-0.317029	5.04981	0.0852192	0.269061		0.595863	5.04981	0.00121226	0.0074288		1881	1732	1265	1372	2054	2361		KAA6420132.1 hypothetical protein FRX49_09981 [Trebouxia sp. A1-2]
1877	pcri_g6873.t1	-0.316929	7.52006	0.0798938	0.259037		0.748665	7.52006	3.76285e-05	0.000386957		9528	9645	7072	6920	12534	13493		BDA47339.1 Eukaryotic translation initiation factor 3 subunit B [Coccomyxa sp. Obi]
1878	pcri_g9099.t1	-0.31676	4.52694	0.0873084	0.273514		0.0925768	4.52694	0.618896	0.800651		1479	1372	1055	1025	1322	1123		BDA46497.1 Rhodanese-like domain-containing protein 8, chloroplastic [Coccomyxa sp. Obi]
1879	pcri_g6077.t1	-0.316717	6.85949	0.0803945	0.260122		-0.275143	6.85949	0.129136	0.283456		7562	7934	5758	5553	4991	5357		KAA6419103.1 stromal cell-derived factor 2 -like [Trebouxia sp. A1-2]
1880	pcri_g9230.t2	-0.316614	4.33614	0.0926976	0.284195		1.21533	4.33614	9.99132e-11	3.1727e-09		909	900	1047	265	1597	1800		GFR46211.1 hypothetical protein Agub_g7750 [Astrephomene gubernaculifera]
1881	pcri_g2115.t1	-0.316549	2.35931	0.115082	0.328416		-0.105514	2.35931	0.608414	0.792609		340	318	251	229	206	290		#N/A
1882	pcri_g8675.t1	-0.316347	4.72339	0.0872998	0.273514		0.458486	4.72339	0.0131404	0.0505871		1501	1487	1069	1113	1534	1789		PSC70381.1 DUF155 family [Micractinium conductrix]
1883	pcri_g400.t1	-0.316307	6.7127	0.0808989	0.261004		-0.469374	6.7127	0.00978057	0.0398951		7421	7070	5433	5142	4065	4393		KAA6424918.1 Dual specificity phosphatase (ISS) [Trebouxia sp. A1-2]
1884	pcri_g8444.t1	-0.316302	4.21329	0.0906826	0.280396		0.401303	4.21329	0.0316364	0.100082		1067	1061	808	745	1113	1157		XP_005646214.1 putative 50S ribosomal protein L20 [Coccomyxa subellipsoidea C-169] >EIE21670.1 putative 50S ribosomal protein L20 [Coccomyxa subellipsoidea C-169]
1885	pcri_g6180.t1	-0.316301	2.96628	0.106223	0.312057		0.272562	2.96628	0.162439	0.3326		459	464	333	341	436	465		KAA6428954.1 cytidine deoxycytidylate deaminase family [Trebouxia sp. A1-2]
1886	pcri_g3101.t1	-0.316131	6.01822	0.0824421	0.264274		0.141587	6.01822	0.43699	0.642969		3999	3933	2803	2991	3421	3650		PSC73645.1 GTP cyclohydrolase I [Micractinium conductrix]
1887	pcri_g1648.t1	-0.316122	4.48961	0.0883509	0.275689		0.186514	4.48961	0.315464	0.5192		1329	1388	1009	975	1294	1199		PRW44992.1 hypothetical protein C2E21_6122 [Chlorella sorokiniana]
1888	pcri_g3083.t1	-0.31609	5.63055	0.0833906	0.266174		0.0728477	5.63055	0.691039	0.853293		3039	3116	2426	2065	2422	2819		XP_011400470.1 hypothetical protein F751_6074 [Auxenochlorella protothecoides] >KFM27493.1 hypothetical protein F751_6074 [Auxenochlorella protothecoides]
1889	pcri_g7238.t1	-0.316049	4.68428	0.0882737	0.27555		0.669577	4.68428	0.000300425	0.00227797		1302	1440	922	1083	1700	1827		BDA43866.1 hypothetical protein COCOBI_05-0460 [Coccomyxa sp. Obi]
1890	pcri_g8676.t1	-0.315961	4.45754	0.0886339	0.276131		0.1377	4.45754	0.459993	0.664314		1371	1317	1015	947	1100	1294		BDA43415.1 V-type proton ATPase subunit F [Coccomyxa sp. Obi]
1891	pcri_g6673.t1	-0.315821	6.94262	0.081227	0.26174		-0.0756714	6.94262	0.676441	0.843258		7602	8176	6085	5435	6103	5984		BDA44234.1 probable heme-binding-like protein At3g10130, chloroplastic at C-terminar half [Coccomyxa sp. Obi]
1892	pcri_g6861.t1	-0.315779	7.79386	0.0806779	0.260612		0.397998	7.79386	0.0277628	0.0909429		12520	13004	9703	8934	13591	13567		KAI3438809.1 hypothetical protein D9Q98_001226 [Chlorella vulgaris]
1893	pcri_g9853.t2	-0.315776	2.1424	0.11282	0.323902		-1.72872	2.1424	3.5565e-15	1.88225e-13		342	364	297	218	39	135		KDD71689.1 hypothetical protein H632_c4559p0, partial [Helicosporidium sp. ATCC 50920]
1894	pcri_g7691.t1	-0.315762	4.59633	0.0887324	0.276323		0.479246	4.59633	0.00970093	0.0396538		1306	1413	1065	920	1497	1567		GBF87808.1 hypothetical protein Rsub_00519 [Raphidocelis subcapitata]
1895	pcri_g1512.t1	-0.315208	6.95622	0.0816791	0.26247		-0.522447	6.95622	0.0040126	0.0195118		9214	8093	6170	6473	4680	5061		BDA50336.1 Carboxyl-terminal-processing peptidase 1, chloroplastic [Coccomyxa sp. Obi]
1896	pcri_g1893.t1	-0.314958	3.97821	0.0943051	0.287608		0.476883	3.97821	0.0111136	0.0442768		898	873	607	688	970	1023		BDA44913.1 probable chromosome segregation in meiosis protein 3 at N-terminal half [Coccomyxa sp. Obi]
1897	pcri_g5431.t1	-0.314767	6.4903	0.0829794	0.265185		0.258959	6.4903	0.153752	0.319676		5459	5241	3892	3928	5046	5307		BDA46971.1 hypothetical protein COCOBI_09-4240 [Coccomyxa sp. Obi]
1898	pcri_g5555.t1	-0.314111	6.07622	0.084386	0.26781		0.265732	6.07622	0.14429	0.305582		4050	3963	2846	3015	3783	4012		KAA6420878.1 hypothetical protein FRX49_09267 [Trebouxia sp. A1-2]
1899	pcri_g8283.t1	-0.31409	7.64777	0.0823852	0.264274		0.316335	7.64777	0.0802099	0.198845		9305	14185	9042	8155	12807	10802		#N/A
1900	pcri_g889.t1	-0.31366	5.36942	0.0876583	0.274182		0.851425	5.36942	3.70253e-06	4.94883e-05		2049	2126	1501	1554	2956	3143		BDA49004.1 mitochondrial adenine nucleotide transporter ADNT1 [Coccomyxa sp. Obi]
1901	pcri_g8602.t1	-0.313559	3.41978	0.100693	0.300531		0.114517	3.41978	0.552637	0.744465		652	660	470	490	585	563		#N/A
1902	pcri_g1967.t1	-0.313542	3.36002	0.102149	0.303752		0.292391	3.36002	0.127411	0.281556		545	661	387	497	631	562		PRW57819.1 Beta-galactosidase 17 [Chlorella sorokiniana]
1903	pcri_g9924.t1	-0.313088	3.79822	0.096976	0.292837		0.156723	3.79822	0.408252	0.615547		823	867	615	622	767	757		KAF8066370.1 ECA1 [Scenedesmus sp. PABB004]
1904	pcri_g4895.t1	-0.313011	5.6199	0.0867353	0.272207		0.350373	5.6199	0.0551776	0.152121		2927	2789	2143	2038	2829	3074		QDB64637.1 AP2, partial [Bryum argenteum]
1905	pcri_g2853.t1	-0.31289	6.21232	0.0850439	0.268941		-0.210628	6.21232	0.246975	0.443691		5241	4524	3377	3770	3278	3555		GBF97925.1 hypothetical protein Rsub_10598 [Raphidocelis subcapitata]
1906	pcri_g4873.t1	-0.312821	5.84914	0.0857774	0.270088		-0.319315	5.84914	0.0801475	0.198785		3550	4187	2904	2761	2330	2704		KAG7674139.1 hypothetical protein KSW81_005976 [Chlorella desiccata (nom. nud.)] >KAH7621232.1 putative Inosine triphosphate pyrophosphatase [Chlorella desiccata (nom. nud.)]
1907	pcri_g2961.t1	-0.312746	4.26531	0.0930041	0.284879		0.0558856	4.26531	0.767429	0.908381		1266	1127	818	934	908	1111		RLN84716.1 hypothetical protein BBJ28_00002573 [Nothophytophthora sp. Chile5]
1908	pcri_g6568.t1	-0.312412	6.91665	0.084924	0.268939		0.70409	6.91665	0.000108067	0.000958062		6681	6082	4476	4869	7837	9028		KAA6419773.1 Plastid transcriptionally active 4 [Trebouxia sp. A1-2]
1909	pcri_g4623.t1	-0.312382	6.22008	0.0857066	0.270088		0.0877223	6.22008	0.62988	0.808886		4552	4667	3428	3321	3868	4069		KAH7618701.1 putative Proteasome subunit beta type-5 [Chlorella desiccata (nom. nud.)]
1910	pcri_g2425.t1	-0.312255	6.23889	0.085779	0.270088		0.0284561	6.23889	0.876368	0.977007		4731	4732	3795	3126	3863	3952		PSC69743.1 mitochondrial import receptor subunit TOM20 [Micractinium conductrix]
1911	pcri_g3505.t1	-0.312112	5.42669	0.0883973	0.275689		0.461201	5.42669	0.0117986	0.0464105		2413	2442	1749	1807	2622	2795		BDA49315.1 DNA polymerase epsilon catalytic subunit A [Coccomyxa sp. Obi]
1912	pcri_g6341.t1	-0.311644	6.06287	0.0871834	0.273286		0.621464	6.06287	0.000657977	0.00442835		3429	3792	2588	2705	4461	4541		KAI3430897.1 hypothetical protein D9Q98_009306 [Chlorella vulgaris]
1913	pcri_g1457.t1	-0.311643	5.21071	0.0886444	0.276131		-0.471084	5.21071	0.0104286	0.0420961		2554	2550	1942	1795	1324	1670		CAG9464617.1 unnamed protein product [Pedinophyceae sp. YPF-701]
1914	pcri_g983.t1	-0.311405	6.34175	0.0866185	0.271922		0.338653	6.34175	0.0624123	0.16581		4745	4705	3424	3500	4575	5123		#N/A
1915	pcri_g5570.t1	-0.311112	5.27696	0.0894434	0.277493		0.0362342	5.27696	0.844764	0.958973		2482	2364	1789	1761	1952	2077		BDA51679.1 hypothetical protein COCOBI_19-2350 [Coccomyxa sp. Obi]
1916	pcri_g4063.t2	-0.311036	3.7688	0.0991146	0.2976		0.0417346	3.7688	0.829355	0.949215		786	911	635	609	693	724		XP_001422578.1 predicted protein [Ostreococcus lucimarinus CCE9901] >ABP00895.1 predicted protein [Ostreococcus lucimarinus CCE9901]
1917	pcri_g7971.t1	-0.310624	4.38224	0.0959935	0.290811		0.651146	4.38224	0.000470769	0.00335591		1168	1063	761	875	1353	1490		PRW57117.1 bifunctional riboflavin biosynthesis RIBA chloroplastic-like [Chlorella sorokiniana]
1918	pcri_g7614.t1	-0.310418	5.72934	0.0883722	0.275689		-0.507229	5.72934	0.00556719	0.0253206		3998	3362	2525	2871	1985	2217		XP_005847586.1 hypothetical protein CHLNCDRAFT_35417 [Chlorella variabilis] >EFN55484.1 hypothetical protein CHLNCDRAFT_35417 [Chlorella variabilis]
1919	pcri_g9691.t1	-0.309773	5.823	0.0889703	0.276735		-0.271855	5.823	0.136349	0.294174		3812	3716	2841	2678	2484	2574		BDA44734.1 Terminal nucleotidyltransferase 4B [Coccomyxa sp. Obi]
1920	pcri_g3659.t1	-0.309727	5.82575	0.0895233	0.277631		0.367334	5.82575	0.0440318	0.128634		3386	3170	2506	2299	3299	3566		KAG7673771.1 hypothetical protein KSW81_006962 [Chlorella desiccata (nom. nud.)]
1921	pcri_g7635.t1	-0.30971	6.43254	0.0885673	0.276055		0.851238	6.43254	3.13694e-06	4.26355e-05		4239	4473	3179	3213	5912	6870		XP_005651307.1 eukaryotic phosphomannomutase [Coccomyxa subellipsoidea C-169] >EIE26763.1 eukaryotic phosphomannomutase [Coccomyxa subellipsoidea C-169]
1922	pcri_g7031.t1	-0.309385	4.37103	0.0945966	0.288162		-0.744047	4.37103	7.20396e-05	0.000673419		1473	1499	1247	930	736	702		#N/A
1923	pcri_g6957.t1	-0.308986	8.98345	0.0868024	0.272336		-0.0255494	8.98345	0.887424	0.983638		32832	31278	23743	23290	25103	26014		BDA48831.1 Pyruvate carboxylase, mitochondrial [Coccomyxa sp. Obi]
1924	pcri_g6706.t1	-0.308948	6.86961	0.0879767	0.274704		-0.657995	6.86961	0.000298528	0.00226523		8722	7887	6214	5967	4079	4471		KAA6426289.1 dynein heavy chain [Trebouxia sp. A1-2]
1925	pcri_g7661.t1	-0.308844	5.4034	0.0914881	0.281859		0.165244	5.4034	0.367093	0.57346		2497	2635	1856	1912	2242	2435		CAD7701801.1 unnamed protein product [Ostreobium quekettii]
1926	pcri_g5952.t1	-0.308601	4.86413	0.0951866	0.289358		0.745222	4.86413	5.54862e-05	0.000537872		1495	1534	1097	1127	2014	2110		BDA48275.1 probable lysine-specific demethylase JMJ16 at C-terminar half [Coccomyxa sp. Obi]
1927	pcri_g3969.t1	-0.308575	6.27242	0.0894281	0.277493		-0.021999	6.27242	0.904344	0.993268		4914	4862	3628	3547	3702	4126		BDA41844.1 tRNA/tmRNA (uracil-C(5))-methyltransferase [Coccomyxa sp. Obi]
1928	pcri_g6529.t1	-0.3085	4.48048	0.0962853	0.291442		0.142666	4.48048	0.443457	0.649382		1499	1222	991	1005	1146	1295		#N/A
1929	pcri_g6108.t1	-0.307764	5.58978	0.0926431	0.284194		0.678259	5.58978	0.000213709	0.00171703		2744	2369	1753	2003	3163	3488		BDA47494.1 hypothetical protein COCOBI_10-3420 [Coccomyxa sp. Obi]
1930	pcri_g5037.t1	-0.307601	6.79656	0.0894522	0.277493		-0.620464	6.79656	0.000647675	0.00436743		7879	7804	5707	5814	3984	4311		KAA6426983.1 hypothetical protein FRX49_03307 [Trebouxia sp. A1-2]
1931	pcri_g5295.t1	-0.307584	6.7122	0.089661	0.277976		-0.317711	6.7122	0.0799816	0.198596		6846	7203	5255	5065	4368	4803		BDA44389.1 V-type proton ATPase subunit d2 [Coccomyxa sp. Obi]
1932	pcri_g4159.t1	-0.307338	2.02172	0.137978	0.363835		-0.186648	2.02172	0.382923	0.590428		260	266	218	168	195	180		#N/A
1933	pcri_g9231.t1	-0.307294	5.26583	0.0948215	0.288539		0.885636	5.26583	1.54103e-06	2.25223e-05		1978	1856	1372	1445	2677	3090		KAG1655780.1 hypothetical protein FOA52_013081 [Chlamydomonas sp. UWO 241] >QCS40638.1 chloroplast tetrapyrrole binding protein GUN4 isoform A [Chlamydomonas sp. UWO 241]
1934	pcri_g2028.t1	-0.307116	6.20286	0.0913137	0.281683		0.346914	6.20286	0.0564885	0.154837		4352	4197	2969	3316	4239	4605		#N/A
1935	pcri_g10185.t1	-0.307079	0.518507	0.223118	0.490158		0.238719	0.518507	0.341532	0.547486		78	88	59	63	85	74		#N/A
1936	pcri_g6636.t1	-0.307055	-1.86362	0.527702	0.779942		-0.0227061	-1.86362	1	1		14	16	12	10	9	15		#N/A
1937	pcri_g1891.t1	-0.306975	6.7898	0.0905427	0.280129		0.490638	6.7898	0.00687375	0.0301381		6009	6359	4554	4537	6984	7142		BDA45038.1 T-complex protein 1 subunit eta [Coccomyxa sp. Obi]
1938	pcri_g9579.t1	-0.306966	4.32353	0.0996247	0.298703		0.377671	4.32353	0.0425729	0.125597		1177	1125	818	874	1192	1239		XP_005644583.1 hypothetical protein COCSUDRAFT_83555 [Coccomyxa subellipsoidea C-169] >EIE20039.1 hypothetical protein COCSUDRAFT_83555 [Coccomyxa subellipsoidea C-169]
1939	pcri_g8665.t1	-0.306924	-2.31833	0.527702	0.779942		-6.55249	-2.31833	5.8933e-07	9.48631e-06		0	30	22	0	0	0		#N/A
1940	pcri_g9265.t2	-0.306918	4.95127	0.095513	0.290153		0.28669	4.95127	0.11961	0.26822		1837	1804	1146	1534	1499	2132		GIL76282.1 hypothetical protein Vretifemale_5884 [Volvox reticuliferus] >GIM00985.1 hypothetical protein Vretimale_5860 [Volvox reticuliferus]
1941	pcri_g385.t1	-0.306728	5.70128	0.0928736	0.284623		0.231876	5.70128	0.20409	0.39124		3190	3019	2308	2254	2766	3172		BDA41094.1 2-methyl-6-phytyl-1,4-hydroquinone methyltransferase [Coccomyxa sp. Obi]
1942	pcri_g9655.t1	-0.306501	9.65839	0.0892133	0.276997		-0.0354234	9.65839	0.844213	0.958555		53618	48862	37676	37630	37909	43526		BDA47684.1 probable paired amphipathic helix protein Sin3b [Coccomyxa sp. Obi]
1943	pcri_g4344.t1	-0.306437	6.81354	0.0907943	0.280528		-0.15454	6.81354	0.394002	0.601333		7612	6999	5438	5298	5172	5504		KAA6420268.1 plant synaptotagmin [Trebouxia sp. A1-2]
1944	pcri_g5452.t1	-0.306309	5.51946	0.0938473	0.28663		0.214496	5.51946	0.240918	0.43746		2771	2723	1977	2063	2453	2738		#N/A
1945	pcri_g6470.t1	-0.306224	5.64614	0.0937948	0.286553		0.43053	5.64614	0.0184717	0.0660856		2832	2852	2148	2030	3054	3177		XP_005650617.1 phenylalanyl-tRNA synthetase [Coccomyxa subellipsoidea C-169] >EIE26073.1 phenylalanyl-tRNA synthetase [Coccomyxa subellipsoidea C-169]
1946	pcri_g9418.t1	-0.306148	4.87982	0.0959823	0.290811		-0.238064	4.87982	0.197281	0.381774		1962	1920	1435	1419	1286	1393		BDA50602.1 Retinol dehydrogenase 14 [Coccomyxa sp. Obi]
1947	pcri_g8084.t1	-0.30585	9.43467	0.0899492	0.278787		0.177287	9.43467	0.325401	0.529069		40745	42899	30106	31440	37389	39602		KAA6424043.1 septin [Trebouxia sp. A1-2]
1948	pcri_g1034.t1	-0.305824	9.48757	0.089982	0.278806		0.390271	9.48757	0.0305799	0.097578		42446	39959	30100	30496	40750	47278		XP_001699068.1 uncharacterized protein CHLRE_13g603700v5 [Chlamydomonas reinhardtii] >P53498.1 RecName: Full=Actin [Chlamydomonas reinhardtii] >7JU4_u Chain u, Actin [Chlamydomonas reinhardtii] >KAG2427279.1 hypothetical protein HXX76_012475 [Chlamydomonas incerta] >KAG2429169.1 hypothetical protein HYH02_014104 [Chlamydomonas schloesseri] >PNW74319.1 hypothetical protein CHLRE_13g603700v5 [Chlam…
1949	pcri_g8866.t1	-0.305359	2.3314	0.127281	0.347296		-0.162806	2.3314	0.436628	0.642771		428	223	231	247	235	237		#N/A
1950	pcri_g8756.t1	-0.305044	4.0785	0.103365	0.306079		0.195482	4.0785	0.298105	0.498818		998	1030	814	677	854	1042		QDZ21610.1 syntaxin [Chloropicon primus] >UPR00821.1 syntaxin [Chloropicon primus]
1951	pcri_g6892.t1	-0.304912	4.93217	0.0979854	0.295309		0.360071	4.93217	0.0506086	0.142638		1789	1736	1246	1349	1790	1894		KAA6428272.1 c-type cytochrome synthesis 1 [Trebouxia sp. A1-2]
1952	pcri_g9378.t1	-0.304818	8.85186	0.0910983	0.281101		-1.14466	8.85186	3.67202e-10	1.0994e-08		34130	35783	25744	25721	12181	13603		BDA42488.1 KDEL-tailed cysteine endopeptidase CEP2 [Coccomyxa sp. Obi]
1953	pcri_g2940.t1	-0.304615	1.07819	0.179864	0.427489		-0.648989	1.07819	0.00685736	0.0300788		159	135	126	90	87	65		BDA43782.1 probable ADP-ribosylation factor GTPase-activating protein [Coccomyxa sp. Obi]
1954	pcri_g962.t1	-0.30461	3.41605	0.111184	0.32061		0.16156	3.41605	0.401296	0.608462		672	618	485	464	555	621		KAI3433295.1 hypothetical protein D9Q98_003114 [Chlorella vulgaris]
1955	pcri_g379.t1	-0.304579	7.60177	0.0921991	0.283081		0.545541	7.60177	0.00260114	0.0136972		10851	10530	7983	7751	12112	13323		KAA6416910.1 beta-tubulin [Trebouxia sp. A1-2] >KAA6421795.1 beta-tubulin [Trebouxia sp. A1-2]
1956	pcri_g6499.t1	-0.304539	6.07716	0.0940677	0.287052		-0.0220175	6.07716	0.904547	0.993268		4270	4253	3005	3272	3261	3581		BDA46832.1 Phosphomannomutase/phosphoglucomutase [Coccomyxa sp. Obi]
1957	pcri_g513.t1	-0.304527	6.61077	0.0931815	0.285193		0.0543153	6.61077	0.765132	0.907414		6032	6105	4547	4386	4747	5538		XP_005648770.1 small rab-related GTPase [Coccomyxa subellipsoidea C-169] >EIE24226.1 small rab-related GTPase [Coccomyxa subellipsoidea C-169]
1958	pcri_g9498.t1	-0.304404	4.71255	0.100042	0.299525		0.493186	4.71255	0.00764643	0.0327049		1443	1479	1003	1150	1614	1738		XP_005649918.1 DRMBL-domain-containing protein [Coccomyxa subellipsoidea C-169] >EIE25374.1 DRMBL-domain-containing protein [Coccomyxa subellipsoidea C-169]
1959	pcri_g4645.t1	-0.304364	6.29702	0.094437	0.287927		0.789363	6.29702	1.53304e-05	0.000175571		4142	3923	2893	3045	5621	5724		KAA6425597.1 elongation factor mitochondrial-like [Trebouxia sp. A1-2]
1960	pcri_g5526.t2	-0.304252	3.47419	0.112168	0.32248		0.434035	3.47419	0.022995	0.0783499		543	711	519	404	696	684		BDA45936.1 DNA replication complex GINS protein PSF1 [Coccomyxa sp. Obi]
1961	pcri_g10054.t1	-0.304185	5.97293	0.0946909	0.288366		0.0179516	5.97293	0.922253	1		4008	3853	2560	3235	3242	3235		KAA6419549.1 hypothetical protein FRX49_10474 [Trebouxia sp. A1-2]
1962	pcri_g8997.t1	-0.304073	6.85754	0.0933248	0.285533		0.040951	6.85754	0.821683	0.94305		7390	7055	5264	5372	5493	6644		XP_005652129.1 biotin synthase [Coccomyxa subellipsoidea C-169] >EIE27585.1 biotin synthase [Coccomyxa subellipsoidea C-169]
1963	pcri_g6443.t1	-0.304045	5.98529	0.0951276	0.289275		0.393204	5.98529	0.0309135	0.0984179		3539	3714	2501	2845	3777	3986		BDA43385.1 probable breast cancer type 2 susceptibility protein homolog at C-terminar half [Coccomyxa sp. Obi]
1964	pcri_g4545.t1	-0.303774	5.19771	0.0976027	0.29424		0.0689271	5.19771	0.708238	0.866607		2357	2183	1659	1684	1977	1896		XP_005650709.1 3-hydroxybutyrate dehydrogenase [Coccomyxa subellipsoidea C-169] >EIE26165.1 3-hydroxybutyrate dehydrogenase [Coccomyxa subellipsoidea C-169]
1965	pcri_g9815.t1	-0.303707	3.88078	0.107324	0.314431		0.388607	3.88078	0.0390501	0.117417		788	896	572	670	884	913		BDA43329.1 Bifunctional dihydrofolate reductase-thymidylate synthase [Coccomyxa sp. Obi]
1966	pcri_g6060.t1	-0.303643	8.16448	0.0926949	0.284195		-0.0516323	8.16448	0.774987	0.913919		18546	17907	13916	12919	13724	14955		KAF6262600.1 succinyl-CoA synthetase-like protein [Scenedesmus sp. NREL 46B-D3]
1967	pcri_g996.t1	-0.303531	5.74073	0.0956647	0.290403		-0.484225	5.74073	0.00810668	0.0341988		3606	3757	2874	2547	2023	2273		BDA46716.1 Molybdopterin synthase catalytic subunit [Coccomyxa sp. Obi]
1968	pcri_g2406.t1	-0.303471	7.83611	0.0931864	0.285193		0.500853	7.83611	0.00565296	0.0256439		12933	12514	9059	9692	14368	14973		PRW56539.1 translocase subunit chloroplastic isoform A [Chlorella sorokiniana]
1969	pcri_g473.t1	-0.303421	4.34265	0.102366	0.303977		-0.0661592	4.34265	0.725062	0.879264		1269	1311	946	955	1006	1001		KXZ55866.1 hypothetical protein GPECTOR_2g1417 [Gonium pectorale]
1970	pcri_g2603.t1	-0.303393	-0.0115532	0.270306	0.549794		-0.546531	-0.0115532	0.0590907	0.159693		59	74	48	50	42	32		#N/A
1971	pcri_g2043.t1	-0.303345	5.80425	0.095865	0.290674		-0.217485	5.80425	0.233382	0.428228		3604	3729	2669	2735	2424	2724		XP_005650406.1 hypothetical protein COCSUDRAFT_40112 [Coccomyxa subellipsoidea C-169] >EIE25862.1 hypothetical protein COCSUDRAFT_40112 [Coccomyxa subellipsoidea C-169]
1972	pcri_g1592.t1	-0.303323	5.9578	0.0957492	0.290491		0.103077	5.9578	0.571935	0.761354		3691	3937	2785	2837	3157	3531		KAG7673323.1 hypothetical protein KSW81_006537 [Chlorella desiccata (nom. nud.)]
1973	pcri_g5381.t1	-0.303309	6.95566	0.0940611	0.287052		0.12768	6.95566	0.48094	0.685832		8019	7146	5395	5777	6638	6857		PRW44564.1 putative Xaa-Pro aminopeptidase P [Chlorella sorokiniana]
1974	pcri_g1674.t1	-0.303283	7.7196	0.0934697	0.285893		0.479004	7.7196	0.00813489	0.034304		11941	11666	8453	8944	12694	14155		BDA41901.1 ATP synthase subunit gamma, mitochondrial [Coccomyxa sp. Obi]
1975	pcri_g4404.t1	-0.303126	5.04945	0.0990558	0.297508		0.125559	5.04945	0.495814	0.698525		2026	2016	1587	1389	1619	1986		BDA44301.1 Thymidine kinase [Coccomyxa sp. Obi]
1976	pcri_g3638.t1	-0.302779	4.41064	0.10364	0.306532		0.365138	4.41064	0.0494787	0.140359		1266	1183	878	927	1302	1266		KAF6251362.1 Alpha/Beta hydrolase protein [Scenedesmus sp. NREL 46B-D3]
1977	pcri_g6734.t1	-0.302776	5.69661	0.0974698	0.294009		0.519994	5.69661	0.00443733	0.0211166		2856	2883	1984	2249	3170	3549		BDA46878.1 hypothetical protein COCOBI_09-3310 [Coccomyxa sp. Obi]
1978	pcri_g7480.t2	-0.302615	2.70594	0.125367	0.344177		-0.000418544	2.70594	1	1		356	458	276	325	328	336		KDD71689.1 hypothetical protein H632_c4559p0, partial [Helicosporidium sp. ATCC 50920]
1979	pcri_g6885.t1	-0.302334	5.49937	0.100844	0.300765		1.5772	5.49937	2.83823e-17	1.85886e-15		1782	1735	1192	1403	4120	4444		XP_005649845.1 ARM repeat-containing protein [Coccomyxa subellipsoidea C-169] >EIE25301.1 ARM repeat-containing protein [Coccomyxa subellipsoidea C-169]
1980	pcri_g3439.t1	-0.3021	5.09745	0.100548	0.300267		0.491924	5.09745	0.00746055	0.0321351		1808	2005	1396	1417	2275	2091		GAX84751.1 hypothetical protein CEUSTIGMA_g12173.t1 [Chlamydomonas eustigma]
1981	pcri_g9343.t1	-0.301921	4.34731	0.105046	0.309817		0.358161	4.34731	0.0543388	0.150408		1097	1248	830	901	1195	1259		KAG2434772.1 hypothetical protein HXX76_007657 [Chlamydomonas incerta]
1982	pcri_g7175.t1	-0.301518	-0.981072	0.41106	0.689164		-0.170195	-0.981072	0.715146	0.872614		31	30	15	30	31	13		#N/A
1983	pcri_g5535.t1	-0.301016	6.51596	0.0973187	0.293698		0.336761	6.51596	0.0636248	0.168237		5514	5108	3823	4015	5340	5609		XP_005648878.1 2-isopropylmalate synthase [Coccomyxa subellipsoidea C-169] >EIE24334.1 2-isopropylmalate synthase [Coccomyxa subellipsoidea C-169]
1984	pcri_g666.t1	-0.300946	5.15684	0.100274	0.299793		-0.538426	5.15684	0.00346919	0.017336		2552	2400	1846	1807	1332	1453		KAI3426507.1 hypothetical protein D9Q98_008872 [Chlorella vulgaris]
1985	pcri_g7559.t1	-0.300776	5.58089	0.100147	0.299585		0.539916	5.58089	0.00317051	0.0161046		2636	2627	1997	1886	3013	3238		BDA51398.1 probable low molecular mass early light-inducible protein HV60, chloroplastic [Coccomyxa sp. Obi]
1986	pcri_g2496.t1	-0.300703	8.6879	0.0956341	0.290394		-0.425975	8.6879	0.0183883	0.0658771		29106	27113	20126	21371	15882	18341		KAH7617789.1 putative V-type proton ATPase subunit a3 [Chlorella desiccata (nom. nud.)] >KAH7619980.1 putative V-type proton ATPase subunit a3 [Chlorella desiccata (nom. nud.)]
1987	pcri_g8142.t1	-0.300535	4.54479	0.105961	0.311549		0.642275	4.54479	0.000539286	0.00374995		1228	1263	829	1012	1520	1658		#N/A
1988	pcri_g2564.t1	-0.300412	6.1795	0.0985724	0.296566		0.245246	6.1795	0.17752	0.354736		4085	4509	3088	3261	3977	4353		XP_005649157.1 MCM-domain-containing protein [Coccomyxa subellipsoidea C-169] >EIE24613.1 MCM-domain-containing protein [Coccomyxa subellipsoidea C-169]
1989	pcri_g5803.t1	-0.300342	5.9888	0.0989725	0.297508		0.0921571	5.9888	0.613559	0.796418		3604	4196	2929	2832	2831	4002		BDA47375.1 probable mitochondrial inner membrane protease subunit 1 at C-terminar half [Coccomyxa sp. Obi]
1990	pcri_g7441.t1	-0.300203	5.85803	0.0993453	0.298207		-0.0542606	5.85803	0.766606	0.908021		3530	3825	2814	2616	2647	3155		GAX85647.1 hypothetical protein CEUSTIGMA_g13062.t1 [Chlamydomonas eustigma]
1991	pcri_g1183.t1	-0.300155	5.43584	0.101564	0.302355		0.657464	5.43584	0.000337963	0.00252245		2278	2325	1698	1701	2826	3111		PNH02746.1 Ferredoxin-thioredoxin reductase, variable chain [Tetrabaena socialis] >PNH12325.1 Ferredoxin-thioredoxin reductase, variable chain [Tetrabaena socialis]
1992	pcri_g7981.t1	-0.299891	3.70909	0.112967	0.324067		0.150939	3.70909	0.427506	0.633998		806	776	589	579	700	735		#N/A
1993	pcri_g9071.t1	-0.299529	4.64036	0.105643	0.310876		0.309164	4.64036	0.0948629	0.22528		1570	1340	994	1156	1368	1582		KAG2490214.1 hypothetical protein HYH03_011340 [Edaphochlamys debaryana]
1994	pcri_g1502.t1	-0.299501	4.98229	0.104024	0.307508		0.463279	4.98229	0.0118649	0.0466187		1813	1732	1230	1390	1893	2105		XP_005649339.1 hypothetical protein COCSUDRAFT_41086 [Coccomyxa subellipsoidea C-169] >EIE24795.1 hypothetical protein COCSUDRAFT_41086 [Coccomyxa subellipsoidea C-169]
1995	pcri_g7124.t1	-0.299244	7.0273	0.0984744	0.296442		0.152519	7.0273	0.399659	0.607048		8142	7673	5873	5808	7239	7109		BDA41461.1 Plastidial pyruvate kinase 2 [Coccomyxa sp. Obi]
1996	pcri_g7423.t1	-0.299241	3.54217	0.116912	0.331204		0.388843	3.54217	0.0411775	0.122515		691	638	471	511	667	757		#N/A
1997	pcri_g1227.t1	-0.299036	6.64659	0.0996854	0.298765		0.866242	6.64659	2.05995e-06	2.92496e-05		5072	4939	3559	3841	7488	7414		BDA42750.1 Eukaryotic translation initiation factor 3 subunit D [Coccomyxa sp. Obi]
1998	pcri_g4555.t1	-0.299001	5.61825	0.101493	0.302228		0.0874701	5.61825	0.63266	0.811003		3161	2880	2159	2305	2621	2620		BDA42561.1 Putative magnesium transporter MRS2-G [Coccomyxa sp. Obi]
[truncated: 8,481 more rows]

## Sheet: logFC0-6>0.5
	Transcript	DEG 0-6					DEG 6-9					Counts							Annotation
		logFC	logCPM	PValue	FDR		logFC	logCPM	PValue	FDR		0day_1	0day_3	6days_2	6days_3	12days_2	12days_3
1	pcri_g3518.t1	13.9474	3.64582	7.3472e-173	1.92478e-169		-13.9521	3.64582	5.21807e-173	1.367e-169		0	0	3718	0	0	0		KAI3430537.1 hypothetical protein D9Q98_005130 [Chlorella vulgaris]
2	pcri_g3704.t2	12.502	2.19964	4.65856e-121	5.42412e-118		-12.5068	2.19964	3.40145e-121	7.12877e-118		0	0	0	1396	0	0		BDA51472.1 probable methyltransferase-like protein 24 [Coccomyxa sp. Obi]
3	pcri_g1822.t1	12.0443	1.7357	1.09071e-105	9.52462e-103		-12.0491	1.7357	8.86632e-106	1.32729e-102		0	0	990	5	0	0		KAA6418576.1 hypothetical protein FRX49_11401 [Trebouxia sp. A1-2]
4	pcri_g9230.t1	11.7906	1.48761	2.09494e-97	1.46353e-94		-11.7954	1.48761	1.46128e-97	1.91409e-94		0	0	0	852	0	0		GFR46211.1 hypothetical protein Agub_g7750 [Astrephomene gubernaculifera]
5	pcri_g3405.t2	4.984	1.37235	3.66192e-68	2.01965e-65		-11.6346	1.37235	1.93961e-92	2.03252e-89		26	0	0	762	0	0		BDA42465.1 hypothetical protein COCOBI_03-3550 [Coccomyxa sp. Obi]
6	pcri_g9345.t1	5.46603	4.35442	9.83455e-120	1.03056e-116		-3.86045	4.35442	4.23822e-75	2.96082e-72		0	139	5464	94	241	185		BDA45621.1 Nicastrin [Coccomyxa sp. Obi]
7	pcri_g2870.t1	3.73045	4.31215	7.69006e-71	4.74024e-68		-3.08592	4.31215	8.51547e-53	2.97445e-50		416	0	2476	2515	288	364		XP_045811107.1 squamosa promoter-binding protein 1-like [Trifolium pratense]
8	pcri_g8716.t1	3.01858	8.58584	2.86647e-54	1.1553e-51		-3.01935	8.58584	2.79827e-54	1.04725e-51		9821	2762	58089	33895	10279	1991		BDA47009.1 Photosystem I chlorophyll a/b-binding protein 3-1, chloroplastic [Coccomyxa sp. Obi]
9	pcri_g3784.t1	1.23018	5.81812	2.38044e-11	1.27268e-09		-2.93046	5.81812	9.03598e-51	3.05445e-48		2066	3011	5006	5849	889	676		XP_011402396.1 Isocitrate lyase [Auxenochlorella protothecoides] >KFM29343.1 Isocitrate lyase [Auxenochlorella protothecoides] >RMZ52797.1 hypothetical protein APUTEX25_000916 [Auxenochlorella protothecoides]
10	pcri_g8718.t1	2.84795	8.5226	3.50456e-49	1.11286e-46		-2.8731	8.5226	6.5727e-50	2.15235e-47		9993	3252	52876	33220	10496	2220		BDA47009.1 Photosystem I chlorophyll a/b-binding protein 3-1, chloroplastic [Coccomyxa sp. Obi]
11	pcri_g556.t2	1.03878	3.98433	2.83661e-08	9.52719e-07		-2.53892	3.98433	4.73394e-37	9.72685e-35		1407	132	1528	1326	116	437		BDA40676.1 DNA mismatch repair protein MSH3 [Coccomyxa sp. Obi]
12	pcri_g8996.t1	3.24197	7.91972	4.70763e-61	2.34911e-58		-2.33886	7.91972	5.01444e-35	9.55388e-33		3250	3217	28094	27523	6020	6138		BDA48625.1 probable calcyclin-binding protein at C-terminar half [Coccomyxa sp. Obi]
13	pcri_g2951.t1	0.689869	2.69044	0.000399011	0.0047086		-1.86025	2.69044	1.56556e-19	1.27175e-17		320	373	510	507	147	163		#N/A
14	pcri_g3086.t1	13.7145	3.79745	2.79925e-164	4.19048e-161		-1.72924	3.79745	9.33802e-20	7.82825e-18		0	0	0	3237	0	1104		BDA44161.1 probable Midasin [Coccomyxa sp. Obi]
15	pcri_g8143.t1	3.42575	8.50541	6.05304e-67	3.17149e-64		-1.6897	8.50541	7.13082e-20	6.07511e-18		3548	4382	42797	34650	12889	13713		XP_005647840.1 hypothetical protein COCSUDRAFT_15780, partial [Coccomyxa subellipsoidea C-169] >EIE23296.1 hypothetical protein COCSUDRAFT_15780, partial [Coccomyxa subellipsoidea C-169]
16	pcri_g5098.t1	0.791834	3.97719	2.25403e-05	0.000405146		-1.651	3.97719	1.04335e-17	7.24056e-16		834	745	1215	1270	458	415		BDA44407.1 Serine/threonine-protein kinase SAPK3 [Coccomyxa sp. Obi]
17	pcri_g2903.t1	2.19936	6.48685	3.03105e-31	5.77497e-29		-1.61286	6.48685	3.46505e-18	2.52155e-16		2083	2080	8945	8432	3054	3235		#N/A
18	pcri_g8489.t1	1.29186	1.17031	7.83127e-09	2.83958e-07		-1.57764	1.17031	5.77506e-12	2.24136e-10		80	92	155	229	68	74		#N/A
19	pcri_g9269.t1	1.65772	6.84069	4.16002e-19	4.23231e-17		-1.56117	6.84069	3.29131e-17	2.14222e-15		4700	2542	10897	9813	4316	3413		#N/A
20	pcri_g7187.t1	3.06894	6.02	4.75901e-55	1.99479e-52		-1.39044	6.02	5.05194e-14	2.41732e-12		921	777	6486	6461	2405	3079		BDA42780.1 hypothetical protein COCOBI_03-6730 [Coccomyxa sp. Obi]
21	pcri_g7206.t1	2.47684	6.27285	2.63107e-38	6.26613e-36		-1.33449	6.27285	4.35946e-13	1.95226e-11		1587	1317	7220	7470	2823	3645		GAQ82129.1 lactoylglutathione lyase / glyoxalase [Klebsormidium nitens]
22	pcri_g9247.t1	1.30916	6.32589	1.19301e-12	7.35384e-11		-1.33143	6.32589	5.07284e-13	2.24297e-11		2737	3178	7548	5765	2732	3140		KAF7840288.1 squamosa promoter-binding protein 1 [Senna tora]
23	pcri_g8045.t1	3.16816	9.89682	6.51349e-59	3.10249e-56		-1.31531	9.89682	6.87644e-13	2.96536e-11		12136	10955	113213	74959	44795	38763		BDA47009.1 Photosystem I chlorophyll a/b-binding protein 3-1, chloroplastic [Coccomyxa sp. Obi]
24	pcri_g4066.t1	3.1217	7.38988	3.47943e-57	1.51921e-54		-1.30491	7.38988	1.14744e-12	4.86803e-11		2498	1684	17956	15052	6930	7889		#N/A
25	pcri_g5575.t1	1.07858	5.27617	5.07917e-09	1.90769e-07		-1.27277	5.27617	6.65246e-12	2.55352e-10		1897	1308	3111	3033	1194	1633		KAG7669241.1 hypothetical protein KSW81_007399 [Chlorella desiccata (nom. nud.)]
26	pcri_g5277.t1	1.53404	7.54045	9.68839e-17	8.53148e-15		-1.26198	7.54045	5.81881e-12	2.25001e-10		6263	5753	16912	14687	6831	7781		BDA42382.1 hypothetical protein COCOBI_03-2690 [Coccomyxa sp. Obi]
27	pcri_g8951.t1	0.65021	6.57965	0.000347915	0.00415713		-1.211	6.57965	4.37486e-11	1.48845e-09		4402	5288	8148	5659	3365	3237		KAF7840288.1 squamosa promoter-binding protein 1 [Senna tora]
28	pcri_g7870.t1	0.704378	1.8959	0.000641399	0.0069291		-1.16912	1.8959	3.30397e-08	6.74898e-07		177	186	268	270	121	144		#N/A
29	pcri_g8669.t1	0.806683	1.17349	0.000299173	0.00371009		-1.16004	1.17349	3.55697e-07	5.97332e-06		109	99	158	173	73	91		#N/A
30	pcri_g2377.t1	0.872251	6.87403	1.69289e-06	3.98647e-05		-1.13276	6.87403	6.24102e-10	1.79669e-08		5645	4898	8785	8750	4363	4481		KAA6423232.1 Six-hairpin glycosidase [Trebouxia sp. A1-2]
31	pcri_g1517.t1	0.834366	5.50792	5.38325e-06	0.000115125		-1.11473	5.50792	1.52385e-09	4.11556e-08		2189	1966	3228	3508	1754	1680		#N/A
32	pcri_g2973.t1	1.62241	8.01607	1.76139e-18	1.74129e-16		-1.10892	8.01607	1.244e-09	3.436e-08		8490	7003	22192	21128	11053	11159		BDA49194.1 Phosphoenolpyruvate carboxykinase (ATP) [Coccomyxa sp. Obi]
33	pcri_g4343.t1	0.937893	6.72182	2.76908e-07	7.59613e-06		-1.10046	6.72182	1.86176e-09	4.92662e-08		4225	4893	9049	6815	3781	4435		#N/A
34	pcri_g6711.t1	0.627204	4.30251	0.000728011	0.00766534		-1.09581	4.30251	5.12517e-09	1.24993e-07		1014	973	1433	1356	678	768		KAI3426277.1 hypothetical protein D9Q98_008652 [Chlorella vulgaris]
35	pcri_g624.t1	1.03183	1.79703	8.72996e-07	2.17295e-05		-1.05992	1.79703	4.97126e-07	8.13966e-06		192	91	170	357	110	170		KAF6255336.1 UbiA prenyltransferase family [Scenedesmus sp. NREL 46B-D3]
36	pcri_g2783.t1	0.965433	2.50648	1.29097e-06	3.12428e-05		-1.05627	2.50648	1.25689e-07	2.30261e-06		239	240	357	495	195	259		#N/A
37	pcri_g2912.t1	1.91647	2.67986	1.03107e-20	1.17441e-18		-1.04816	2.67986	9.03049e-08	1.70505e-06		253	67	457	640	267	320		#N/A
38	pcri_g5491.t1	2.05677	5.31469	2.28287e-27	3.98704e-25		-1.0448	5.31469	1.39884e-08	3.1056e-07		880	945	3485	3420	1917	1778		#N/A
39	pcri_g677.t1	0.761085	6.50744	2.93548e-05	0.000507605		-1.03245	6.50744	1.70196e-08	3.70018e-07		4230	4271	7171	5913	3443	3643		XP_005647313.1 DUF6-domain-containing protein [Coccomyxa subellipsoidea C-169] >EIE22769.1 DUF6-domain-containing protein [Coccomyxa subellipsoidea C-169]
40	pcri_g7136.t1	1.17124	1.054	3.39788e-07	9.15331e-06		-1.02584	1.054	6.04293e-06	7.75078e-05		77	78	139	179	73	100		#N/A
41	pcri_g4131.t1	1.04894	1.56709	1.14266e-06	2.8042e-05		-1.02132	1.56709	2.23753e-06	3.16425e-05		56	180	247	198	172	68		XP_002947604.1 membrane selenoprotein [Volvox carteri f. nagariensis] >EFJ51137.1 membrane selenoprotein [Volvox carteri f. nagariensis]
42	pcri_g9528.t1	0.845387	5.19757	4.33381e-06	9.50083e-05		-1.01304	5.19757	4.09473e-08	8.26235e-07		1779	1499	2593	2760	1424	1510		BDA42744.1 probable chlorophyllase-2, chloroplastic [Coccomyxa sp. Obi]
43	pcri_g4301.t1	0.874507	5.31869	1.97438e-06	4.55717e-05		-0.998395	5.31869	6.09626e-08	1.1918e-06		1879	1625	2885	2953	1559	1675		#N/A
44	pcri_g6488.t1	1.21569	8.00239	3.08897e-11	1.6266e-09		-0.99615	8.00239	4.54265e-08	9.1018e-07		7516	11271	22755	16911	11549	10429		WP_083763085.1 hypothetical protein [Saccharophagus degradans]
45	pcri_g762.t1	0.616433	8.49066	0.000659303	0.00704983		-0.98206	8.49066	6.86091e-08	1.32404e-06		17523	18263	27927	21888	14213	13684		XP_005647840.1 hypothetical protein COCSUDRAFT_15780, partial [Coccomyxa subellipsoidea C-169] >EIE23296.1 hypothetical protein COCSUDRAFT_15780, partial [Coccomyxa subellipsoidea C-169]
46	pcri_g2699.t1	1.1737	3.17344	1.53945e-09	6.27702e-08		-0.966008	3.17344	5.29457e-07	8.62859e-06		188	482	584	797	303	483		XP_022994107.1 cationic amino acid transporter 1-like, partial [Cucurbita maxima]
47	pcri_g7260.t1	0.90137	3.80655	1.74908e-06	4.10037e-05		-0.958425	3.80655	3.84557e-07	6.38632e-06		632	570	912	1131	549	614		#N/A
48	pcri_g3862.t1	0.672574	4.3529	0.000292367	0.00363429		-0.946654	4.3529	4.00662e-07	6.63276e-06		993	972	1309	1541	803	831		XP_005648730.1 hypothetical protein COCSUDRAFT_65787 [Coccomyxa subellipsoidea C-169] >EIE24186.1 hypothetical protein COCSUDRAFT_65787 [Coccomyxa subellipsoidea C-169]
49	pcri_g9273.t1	1.80491	6.64574	4.03157e-22	5.3477e-20		-0.943514	6.64574	2.34025e-07	4.07367e-06		3155	2078	8699	7887	4504	5055		#N/A
50	pcri_g11.t1	0.809029	3.58799	1.94193e-05	0.000357008		-0.940992	3.58799	7.31535e-07	1.14757e-05		565	514	870	848	456	536		#N/A
[truncated: 419 more rows]

## Sheet: FDR0-6<0.01
	Transcript	DEG 0-6					DEG 6-9					Counts							Annotation
		logFC	logCPM	PValue	FDR		logFC	logCPM	PValue	FDR		0day_1	0day_3	6days_2	6days_3	12days_2	12days_3
[truncated: 464 more rows]

## Sheet: ExGroup1_i6-d12
	Transcript	DEG 0-6					DEG 6-9					Counts							Annotation
[truncated: 296 more rows]

[truncated: 3 more sheets: ExGroup1_i6-i12, annotated ExGroup1_i6-d12, annoteted Co-expression genes]
