# Supplementary material for: Characterization of the far-red light absorbing light-harvesting chlorophyll a/b binding complex, a derivative of the distinctive Lhca gene family in green algae
Source: Front Plant Sci. 2024 Jun 10;15:1409116. doi: 10.3389/fpls.2024.1409116 (PMC11194369; doi:10.3389/fpls.2024.1409116)
Supplement: Supplementary file 5 [file DataSheet_5.xlsx]

## Sheet: Figure 2A
Clear native PAGE of thylakoids isolated from P. crispa thali harvested from Antarctica (A, left), cultured strain incubated under red LED light (A, center), and cultured strain incubated under fluorescence light (A, right).

## Sheet: Figure 2_BCD
	1	2	3	4	5	6	7	8	9	10	11	12	13	14	15		1	2	3	4	5	6	7	8	9	10	11	12	13	14	15
Wavelength (nm)	Absorbance (Raw Data)																Absorbance (Normalized at 679.5 nm)
350	0.677	0.452	0.479	0.397	0.745	0.264	0.228	0.195	0.222	0.536	0.291	0.176	0.169	0.275	0.72		0.844106	0.652666	0.925	0.915194	1.00203	0.921182	0.968553	1.03175	1.41304	1.10508	0.727869	0.821192	0.80137	1.4717	1.16184
350.5	0.675	0.451	0.479	0.397	0.746	0.264	0.227	0.195	0.221	0.536	0.29	0.176	0.169	0.275	0.718		0.840304	0.65105	0.925	0.915194	1.00407	0.921182	0.962264	1.03175	1.40217	1.10508	0.72459	0.821192	0.80137	1.4717	1.157
351	0.675	0.45	0.477	0.396	0.745	0.263	0.227	0.195	0.221	0.536	0.289	0.176	0.169	0.275	0.718		0.840304	0.649435	0.92	0.911661	1.00203	0.916256	0.962264	1.03175	1.40217	1.10508	0.721311	0.821192	0.80137	1.4717	1.157
351.5	0.674	0.449	0.478	0.396	0.743	0.263	0.227	0.195	0.221	0.536	0.289	0.176	0.169	0.275	0.718		0.838403	0.647819	0.9225	0.911661	0.997967	0.916256	0.962264	1.03175	1.40217	1.10508	0.721311	0.821192	0.80137	1.4717	1.157
352	0.672	0.449	0.478	0.396	0.74	0.263	0.227	0.195	0.221	0.534	0.289	0.175	0.168	0.275	0.717		0.834601	0.647819	0.9225	0.911661	0.99187	0.916256	0.962264	1.03175	1.40217	1.09831	0.721311	0.81457	0.794521	1.4717	1.15459
352.5	0.67	0.449	0.477	0.396	0.738	0.263	0.226	0.194	0.221	0.533	0.289	0.175	0.168	0.274	0.715		0.830798	0.647819	0.92	0.911661	0.987805	0.916256	0.955975	1.02381	1.40217	1.09492	0.721311	0.81457	0.794521	1.46226	1.14976
353	0.67	0.448	0.476	0.396	0.738	0.263	0.226	0.194	0.221	0.532	0.288	0.175	0.168	0.274	0.715		0.830798	0.646204	0.9175	0.911661	0.987805	0.916256	0.955975	1.02381	1.40217	1.09153	0.718033	0.81457	0.794521	1.46226	1.14976
353.5	0.67	0.448	0.476	0.396	0.737	0.262	0.226	0.193	0.22	0.531	0.288	0.175	0.168	0.274	0.715		0.830798	0.646204	0.9175	0.911661	0.985772	0.91133	0.955975	1.01587	1.3913	1.08814	0.718033	0.81457	0.794521	1.46226	1.14976
354	0.67	0.447	0.476	0.396	0.736	0.262	0.226	0.193	0.219	0.531	0.288	0.176	0.168	0.273	0.714		0.830798	0.644588	0.9175	0.911661	0.98374	0.91133	0.955975	1.01587	1.38043	1.08814	0.718033	0.821192	0.794521	1.45283	1.14734
354.5	0.669	0.448	0.475	0.396	0.736	0.262	0.226	0.194	0.219	0.531	0.288	0.175	0.167	0.273	0.713		0.828897	0.646204	0.915	0.911661	0.98374	0.91133	0.955975	1.02381	1.38043	1.08814	0.718033	0.81457	0.787671	1.45283	1.14493
355	0.669	0.448	0.476	0.396	0.736	0.262	0.225	0.193	0.219	0.532	0.288	0.175	0.167	0.273	0.713		0.828897	0.646204	0.9175	0.911661	0.98374	0.91133	0.949686	1.01587	1.38043	1.09153	0.718033	0.81457	0.787671	1.45283	1.14493
355.5	0.668	0.449	0.476	0.397	0.735	0.262	0.225	0.193	0.218	0.53	0.288	0.175	0.166	0.273	0.712		0.826996	0.647819	0.9175	0.915194	0.981707	0.91133	0.949686	1.01587	1.36957	1.08475	0.718033	0.81457	0.780822	1.45283	1.14251
356	0.668	0.449	0.475	0.397	0.735	0.262	0.224	0.193	0.218	0.53	0.288	0.175	0.166	0.273	0.712		0.826996	0.647819	0.915	0.915194	0.981707	0.91133	0.943396	1.01587	1.36957	1.08475	0.718033	0.81457	0.780822	1.45283	1.14251
356.5	0.668	0.45	0.475	0.398	0.735	0.262	0.224	0.193	0.219	0.53	0.288	0.176	0.166	0.272	0.714		0.826996	0.649435	0.915	0.918728	0.981707	0.91133	0.943396	1.01587	1.38043	1.08475	0.718033	0.821192	0.780822	1.4434	1.14734
357	0.669	0.45	0.475	0.398	0.735	0.262	0.225	0.193	0.219	0.531	0.289	0.176	0.166	0.272	0.714		0.828897	0.649435	0.915	0.918728	0.981707	0.91133	0.949686	1.01587	1.38043	1.08814	0.721311	0.821192	0.780822	1.4434	1.14734
357.5	0.669	0.452	0.476	0.399	0.734	0.263	0.225	0.193	0.219	0.531	0.289	0.176	0.167	0.272	0.714		0.828897	0.652666	0.9175	0.922261	0.979675	0.916256	0.949686	1.01587	1.38043	1.08814	0.721311	0.821192	0.787671	1.4434	1.14734
358	0.669	0.453	0.477	0.399	0.735	0.263	0.225	0.194	0.219	0.531	0.29	0.176	0.167	0.272	0.715		0.828897	0.654281	0.92	0.922261	0.981707	0.916256	0.949686	1.02381	1.38043	1.08814	0.72459	0.821192	0.787671	1.4434	1.14976
358.5	0.669	0.454	0.478	0.4	0.735	0.263	0.225	0.194	0.219	0.531	0.29	0.177	0.168	0.273	0.717		0.828897	0.655897	0.9225	0.925795	0.981707	0.916256	0.949686	1.02381	1.38043	1.08814	0.72459	0.827815	0.794521	1.45283	1.15459
359	0.67	0.456	0.48	0.4	0.735	0.264	0.225	0.193	0.219	0.532	0.291	0.177	0.168	0.273	0.718		0.830798	0.659128	0.9275	0.925795	0.981707	0.921182	0.949686	1.01587	1.38043	1.09153	0.727869	0.827815	0.794521	1.45283	1.157
359.5	0.672	0.457	0.48	0.401	0.738	0.264	0.226	0.194	0.219	0.532	0.292	0.177	0.168	0.273	0.719		0.834601	0.660743	0.9275	0.929329	0.987805	0.921182	0.955975	1.02381	1.38043	1.09153	0.731148	0.827815	0.794521	1.45283	1.15942
360	0.673	0.459	0.481	0.402	0.74	0.264	0.226	0.195	0.22	0.533	0.292	0.178	0.168	0.273	0.721		0.836502	0.663974	0.93	0.932862	0.99187	0.921182	0.955975	1.03175	1.3913	1.09492	0.731148	0.834437	0.794521	1.45283	1.16425
360.5	0.673	0.46	0.482	0.403	0.741	0.265	0.226	0.195	0.22	0.533	0.293	0.178	0.169	0.273	0.723		0.836502	0.66559	0.9325	0.936396	0.993902	0.926108	0.955975	1.03175	1.3913	1.09492	0.734426	0.834437	0.80137	1.45283	1.16908
361	0.673	0.462	0.484	0.404	0.741	0.265	0.227	0.195	0.219	0.533	0.294	0.178	0.169	0.273	0.723		0.836502	0.668821	0.9375	0.939929	0.993902	0.926108	0.962264	1.03175	1.38043	1.09492	0.737705	0.834437	0.80137	1.45283	1.16908
361.5	0.673	0.464	0.485	0.404	0.741	0.265	0.227	0.196	0.219	0.534	0.295	0.178	0.17	0.273	0.725		0.836502	0.672052	0.94	0.939929	0.993902	0.926108	0.962264	1.03968	1.38043	1.09831	0.740984	0.834437	0.808219	1.45283	1.17391
362	0.674	0.466	0.486	0.404	0.742	0.265	0.227	0.196	0.22	0.534	0.296	0.178	0.17	0.273	0.726		0.838403	0.675283	0.9425	0.939929	0.995935	0.926108	0.962264	1.03968	1.3913	1.09831	0.744262	0.834437	0.808219	1.45283	1.17633
362.5	0.675	0.467	0.487	0.405	0.743	0.265	0.227	0.196	0.22	0.534	0.296	0.179	0.17	0.273	0.727		0.840304	0.676898	0.945	0.943463	0.997967	0.926108	0.962264	1.03968	1.3913	1.09831	0.744262	0.84106	0.808219	1.45283	1.17874
363	0.676	0.468	0.488	0.406	0.744	0.266	0.227	0.196	0.219	0.534	0.297	0.179	0.17	0.272	0.728		0.842205	0.678514	0.9475	0.946996	1	0.931034	0.962264	1.03968	1.38043	1.09831	0.747541	0.84106	0.808219	1.4434	1.18116
363.5	0.678	0.47	0.49	0.407	0.744	0.266	0.227	0.196	0.219	0.535	0.297	0.179	0.17	0.272	0.73		0.846008	0.681745	0.9525	0.95053	1	0.931034	0.962264	1.03968	1.38043	1.10169	0.747541	0.84106	0.808219	1.4434	1.18599
364	0.679	0.472	0.491	0.408	0.744	0.266	0.228	0.195	0.22	0.535	0.298	0.179	0.17	0.271	0.732		0.847909	0.684976	0.955	0.954064	1	0.931034	0.968553	1.03175	1.3913	1.10169	0.75082	0.84106	0.808219	1.43396	1.19082
364.5	0.681	0.476	0.494	0.412	0.749	0.27	0.232	0.198	0.223	0.538	0.302	0.183	0.172	0.273	0.737		0.851711	0.691438	0.9625	0.968198	1.01016	0.950739	0.993711	1.05556	1.42391	1.11186	0.763934	0.86755	0.821918	1.45283	1.2029
365	0.681	0.477	0.494	0.413	0.751	0.27	0.232	0.196	0.223	0.538	0.302	0.184	0.171	0.272	0.74		0.851711	0.693053	0.9625	0.971731	1.01423	0.950739	0.993711	1.03968	1.42391	1.11186	0.763934	0.874172	0.815068	1.4434	1.21014
365.5	0.679	0.476	0.493	0.41	0.748	0.266	0.229	0.193	0.22	0.535	0.299	0.18	0.167	0.268	0.739		0.847909	0.691438	0.96	0.961131	1.00813	0.931034	0.974843	1.01587	1.3913	1.10169	0.754098	0.847682	0.787671	1.40566	1.20773
366	0.68	0.477	0.494	0.411	0.749	0.267	0.229	0.193	0.219	0.535	0.301	0.179	0.168	0.268	0.74		0.84981	0.693053	0.9625	0.964664	1.01016	0.935961	0.974843	1.01587	1.38043	1.10169	0.760656	0.84106	0.794521	1.40566	1.21014
366.5	0.681	0.48	0.496	0.412	0.749	0.268	0.23	0.193	0.219	0.536	0.302	0.179	0.168	0.267	0.742		0.851711	0.6979	0.9675	0.968198	1.01016	0.940887	0.981132	1.01587	1.38043	1.10508	0.763934	0.84106	0.794521	1.39623	1.21498
367	0.683	0.483	0.497	0.413	0.75	0.268	0.23	0.193	0.219	0.537	0.303	0.18	0.169	0.267	0.743		0.855513	0.702746	0.97	0.971731	1.0122	0.940887	0.981132	1.01587	1.38043	1.10847	0.767213	0.847682	0.80137	1.39623	1.21739
367.5	0.685	0.485	0.499	0.414	0.751	0.269	0.231	0.193	0.219	0.538	0.304	0.18	0.17	0.267	0.746		0.859316	0.705977	0.975	0.975265	1.01423	0.945813	0.987421	1.01587	1.38043	1.11186	0.770492	0.847682	0.808219	1.39623	1.22464
368	0.687	0.488	0.501	0.415	0.751	0.27	0.231	0.194	0.219	0.539	0.305	0.181	0.17	0.268	0.748		0.863118	0.710824	0.98	0.978799	1.01423	0.950739	0.987421	1.02381	1.38043	1.11525	0.77377	0.854305	0.808219	1.40566	1.22947
368.5	0.687	0.49	0.503	0.416	0.753	0.272	0.232	0.195	0.22	0.539	0.307	0.181	0.171	0.268	0.75		0.863118	0.714055	0.985	0.982332	1.01829	0.960591	0.993711	1.03175	1.3913	1.11525	0.780328	0.854305	0.815068	1.40566	1.2343
369	0.689	0.492	0.504	0.418	0.755	0.272	0.232	0.195	0.219	0.539	0.308	0.181	0.171	0.269	0.753		0.86692	0.717286	0.9875	0.989399	1.02236	0.960591	0.993711	1.03175	1.38043	1.11525	0.783607	0.854305	0.815068	1.41509	1.24155
369.5	0.691	0.495	0.506	0.418	0.755	0.272	0.232	0.196	0.219	0.539	0.309	0.181	0.171	0.269	0.756		0.870722	0.722132	0.9925	0.989399	1.02236	0.960591	0.993711	1.03968	1.38043	1.11525	0.786885	0.854305	0.815068	1.41509	1.24879
370	0.693	0.498	0.509	0.419	0.756	0.273	0.232	0.196	0.219	0.539	0.31	0.182	0.172	0.269	0.758		0.874525	0.726979	1	0.992933	1.02439	0.965517	0.993711	1.03968	1.38043	1.11525	0.790164	0.860927	0.821918	1.41509	1.25362
370.5	0.695	0.5	0.511	0.42	0.757	0.274	0.234	0.196	0.219	0.54	0.312	0.182	0.173	0.27	0.761		0.878327	0.73021	1.005	0.996466	1.02642	0.970443	1.00629	1.03968	1.38043	1.11864	0.796721	0.860927	0.828767	1.42453	1.26087
371	0.697	0.503	0.513	0.422	0.759	0.275	0.234	0.197	0.219	0.541	0.313	0.183	0.173	0.27	0.763		0.882129	0.735057	1.01	1.00353	1.03049	0.975369	1.00629	1.04762	1.38043	1.12203	0.8	0.86755	0.828767	1.42453	1.2657
371.5	0.699	0.507	0.515	0.423	0.76	0.276	0.234	0.197	0.219	0.541	0.315	0.184	0.174	0.27	0.765		0.885932	0.741519	1.015	1.00707	1.03252	0.980296	1.00629	1.04762	1.38043	1.12203	0.806557	0.874172	0.835616	1.42453	1.27053
372	0.701	0.51	0.517	0.424	0.761	0.277	0.235	0.198	0.22	0.542	0.316	0.185	0.175	0.27	0.769		0.889734	0.746365	1.02	1.0106	1.03455	0.985222	1.01258	1.05556	1.3913	1.12542	0.809836	0.880795	0.842466	1.42453	1.28019
372.5	0.704	0.513	0.52	0.426	0.763	0.277	0.236	0.199	0.221	0.543	0.318	0.185	0.176	0.271	0.772		0.895437	0.751212	1.0275	1.01767	1.03862	0.985222	1.01887	1.06349	1.40217	1.12881	0.816393	0.880795	0.849315	1.43396	1.28744
373	0.706	0.516	0.522	0.428	0.764	0.278	0.237	0.199	0.221	0.545	0.32	0.186	0.176	0.271	0.775		0.89924	0.756058	1.0325	1.02473	1.04065	0.990148	1.02516	1.06349	1.40217	1.13559	0.822951	0.887417	0.849315	1.43396	1.29469
373.5	0.708	0.519	0.525	0.429	0.765	0.279	0.238	0.2	0.221	0.545	0.321	0.187	0.177	0.272	0.779		0.903042	0.760905	1.04	1.02827	1.04268	0.995074	1.03145	1.07143	1.40217	1.13559	0.82623	0.89404	0.856164	1.4434	1.30435
374	0.71	0.522	0.528	0.431	0.767	0.28	0.238	0.201	0.221	0.546	0.322	0.188	0.178	0.272	0.783		0.906844	0.765751	1.0475	1.03534	1.04675	1	1.03145	1.07937	1.40217	1.13898	0.829508	0.900662	0.863014	1.4434	1.31401
374.5	0.712	0.526	0.53	0.432	0.768	0.281	0.239	0.201	0.221	0.546	0.324	0.188	0.179	0.273	0.786		0.910646	0.772213	1.0525	1.03887	1.04878	1.00493	1.03774	1.07937	1.40217	1.13898	0.836066	0.900662	0.869863	1.45283	1.32126
375	0.714	0.529	0.533	0.434	0.769	0.282	0.239	0.201	0.222	0.547	0.325	0.189	0.18	0.273	0.789		0.914449	0.77706	1.06	1.04594	1.05081	1.00985	1.03774	1.07937	1.41304	1.14237	0.839344	0.907285	0.876712	1.45283	1.3285
375.5	0.717	0.532	0.535	0.435	0.771	0.283	0.24	0.202	0.222	0.548	0.327	0.19	0.181	0.273	0.792		0.920152	0.781906	1.065	1.04947	1.05488	1.01478	1.04403	1.0873	1.41304	1.14576	0.845902	0.913907	0.883562	1.45283	1.33575
376	0.718	0.535	0.537	0.437	0.773	0.283	0.241	0.203	0.222	0.549	0.329	0.19	0.182	0.274	0.796		0.922053	0.786753	1.07	1.05654	1.05894	1.01478	1.05031	1.09524	1.41304	1.14915	0.852459	0.913907	0.890411	1.46226	1.34541
376.5	0.72	0.539	0.54	0.439	0.774	0.284	0.241	0.204	0.222	0.55	0.33	0.191	0.183	0.274	0.8		0.925856	0.793215	1.0775	1.0636	1.06098	1.0197	1.05031	1.10317	1.41304	1.15254	0.855738	0.92053	0.89726	1.46226	1.35507
377	0.722	0.542	0.542	0.44	0.776	0.284	0.241	0.204	0.222	0.551	0.332	0.191	0.183	0.274	0.804		0.929658	0.798061	1.0825	1.06714	1.06504	1.0197	1.05031	1.10317	1.41304	1.15593	0.862295	0.92053	0.89726	1.46226	1.36473
377.5	0.724	0.545	0.544	0.44	0.777	0.285	0.242	0.205	0.222	0.551	0.333	0.192	0.183	0.274	0.806		0.93346	0.802908	1.0875	1.06714	1.06707	1.02463	1.0566	1.11111	1.41304	1.15593	0.865574	0.927152	0.89726	1.46226	1.36957
378	0.726	0.548	0.547	0.442	0.778	0.285	0.242	0.205	0.222	0.552	0.334	0.192	0.183	0.274	0.809		0.937262	0.807754	1.095	1.0742	1.06911	1.02463	1.0566	1.11111	1.41304	1.15932	0.868852	0.927152	0.89726	1.46226	1.37681
378.5	0.728	0.551	0.548	0.443	0.78	0.286	0.242	0.206	0.223	0.553	0.335	0.193	0.184	0.274	0.812		0.941065	0.812601	1.0975	1.07774	1.07317	1.02956	1.0566	1.11905	1.42391	1.16271	0.872131	0.933775	0.90411	1.46226	1.38406
379	0.73	0.554	0.551	0.444	0.781	0.286	0.243	0.207	0.223	0.554	0.337	0.194	0.185	0.274	0.815		0.944867	0.817447	1.105	1.08127	1.0752	1.02956	1.06289	1.12698	1.42391	1.1661	0.878689	0.940397	0.910959	1.46226	1.3913
379.5	0.732	0.556	0.553	0.445	0.781	0.287	0.243	0.207	0.223	0.554	0.338	0.195	0.185	0.274	0.818		0.948669	0.820679	1.11	1.08481	1.0752	1.03448	1.06289	1.12698	1.42391	1.1661	0.881967	0.94702	0.910959	1.46226	1.39855
380	0.734	0.559	0.555	0.446	0.782	0.288	0.244	0.207	0.223	0.554	0.339	0.195	0.185	0.275	0.821		0.952471	0.825525	1.115	1.08834	1.07724	1.03941	1.06918	1.12698	1.42391	1.1661	0.885246	0.94702	0.910959	1.4717	1.4058
380.5	0.735	0.561	0.557	0.447	0.783	0.289	0.244	0.208	0.223	0.555	0.34	0.195	0.186	0.275	0.824		0.954373	0.828756	1.12	1.09187	1.07927	1.04433	1.06918	1.13492	1.42391	1.16949	0.888525	0.94702	0.917808	1.4717	1.41304
381	0.737	0.563	0.558	0.448	0.784	0.289	0.244	0.208	0.223	0.555	0.341	0.196	0.187	0.275	0.827		0.958175	0.831987	1.1225	1.09541	1.0813	1.04433	1.06918	1.13492	1.42391	1.16949	0.891803	0.953642	0.924658	1.4717	1.42029
381.5	0.738	0.565	0.56	0.448	0.784	0.289	0.244	0.208	0.223	0.556	0.342	0.197	0.187	0.275	0.83		0.960076	0.835218	1.1275	1.09541	1.0813	1.04433	1.06918	1.13492	1.42391	1.17288	0.895082	0.960265	0.924658	1.4717	1.42754
382	0.738	0.567	0.561	0.449	0.785	0.29	0.245	0.208	0.223	0.556	0.343	0.197	0.188	0.275	0.832		0.960076	0.838449	1.13	1.09894	1.08333	1.04926	1.07547	1.13492	1.42391	1.17288	0.898361	0.960265	0.931507	1.4717	1.43237
382.5	0.739	0.569	0.563	0.449	0.786	0.29	0.245	0.209	0.223	0.556	0.344	0.197	0.188	0.275	0.834		0.961977	0.84168	1.135	1.09894	1.08537	1.04926	1.07547	1.14286	1.42391	1.17288	0.901639	0.960265	0.931507	1.4717	1.4372
383	0.74	0.571	0.564	0.45	0.786	0.291	0.245	0.209	0.223	0.556	0.345	0.198	0.188	0.275	0.837		0.963878	0.844911	1.1375	1.10247	1.08537	1.05419	1.07547	1.14286	1.42391	1.17288	0.904918	0.966887	0.931507	1.4717	1.44444
383.5	0.741	0.573	0.565	0.451	0.787	0.292	0.246	0.209	0.223	0.556	0.346	0.198	0.189	0.275	0.839		0.965779	0.848142	1.14	1.10601	1.0874	1.05911	1.08176	1.14286	1.42391	1.17288	0.908197	0.966887	0.938356	1.4717	1.44928
384	0.743	0.575	0.567	0.451	0.787	0.293	0.246	0.21	0.223	0.557	0.347	0.199	0.19	0.276	0.841		0.969582	0.851373	1.145	1.10601	1.0874	1.06404	1.08176	1.15079	1.42391	1.17627	0.911475	0.97351	0.945205	1.48113	1.45411
384.5	0.743	0.576	0.569	0.451	0.788	0.293	0.247	0.211	0.223	0.557	0.347	0.199	0.19	0.276	0.843		0.969582	0.852989	1.15	1.10601	1.08943	1.06404	1.08805	1.15873	1.42391	1.17627	0.911475	0.97351	0.945205	1.48113	1.45894
385	0.743	0.576	0.57	0.451	0.788	0.292	0.246	0.21	0.223	0.557	0.348	0.199	0.19	0.276	0.845		0.969582	0.852989	1.1525	1.10601	1.08943	1.05911	1.08176	1.15079	1.42391	1.17627	0.914754	0.97351	0.945205	1.48113	1.46377
385.5	0.744	0.576	0.571	0.452	0.788	0.292	0.247	0.21	0.223	0.557	0.348	0.199	0.19	0.275	0.847		0.971483	0.852989	1.155	1.10954	1.08943	1.05911	1.08805	1.15079	1.42391	1.17627	0.914754	0.97351	0.945205	1.4717	1.4686
386	0.744	0.578	0.571	0.452	0.787	0.292	0.247	0.211	0.223	0.557	0.349	0.2	0.19	0.275	0.85		0.971483	0.85622	1.155	1.10954	1.0874	1.05911	1.08805	1.15873	1.42391	1.17627	0.918033	0.980132	0.945205	1.4717	1.47585
386.5	0.744	0.579	0.572	0.452	0.787	0.292	0.247	0.211	0.223	0.557	0.349	0.2	0.191	0.275	0.853		0.971483	0.857835	1.1575	1.10954	1.0874	1.05911	1.08805	1.15873	1.42391	1.17627	0.918033	0.980132	0.952055	1.4717	1.48309
387	0.744	0.58	0.573	0.453	0.786	0.293	0.247	0.212	0.223	0.557	0.35	0.201	0.19	0.275	0.854		0.971483	0.859451	1.16	1.11307	1.08537	1.06404	1.08805	1.16667	1.42391	1.17627	0.921311	0.986755	0.945205	1.4717	1.48551
387.5	0.745	0.581	0.574	0.453	0.785	0.293	0.247	0.212	0.223	0.557	0.35	0.201	0.191	0.275	0.857		0.973384	0.861066	1.1625	1.11307	1.08333	1.06404	1.08805	1.16667	1.42391	1.17627	0.921311	0.986755	0.952055	1.4717	1.49275
388	0.745	0.581	0.576	0.453	0.784	0.293	0.248	0.212	0.223	0.557	0.351	0.2	0.191	0.275	0.86		0.973384	0.861066	1.1675	1.11307	1.0813	1.06404	1.09434	1.16667	1.42391	1.17627	0.92459	0.980132	0.952055	1.4717	1.5
388.5	0.745	0.582	0.576	0.453	0.784	0.293	0.247	0.212	0.222	0.556	0.351	0.201	0.191	0.275	0.862		0.973384	0.862682	1.1675	1.11307	1.0813	1.06404	1.08805	1.16667	1.41304	1.17288	0.92459	0.986755	0.952055	1.4717	1.50483
389	0.744	0.583	0.576	0.454	0.783	0.293	0.247	0.212	0.222	0.556	0.351	0.201	0.191	0.275	0.864		0.971483	0.864297	1.1675	1.11661	1.07927	1.06404	1.08805	1.16667	1.41304	1.17288	0.92459	0.986755	0.952055	1.4717	1.50966
389.5	0.745	0.584	0.577	0.454	0.783	0.293	0.248	0.212	0.222	0.556	0.351	0.201	0.191	0.275	0.867		0.973384	0.865913	1.17	1.11661	1.07927	1.06404	1.09434	1.16667	1.41304	1.17288	0.92459	0.986755	0.952055	1.4717	1.51691
390	0.746	0.585	0.578	0.454	0.782	0.293	0.248	0.212	0.222	0.556	0.352	0.201	0.192	0.275	0.87		0.975285	0.867528	1.1725	1.11661	1.07724	1.06404	1.09434	1.16667	1.41304	1.17288	0.927869	0.986755	0.958904	1.4717	1.52415
390.5	0.746	0.586	0.579	0.454	0.782	0.294	0.249	0.212	0.223	0.557	0.352	0.202	0.192	0.276	0.873		0.975285	0.869144	1.175	1.11661	1.07724	1.06897	1.10063	1.16667	1.42391	1.17627	0.927869	0.993377	0.958904	1.48113	1.5314
391	0.746	0.587	0.581	0.455	0.783	0.294	0.249	0.212	0.223	0.557	0.353	0.202	0.193	0.276	0.876		0.975285	0.870759	1.18	1.12014	1.07927	1.06897	1.10063	1.16667	1.42391	1.17627	0.931148	0.993377	0.965753	1.48113	1.53865
391.5	0.747	0.587	0.582	0.455	0.782	0.294	0.249	0.213	0.223	0.557	0.353	0.202	0.193	0.275	0.879		0.977186	0.870759	1.1825	1.12014	1.07724	1.06897	1.10063	1.1746	1.42391	1.17627	0.931148	0.993377	0.965753	1.4717	1.54589
392	0.748	0.588	0.583	0.455	0.782	0.294	0.249	0.213	0.223	0.557	0.354	0.202	0.193	0.275	0.883		0.979087	0.872375	1.185	1.12014	1.07724	1.06897	1.10063	1.1746	1.42391	1.17627	0.934426	0.993377	0.965753	1.4717	1.55556
392.5	0.748	0.588	0.584	0.455	0.782	0.295	0.249	0.213	0.223	0.557	0.354	0.202	0.193	0.275	0.886		0.979087	0.872375	1.1875	1.12014	1.07724	1.07389	1.10063	1.1746	1.42391	1.17627	0.934426	0.993377	0.965753	1.4717	1.5628
393	0.748	0.589	0.584	0.455	0.781	0.295	0.249	0.213	0.223	0.557	0.355	0.203	0.193	0.275	0.89		0.979087	0.87399	1.1875	1.12014	1.0752	1.07389	1.10063	1.1746	1.42391	1.17627	0.937705	1	0.965753	1.4717	1.57246
393.5	0.749	0.59	0.586	0.455	0.782	0.296	0.25	0.213	0.223	0.557	0.356	0.203	0.193	0.275	0.895		0.980989	0.875606	1.1925	1.12014	1.07724	1.07882	1.10692	1.1746	1.42391	1.17627	0.940984	1	0.965753	1.4717	1.58454
394	0.75	0.591	0.587	0.455	0.783	0.296	0.25	0.214	0.223	0.558	0.356	0.202	0.194	0.276	0.899		0.98289	0.877221	1.195	1.12014	1.07927	1.07882	1.10692	1.18254	1.42391	1.17966	0.940984	0.993377	0.972603	1.48113	1.5942
394.5	0.75	0.593	0.588	0.455	0.782	0.296	0.25	0.214	0.223	0.559	0.357	0.203	0.194	0.276	0.904		0.98289	0.880452	1.1975	1.12014	1.07724	1.07882	1.10692	1.18254	1.42391	1.18305	0.944262	1	0.972603	1.48113	1.60628
395	0.75	0.594	0.59	0.456	0.783	0.297	0.25	0.214	0.223	0.559	0.357	0.204	0.194	0.276	0.909		0.98289	0.882068	1.2025	1.12367	1.07927	1.08374	1.10692	1.18254	1.42391	1.18305	0.944262	1.00662	0.972603	1.48113	1.61836
395.5	0.751	0.595	0.591	0.457	0.784	0.297	0.251	0.215	0.224	0.56	0.358	0.205	0.195	0.276	0.913		0.984791	0.883683	1.205	1.12721	1.0813	1.08374	1.11321	1.19048	1.43478	1.18644	0.947541	1.01325	0.979452	1.48113	1.62802
396	0.753	0.596	0.592	0.458	0.786	0.298	0.251	0.215	0.224	0.561	0.359	0.205	0.195	0.277	0.918		0.988593	0.885299	1.2075	1.13074	1.08537	1.08867	1.11321	1.19048	1.43478	1.18983	0.95082	1.01325	0.979452	1.49057	1.6401
396.5	0.754	0.597	0.594	0.458	0.786	0.299	0.251	0.215	0.225	0.561	0.359	0.205	0.195	0.276	0.923		0.990494	0.886914	1.2125	1.13074	1.08537	1.0936	1.11321	1.19048	1.44565	1.18983	0.95082	1.01325	0.979452	1.48113	1.65217
397	0.755	0.599	0.595	0.459	0.789	0.299	0.252	0.215	0.225	0.563	0.36	0.205	0.196	0.276	0.928		0.992395	0.890145	1.215	1.13428	1.09146	1.0936	1.1195	1.19048	1.44565	1.19661	0.954098	1.01325	0.986301	1.48113	1.66425
397.5	0.756	0.601	0.596	0.46	0.791	0.299	0.252	0.216	0.225	0.565	0.362	0.205	0.196	0.277	0.934		0.994297	0.893376	1.2175	1.13781	1.09553	1.0936	1.1195	1.19841	1.44565	1.20339	0.960656	1.01325	0.986301	1.49057	1.67874
398	0.757	0.603	0.598	0.461	0.792	0.3	0.253	0.216	0.225	0.566	0.363	0.206	0.197	0.277	0.939		0.996198	0.896607	1.2225	1.14134	1.09756	1.09852	1.12579	1.19841	1.44565	1.20678	0.963934	1.01987	0.993151	1.49057	1.69082
398.5	0.759	0.605	0.6	0.461	0.794	0.301	0.253	0.217	0.225	0.567	0.363	0.207	0.198	0.277	0.945		1	0.899838	1.2275	1.14134	1.10163	1.10345	1.12579	1.20635	1.44565	1.21017	0.963934	1.02649	1	1.49057	1.70531
399	0.761	0.608	0.601	0.463	0.797	0.301	0.254	0.217	0.226	0.568	0.365	0.207	0.199	0.278	0.95		1.0038	0.904685	1.23	1.14841	1.10772	1.10345	1.13208	1.20635	1.45652	1.21356	0.970492	1.02649	1.00685	1.5	1.71739
399.5	0.763	0.61	0.604	0.465	0.8	0.302	0.254	0.218	0.226	0.57	0.367	0.208	0.199	0.278	0.957		1.0076	0.907916	1.2375	1.15548	1.11382	1.10837	1.13208	1.21429	1.45652	1.22034	0.977049	1.03311	1.00685	1.5	1.7343
400	0.766	0.613	0.606	0.466	0.803	0.304	0.255	0.219	0.227	0.573	0.368	0.209	0.2	0.279	0.964		1.01331	0.912763	1.2425	1.15901	1.11992	1.11823	1.13836	1.22222	1.46739	1.23051	0.980328	1.03974	1.0137	1.50943	1.75121
400.5	0.768	0.617	0.608	0.468	0.806	0.305	0.256	0.219	0.227	0.576	0.37	0.209	0.201	0.279	0.971		1.01711	0.919225	1.2475	1.16608	1.12602	1.12315	1.14465	1.22222	1.46739	1.24068	0.986885	1.03974	1.02055	1.50943	1.76812
401	0.772	0.62	0.611	0.47	0.811	0.306	0.257	0.219	0.228	0.578	0.372	0.21	0.202	0.28	0.978		1.02471	0.924071	1.255	1.17314	1.13618	1.12808	1.15094	1.22222	1.47826	1.24746	0.993443	1.04636	1.0274	1.51887	1.78502
401.5	0.775	0.623	0.614	0.473	0.816	0.308	0.258	0.22	0.229	0.581	0.375	0.212	0.203	0.281	0.986		1.03042	0.928918	1.2625	1.18375	1.14634	1.13793	1.15723	1.23016	1.48913	1.25763	1.00328	1.0596	1.03425	1.5283	1.80435
402	0.778	0.628	0.618	0.475	0.82	0.31	0.259	0.221	0.229	0.584	0.377	0.213	0.204	0.281	0.993		1.03612	0.936995	1.2725	1.19081	1.15447	1.14778	1.16352	1.2381	1.48913	1.2678	1.00984	1.06623	1.0411	1.5283	1.82126
402.5	0.782	0.632	0.622	0.478	0.825	0.311	0.259	0.222	0.23	0.587	0.379	0.214	0.205	0.282	1.001		1.04373	0.943457	1.2825	1.20141	1.16463	1.15271	1.16352	1.24603	1.5	1.27797	1.01639	1.07285	1.04795	1.53774	1.84058
403	0.785	0.637	0.625	0.48	0.831	0.312	0.261	0.223	0.231	0.59	0.382	0.215	0.206	0.283	1.009		1.04943	0.951535	1.29	1.20848	1.17683	1.15764	1.1761	1.25397	1.51087	1.28814	1.02623	1.07947	1.05479	1.54717	1.8599
403.5	0.789	0.642	0.628	0.483	0.837	0.314	0.262	0.224	0.231	0.594	0.385	0.216	0.207	0.284	1.017		1.05703	0.959612	1.2975	1.21908	1.18902	1.16749	1.18239	1.2619	1.51087	1.30169	1.03607	1.08609	1.06164	1.5566	1.87923
404	0.793	0.647	0.632	0.486	0.843	0.316	0.263	0.225	0.232	0.596	0.387	0.218	0.208	0.285	1.024		1.06464	0.96769	1.3075	1.22968	1.20122	1.17734	1.18868	1.26984	1.52174	1.30847	1.04262	1.09934	1.06849	1.56604	1.89614
404.5	0.797	0.652	0.636	0.489	0.849	0.317	0.265	0.226	0.233	0.6	0.39	0.219	0.21	0.286	1.033		1.07224	0.975767	1.3175	1.24028	1.21341	1.18227	1.20126	1.27778	1.53261	1.32203	1.05246	1.10596	1.08219	1.57547	1.91787
405	0.802	0.657	0.641	0.492	0.855	0.319	0.266	0.227	0.234	0.604	0.394	0.22	0.211	0.287	1.041		1.08175	0.983845	1.33	1.25088	1.22561	1.19212	1.20755	1.28571	1.54348	1.33559	1.06557	1.11258	1.08904	1.58491	1.9372
405.5	0.807	0.663	0.645	0.496	0.862	0.322	0.268	0.228	0.235	0.608	0.397	0.221	0.212	0.288	1.05		1.09125	0.993538	1.34	1.26502	1.23984	1.2069	1.22013	1.29365	1.55435	1.34915	1.07541	1.11921	1.09589	1.59434	1.95894
406	0.812	0.669	0.65	0.499	0.869	0.324	0.269	0.229	0.236	0.612	0.4	0.223	0.214	0.289	1.058		1.10076	1.00323	1.3525	1.27562	1.25407	1.21675	1.22642	1.30159	1.56522	1.36271	1.08525	1.13245	1.10959	1.60377	1.97826
406.5	0.817	0.675	0.655	0.503	0.876	0.327	0.271	0.231	0.237	0.616	0.404	0.225	0.216	0.29	1.067		1.11027	1.01292	1.365	1.28975	1.26829	1.23153	1.23899	1.31746	1.57609	1.37627	1.09836	1.1457	1.12329	1.61321	2
407	0.822	0.681	0.66	0.507	0.883	0.329	0.273	0.232	0.238	0.621	0.407	0.226	0.217	0.291	1.076		1.11977	1.02262	1.3775	1.30389	1.28252	1.24138	1.25157	1.3254	1.58696	1.39322	1.1082	1.15232	1.13014	1.62264	2.02174
407.5	0.828	0.689	0.665	0.511	0.89	0.331	0.275	0.234	0.239	0.626	0.411	0.228	0.219	0.292	1.085		1.13118	1.03554	1.39	1.31802	1.29675	1.25123	1.26415	1.34127	1.59783	1.41017	1.12131	1.16556	1.14384	1.63208	2.04348
408	0.833	0.695	0.67	0.515	0.897	0.334	0.276	0.236	0.24	0.631	0.415	0.23	0.221	0.294	1.094		1.14068	1.04523	1.4025	1.33216	1.31098	1.26601	1.27044	1.35714	1.6087	1.42712	1.13443	1.17881	1.15753	1.65094	2.06522
408.5	0.838	0.701	0.675	0.519	0.903	0.336	0.278	0.237	0.241	0.635	0.419	0.232	0.223	0.295	1.104		1.15019	1.05493	1.415	1.34629	1.32317	1.27586	1.28302	1.36508	1.61957	1.44068	1.14754	1.19205	1.17123	1.66038	2.08937
409	0.844	0.708	0.681	0.522	0.911	0.339	0.28	0.239	0.242	0.639	0.423	0.234	0.225	0.296	1.114		1.1616	1.06624	1.43	1.35689	1.33943	1.29064	1.2956	1.38095	1.63043	1.45424	1.16066	1.2053	1.18493	1.66981	2.11353
409.5	0.849	0.716	0.687	0.526	0.918	0.341	0.282	0.24	0.243	0.644	0.427	0.235	0.227	0.297	1.124		1.1711	1.07916	1.445	1.37102	1.35366	1.30049	1.30818	1.38889	1.6413	1.47119	1.17377	1.21192	1.19863	1.67925	2.13768
410	0.855	0.722	0.692	0.529	0.925	0.344	0.284	0.242	0.244	0.649	0.431	0.237	0.228	0.298	1.134		1.18251	1.08885	1.4575	1.38163	1.36789	1.31527	1.32075	1.40476	1.65217	1.48814	1.18689	1.22517	1.20548	1.68868	2.16184
410.5	0.861	0.729	0.698	0.533	0.932	0.347	0.286	0.244	0.245	0.653	0.435	0.239	0.23	0.3	1.144		1.19392	1.10016	1.4725	1.39576	1.38211	1.33005	1.33333	1.42063	1.66304	1.50169	1.2	1.23841	1.21918	1.70755	2.18599
411	0.866	0.735	0.703	0.536	0.939	0.349	0.288	0.245	0.247	0.657	0.439	0.241	0.232	0.301	1.153		1.20342	1.10985	1.485	1.40636	1.39634	1.3399	1.34591	1.42857	1.68478	1.51525	1.21311	1.25166	1.23288	1.71698	2.20773
411.5	0.871	0.741	0.708	0.539	0.946	0.351	0.289	0.246	0.248	0.662	0.443	0.243	0.234	0.302	1.162		1.21293	1.11955	1.4975	1.41696	1.41057	1.34975	1.3522	1.43651	1.69565	1.5322	1.22623	1.2649	1.24658	1.72642	2.22947
412	0.877	0.748	0.713	0.543	0.952	0.354	0.291	0.248	0.249	0.666	0.446	0.244	0.235	0.303	1.172		1.22433	1.13086	1.51	1.4311	1.42276	1.36453	1.36478	1.45238	1.70652	1.54576	1.23607	1.27152	1.25342	1.73585	2.25362
412.5	0.882	0.755	0.718	0.546	0.959	0.357	0.293	0.25	0.25	0.67	0.45	0.246	0.237	0.304	1.183		1.23384	1.14216	1.5225	1.4417	1.43699	1.37931	1.37736	1.46825	1.71739	1.55932	1.24918	1.28477	1.26712	1.74528	2.28019
413	0.887	0.761	0.723	0.548	0.965	0.359	0.295	0.251	0.251	0.674	0.454	0.248	0.239	0.305	1.195		1.24335	1.15186	1.535	1.44876	1.44919	1.38916	1.38994	1.47619	1.72826	1.57288	1.2623	1.29801	1.28082	1.75472	2.30918
413.5	0.892	0.767	0.729	0.551	0.971	0.361	0.297	0.252	0.252	0.677	0.457	0.249	0.24	0.306	1.203		1.25285	1.16155	1.55	1.45936	1.46138	1.39901	1.40252	1.48413	1.73913	1.58305	1.27213	1.30464	1.28767	1.76415	2.3285
414	0.896	0.772	0.734	0.553	0.977	0.363	0.298	0.253	0.252	0.681	0.46	0.25	0.242	0.306	1.214		1.26046	1.16963	1.5625	1.46643	1.47358	1.40887	1.40881	1.49206	1.73913	1.59661	1.28197	1.31126	1.30137	1.76415	2.35507
414.5	0.9	0.777	0.739	0.555	0.982	0.364	0.3	0.254	0.253	0.685	0.463	0.252	0.243	0.307	1.224		1.26806	1.17771	1.575	1.4735	1.48374	1.41379	1.42138	1.5	1.75	1.61017	1.2918	1.3245	1.30822	1.77358	2.37923
415	0.904	0.782	0.743	0.557	0.988	0.366	0.301	0.255	0.253	0.689	0.466	0.253	0.244	0.308	1.234		1.27567	1.18578	1.585	1.48057	1.49593	1.42365	1.42767	1.50794	1.75	1.62373	1.30164	1.33113	1.31507	1.78302	2.40338
415.5	0.908	0.787	0.746	0.558	0.993	0.368	0.302	0.256	0.254	0.692	0.469	0.254	0.246	0.308	1.244		1.28327	1.19386	1.5925	1.4841	1.5061	1.4335	1.43396	1.51587	1.76087	1.6339	1.31148	1.33775	1.32877	1.78302	2.42754
416	0.913	0.793	0.752	0.562	1	0.372	0.306	0.26	0.257	0.697	0.474	0.258	0.249	0.311	1.255		1.29278	1.20355	1.6075	1.49823	1.52033	1.4532	1.45912	1.54762	1.79348	1.65085	1.32787	1.36424	1.34932	1.81132	2.45411
416.5	0.916	0.795	0.755	0.563	1.003	0.374	0.307	0.26	0.257	0.7	0.476	0.259	0.25	0.311	1.263		1.29848	1.20679	1.615	1.50177	1.52642	1.46305	1.46541	1.54762	1.79348	1.66102	1.33443	1.37086	1.35616	1.81132	2.47343
417	0.916	0.796	0.755	0.562	1.004	0.372	0.305	0.258	0.255	0.699	0.476	0.257	0.248	0.308	1.27		1.29848	1.2084	1.615	1.49823	1.52846	1.4532	1.45283	1.53175	1.77174	1.65763	1.33443	1.35762	1.34247	1.78302	2.49034
417.5	0.918	0.799	0.758	0.562	1.008	0.373	0.306	0.259	0.255	0.702	0.477	0.257	0.248	0.309	1.28		1.30228	1.21325	1.6225	1.49823	1.53659	1.45813	1.45912	1.53968	1.77174	1.6678	1.3377	1.35762	1.34247	1.79245	2.51449
418	0.92	0.801	0.761	0.562	1.011	0.374	0.306	0.26	0.256	0.704	0.478	0.258	0.249	0.309	1.288		1.30608	1.21648	1.63	1.49823	1.54268	1.46305	1.45912	1.54762	1.78261	1.67458	1.34098	1.36424	1.34932	1.79245	2.53382
418.5	0.922	0.804	0.763	0.563	1.014	0.375	0.307	0.26	0.255	0.707	0.48	0.259	0.25	0.309	1.298		1.30989	1.22132	1.635	1.50177	1.54878	1.46798	1.46541	1.54762	1.77174	1.68475	1.34754	1.37086	1.35616	1.79245	2.55797
419	0.924	0.806	0.765	0.563	1.017	0.375	0.307	0.261	0.255	0.709	0.482	0.259	0.25	0.309	1.306		1.31369	1.22456	1.64	1.50177	1.55488	1.46798	1.46541	1.55556	1.77174	1.69153	1.3541	1.37086	1.35616	1.79245	2.57729
419.5	0.926	0.808	0.768	0.562	1.021	0.376	0.308	0.261	0.255	0.711	0.483	0.259	0.251	0.309	1.313		1.31749	1.22779	1.6475	1.49823	1.56301	1.47291	1.4717	1.55556	1.77174	1.69831	1.35738	1.37086	1.36301	1.79245	2.5942
420	0.928	0.811	0.77	0.562	1.025	0.377	0.309	0.262	0.254	0.714	0.485	0.26	0.251	0.309	1.322		1.32129	1.23263	1.6525	1.49823	1.57114	1.47783	1.47799	1.56349	1.76087	1.70847	1.36393	1.37748	1.36301	1.79245	2.61594
420.5	0.929	0.813	0.772	0.562	1.028	0.378	0.309	0.262	0.254	0.716	0.486	0.26	0.252	0.309	1.332		1.32319	1.23586	1.6575	1.49823	1.57724	1.48276	1.47799	1.56349	1.76087	1.71525	1.36721	1.37748	1.36986	1.79245	2.6401
421	0.93	0.815	0.774	0.562	1.031	0.378	0.309	0.263	0.254	0.718	0.487	0.261	0.252	0.31	1.341		1.3251	1.2391	1.6625	1.49823	1.58333	1.48276	1.47799	1.57143	1.76087	1.72203	1.37049	1.38411	1.36986	1.80189	2.66184
421.5	0.932	0.817	0.776	0.561	1.035	0.379	0.31	0.263	0.254	0.721	0.488	0.262	0.253	0.31	1.349		1.3289	1.24233	1.6675	1.4947	1.59146	1.48768	1.48428	1.57143	1.76087	1.7322	1.37377	1.39073	1.37671	1.80189	2.68116
422	0.934	0.819	0.778	0.561	1.039	0.38	0.31	0.264	0.255	0.723	0.489	0.263	0.253	0.31	1.357		1.3327	1.24556	1.6725	1.4947	1.59959	1.49261	1.48428	1.57937	1.77174	1.73898	1.37705	1.39735	1.37671	1.80189	2.70048
422.5	0.936	0.82	0.78	0.561	1.044	0.381	0.311	0.264	0.255	0.726	0.491	0.263	0.254	0.31	1.366		1.3365	1.24717	1.6775	1.4947	1.60976	1.49754	1.49057	1.57937	1.77174	1.74915	1.38361	1.39735	1.38356	1.80189	2.72222
423	0.937	0.822	0.783	0.56	1.048	0.382	0.311	0.264	0.255	0.729	0.492	0.263	0.254	0.31	1.374		1.3384	1.2504	1.685	1.49117	1.61789	1.50246	1.49057	1.57937	1.77174	1.75932	1.38689	1.39735	1.38356	1.80189	2.74155
423.5	0.938	0.824	0.785	0.56	1.053	0.382	0.311	0.264	0.255	0.732	0.493	0.264	0.255	0.31	1.383		1.3403	1.25363	1.69	1.49117	1.62805	1.50246	1.49057	1.57937	1.77174	1.76949	1.39016	1.40397	1.39041	1.80189	2.76329
424	0.94	0.827	0.786	0.56	1.059	0.383	0.312	0.265	0.255	0.734	0.494	0.265	0.255	0.309	1.39		1.34411	1.25848	1.6925	1.49117	1.64024	1.50739	1.49686	1.5873	1.77174	1.77627	1.39344	1.4106	1.39041	1.79245	2.78019
424.5	0.942	0.829	0.789	0.56	1.064	0.384	0.313	0.266	0.255	0.738	0.496	0.265	0.255	0.309	1.398		1.34791	1.26171	1.7	1.49117	1.65041	1.51232	1.50314	1.59524	1.77174	1.78983	1.4	1.4106	1.39041	1.79245	2.79952
425	0.944	0.832	0.792	0.561	1.07	0.385	0.313	0.266	0.255	0.742	0.499	0.266	0.256	0.309	1.407		1.35171	1.26656	1.7075	1.4947	1.6626	1.51724	1.50314	1.59524	1.77174	1.80339	1.40984	1.41722	1.39726	1.79245	2.82126
425.5	0.946	0.835	0.794	0.562	1.077	0.386	0.314	0.267	0.255	0.746	0.5	0.267	0.257	0.309	1.414		1.35551	1.27141	1.7125	1.49823	1.67683	1.52217	1.50943	1.60317	1.77174	1.81695	1.41311	1.42384	1.40411	1.79245	2.83816
426	0.949	0.837	0.797	0.563	1.083	0.388	0.315	0.267	0.255	0.749	0.502	0.268	0.258	0.31	1.422		1.36122	1.27464	1.72	1.50177	1.68902	1.53202	1.51572	1.60317	1.77174	1.82712	1.41967	1.43046	1.41096	1.80189	2.85749
426.5	0.951	0.841	0.801	0.564	1.09	0.389	0.316	0.268	0.256	0.754	0.504	0.269	0.259	0.31	1.43		1.36502	1.2811	1.73	1.5053	1.70325	1.53695	1.52201	1.61111	1.78261	1.84407	1.42623	1.43709	1.41781	1.80189	2.87681
427	0.955	0.845	0.803	0.566	1.097	0.391	0.317	0.269	0.256	0.759	0.507	0.27	0.26	0.311	1.439		1.37262	1.28756	1.735	1.51237	1.71748	1.5468	1.5283	1.61905	1.78261	1.86102	1.43607	1.44371	1.42466	1.81132	2.89855
427.5	0.959	0.848	0.806	0.568	1.105	0.392	0.319	0.27	0.257	0.763	0.509	0.272	0.261	0.311	1.447		1.38023	1.29241	1.7425	1.51943	1.73374	1.55172	1.54088	1.62698	1.79348	1.87458	1.44262	1.45695	1.43151	1.81132	2.91787
428	0.962	0.852	0.809	0.571	1.113	0.394	0.32	0.27	0.258	0.767	0.512	0.273	0.263	0.312	1.457		1.38593	1.29887	1.75	1.53004	1.75	1.56158	1.54717	1.62698	1.80435	1.88814	1.45246	1.46358	1.44521	1.82075	2.94203
428.5	0.965	0.857	0.812	0.574	1.121	0.396	0.321	0.271	0.258	0.772	0.514	0.274	0.264	0.313	1.466		1.39163	1.30695	1.7575	1.54064	1.76626	1.57143	1.55346	1.63492	1.80435	1.90508	1.45902	1.4702	1.45205	1.83019	2.96377
429	0.969	0.862	0.817	0.577	1.129	0.398	0.323	0.273	0.26	0.777	0.518	0.275	0.265	0.314	1.473		1.39924	1.31502	1.77	1.55124	1.78252	1.58128	1.56604	1.65079	1.82609	1.92203	1.47213	1.47682	1.4589	1.83962	2.98068
429.5	0.974	0.867	0.821	0.58	1.137	0.4	0.324	0.273	0.261	0.782	0.521	0.277	0.266	0.315	1.481		1.40875	1.3231	1.78	1.56184	1.79878	1.59113	1.57233	1.65079	1.83696	1.93898	1.48197	1.49007	1.46575	1.84906	3
430	0.977	0.871	0.824	0.584	1.146	0.402	0.326	0.275	0.262	0.787	0.524	0.278	0.267	0.316	1.487		1.41445	1.32956	1.7875	1.57597	1.81707	1.60099	1.58491	1.66667	1.84783	1.95593	1.4918	1.49669	1.4726	1.85849	3.01449
430.5	0.982	0.876	0.828	0.587	1.154	0.405	0.327	0.276	0.262	0.792	0.527	0.279	0.269	0.317	1.495		1.42395	1.33764	1.7975	1.58657	1.83333	1.61576	1.59119	1.6746	1.84783	1.97288	1.50164	1.50331	1.4863	1.86792	3.03382
431	0.986	0.881	0.831	0.591	1.163	0.407	0.329	0.277	0.263	0.797	0.53	0.281	0.271	0.319	1.504		1.43156	1.34572	1.805	1.60071	1.85163	1.62562	1.60377	1.68254	1.8587	1.98983	1.51148	1.51656	1.5	1.88679	3.05556
431.5	0.99	0.886	0.835	0.595	1.171	0.409	0.331	0.278	0.264	0.802	0.534	0.282	0.272	0.32	1.51		1.43916	1.3538	1.815	1.61484	1.86789	1.63547	1.61635	1.69048	1.86957	2.00678	1.52459	1.52318	1.50685	1.89623	3.07005
432	0.994	0.891	0.839	0.598	1.178	0.411	0.332	0.279	0.265	0.807	0.537	0.284	0.273	0.321	1.516		1.44677	1.36187	1.825	1.62544	1.88211	1.64532	1.62264	1.69841	1.88043	2.02373	1.53443	1.53642	1.5137	1.90566	3.08454
432.5	0.999	0.896	0.842	0.602	1.184	0.413	0.334	0.281	0.266	0.811	0.539	0.285	0.275	0.322	1.522		1.45627	1.36995	1.8325	1.63958	1.89431	1.65517	1.63522	1.71429	1.8913	2.03729	1.54098	1.54305	1.5274	1.91509	3.09903
433	1.003	0.9	0.846	0.605	1.191	0.415	0.335	0.282	0.267	0.814	0.543	0.286	0.276	0.322	1.527		1.46388	1.37641	1.8425	1.65018	1.90854	1.66502	1.64151	1.72222	1.90217	2.04746	1.5541	1.54967	1.53425	1.91509	3.11111
433.5	1.006	0.904	0.849	0.608	1.196	0.417	0.336	0.283	0.268	0.818	0.546	0.288	0.278	0.323	1.531		1.46958	1.38288	1.85	1.66078	1.9187	1.67488	1.6478	1.73016	1.91304	2.06102	1.56393	1.56291	1.54795	1.92453	3.12077
434	1.009	0.908	0.851	0.611	1.2	0.418	0.337	0.283	0.269	0.821	0.549	0.289	0.279	0.324	1.537		1.47529	1.38934	1.855	1.67138	1.92683	1.6798	1.65409	1.73016	1.92391	2.07119	1.57377	1.56954	1.55479	1.93396	3.13527
434.5	1.012	0.911	0.853	0.614	1.204	0.42	0.338	0.284	0.27	0.823	0.551	0.29	0.28	0.325	1.542		1.48099	1.39418	1.86	1.68198	1.93496	1.68966	1.66038	1.7381	1.93478	2.07797	1.58033	1.57616	1.56164	1.9434	3.14734
435	1.016	0.915	0.855	0.615	1.207	0.421	0.339	0.285	0.271	0.825	0.553	0.291	0.281	0.326	1.546		1.48859	1.40065	1.865	1.68551	1.94106	1.69458	1.66667	1.74603	1.94565	2.08475	1.58689	1.58278	1.56849	1.95283	3.157
435.5	1.018	0.918	0.857	0.616	1.209	0.422	0.34	0.285	0.271	0.827	0.554	0.292	0.282	0.326	1.548		1.4924	1.40549	1.87	1.68905	1.94512	1.69951	1.67296	1.74603	1.94565	2.09153	1.59016	1.5894	1.57534	1.95283	3.16184
436	1.02	0.92	0.858	0.617	1.21	0.423	0.341	0.286	0.272	0.828	0.555	0.293	0.283	0.326	1.55		1.4962	1.40872	1.8725	1.69258	1.94715	1.70443	1.67925	1.75397	1.95652	2.09492	1.59344	1.59603	1.58219	1.95283	3.16667
436.5	1.02	0.921	0.859	0.617	1.21	0.423	0.342	0.286	0.272	0.829	0.556	0.293	0.283	0.325	1.553		1.4962	1.41034	1.875	1.69258	1.94715	1.70443	1.68553	1.75397	1.95652	2.09831	1.59672	1.59603	1.58219	1.9434	3.17391
437	1.019	0.921	0.859	0.617	1.21	0.423	0.341	0.286	0.272	0.829	0.557	0.293	0.282	0.325	1.555		1.4943	1.41034	1.875	1.69258	1.94715	1.70443	1.67925	1.75397	1.95652	2.09831	1.6	1.59603	1.57534	1.9434	3.17874
437.5	1.018	0.92	0.858	0.615	1.209	0.423	0.341	0.285	0.271	0.828	0.556	0.292	0.282	0.324	1.557		1.4924	1.40872	1.8725	1.68551	1.94512	1.70443	1.67925	1.74603	1.94565	2.09492	1.59672	1.5894	1.57534	1.93396	3.18357
438	1.018	0.918	0.856	0.612	1.208	0.422	0.341	0.285	0.271	0.827	0.555	0.292	0.282	0.324	1.556		1.4924	1.40549	1.8675	1.67491	1.94309	1.69951	1.67925	1.74603	1.94565	2.09153	1.59344	1.5894	1.57534	1.93396	3.18116
438.5	1.016	0.915	0.854	0.609	1.204	0.421	0.34	0.284	0.27	0.826	0.553	0.292	0.281	0.322	1.556		1.48859	1.40065	1.8625	1.66431	1.93496	1.69458	1.67296	1.7381	1.93478	2.08814	1.58689	1.5894	1.56849	1.91509	3.18116
439	1.013	0.912	0.851	0.605	1.197	0.42	0.339	0.283	0.269	0.824	0.551	0.291	0.28	0.321	1.557		1.48289	1.3958	1.855	1.65018	1.92073	1.68966	1.66667	1.73016	1.92391	2.08136	1.58033	1.58278	1.56164	1.90566	3.18357
439.5	1.008	0.909	0.847	0.6	1.192	0.418	0.337	0.282	0.268	0.821	0.549	0.29	0.279	0.319	1.556		1.47338	1.39095	1.845	1.63251	1.91057	1.6798	1.65409	1.72222	1.91304	2.07119	1.57377	1.57616	1.55479	1.88679	3.18116
440	1.003	0.903	0.843	0.593	1.187	0.416	0.336	0.281	0.267	0.818	0.545	0.288	0.277	0.317	1.555		1.46388	1.38126	1.835	1.60777	1.90041	1.66995	1.6478	1.71429	1.90217	2.06102	1.56066	1.56291	1.5411	1.86792	3.17874
440.5	0.999	0.897	0.839	0.587	1.179	0.413	0.334	0.279	0.265	0.815	0.541	0.286	0.276	0.315	1.554		1.45627	1.37157	1.825	1.58657	1.88415	1.65517	1.63522	1.69841	1.88043	2.05085	1.54754	1.54967	1.53425	1.84906	3.17633
441	0.992	0.89	0.833	0.579	1.172	0.41	0.332	0.277	0.263	0.811	0.537	0.284	0.274	0.313	1.553		1.44297	1.36026	1.81	1.5583	1.86992	1.64039	1.62264	1.68254	1.8587	2.03729	1.53443	1.53642	1.52055	1.83019	3.17391
441.5	0.985	0.883	0.827	0.57	1.163	0.407	0.329	0.275	0.261	0.806	0.532	0.282	0.271	0.31	1.55		1.42966	1.34895	1.795	1.5265	1.85163	1.62562	1.60377	1.66667	1.83696	2.02034	1.51803	1.52318	1.5	1.80189	3.16667
442	0.977	0.874	0.82	0.561	1.153	0.403	0.326	0.272	0.259	0.8	0.526	0.28	0.269	0.308	1.546		1.41445	1.33441	1.7775	1.4947	1.8313	1.60591	1.58491	1.64286	1.81522	2	1.49836	1.50993	1.4863	1.78302	3.157
442.5	0.968	0.864	0.814	0.552	1.143	0.399	0.323	0.27	0.257	0.795	0.521	0.277	0.266	0.305	1.541		1.39734	1.31826	1.7625	1.4629	1.81098	1.58621	1.56604	1.62698	1.79348	1.98305	1.48197	1.49007	1.46575	1.75472	3.14493
443	0.959	0.854	0.806	0.543	1.132	0.395	0.32	0.267	0.254	0.789	0.514	0.274	0.263	0.302	1.538		1.38023	1.3021	1.7425	1.4311	1.78862	1.5665	1.54717	1.60317	1.76087	1.96271	1.45902	1.4702	1.44521	1.72642	3.13768
443.5	0.95	0.843	0.797	0.533	1.12	0.391	0.316	0.264	0.251	0.783	0.507	0.271	0.26	0.299	1.535		1.36312	1.28433	1.72	1.39576	1.76423	1.5468	1.52201	1.57937	1.72826	1.94237	1.43607	1.45033	1.42466	1.69811	3.13043
444	0.939	0.83	0.788	0.522	1.108	0.386	0.312	0.261	0.249	0.776	0.499	0.267	0.256	0.296	1.531		1.34221	1.26333	1.6975	1.35689	1.73984	1.52217	1.49686	1.55556	1.70652	1.91864	1.40984	1.42384	1.39726	1.66981	3.12077
444.5	0.928	0.816	0.777	0.511	1.095	0.381	0.308	0.258	0.246	0.769	0.491	0.264	0.253	0.293	1.526		1.32129	1.24071	1.67	1.31802	1.71341	1.49754	1.4717	1.53175	1.67391	1.89492	1.38361	1.40397	1.37671	1.64151	3.1087
445	0.916	0.803	0.767	0.501	1.083	0.376	0.304	0.254	0.243	0.762	0.483	0.26	0.249	0.29	1.52		1.29848	1.21971	1.645	1.28269	1.68902	1.47291	1.44654	1.5	1.6413	1.87119	1.35738	1.37748	1.34932	1.61321	3.0942
445.5	0.904	0.789	0.757	0.491	1.07	0.37	0.3	0.251	0.241	0.754	0.475	0.256	0.245	0.287	1.515		1.27567	1.19709	1.62	1.24735	1.6626	1.44335	1.42138	1.47619	1.61957	1.84407	1.33115	1.35099	1.32192	1.58491	3.08213
446	0.891	0.774	0.745	0.481	1.056	0.364	0.296	0.247	0.238	0.748	0.466	0.252	0.241	0.284	1.509		1.25095	1.17286	1.59	1.21201	1.63415	1.41379	1.39623	1.44444	1.58696	1.82373	1.30164	1.3245	1.29452	1.5566	3.06763
446.5	0.879	0.759	0.734	0.471	1.043	0.359	0.291	0.243	0.236	0.74	0.457	0.248	0.237	0.281	1.503		1.22814	1.14863	1.5625	1.17668	1.60772	1.38916	1.36478	1.4127	1.56522	1.79661	1.27213	1.29801	1.26712	1.5283	3.05314
447	0.866	0.744	0.723	0.461	1.03	0.353	0.287	0.24	0.233	0.733	0.448	0.244	0.233	0.278	1.498		1.20342	1.12439	1.535	1.14134	1.5813	1.35961	1.33962	1.38889	1.53261	1.77288	1.24262	1.27152	1.23973	1.5	3.04106
447.5	0.853	0.729	0.712	0.451	1.017	0.347	0.283	0.236	0.23	0.727	0.439	0.24	0.229	0.275	1.493		1.17871	1.10016	1.5075	1.10601	1.55488	1.33005	1.31447	1.35714	1.5	1.75254	1.21311	1.24503	1.21233	1.4717	3.02899
448	0.841	0.714	0.701	0.443	1.006	0.342	0.278	0.232	0.228	0.72	0.43	0.236	0.224	0.273	1.489		1.15589	1.07593	1.48	1.07774	1.53252	1.30542	1.28302	1.3254	1.47826	1.72881	1.18361	1.21854	1.17808	1.45283	3.01932
448.5	0.827	0.699	0.69	0.434	0.995	0.336	0.273	0.229	0.225	0.714	0.421	0.232	0.221	0.27	1.484		1.12928	1.0517	1.4525	1.04594	1.51016	1.27586	1.25157	1.30159	1.44565	1.70847	1.1541	1.19205	1.15753	1.42453	3.00725
449	0.814	0.683	0.678	0.425	0.984	0.331	0.268	0.225	0.222	0.708	0.413	0.228	0.217	0.267	1.478		1.10456	1.02585	1.4225	1.01413	1.4878	1.25123	1.22013	1.26984	1.41304	1.68814	1.12787	1.16556	1.13014	1.39623	2.99275
449.5	0.801	0.668	0.667	0.418	0.973	0.325	0.264	0.221	0.22	0.702	0.405	0.224	0.212	0.265	1.474		1.07985	1.00162	1.395	0.989399	1.46545	1.22167	1.19497	1.2381	1.3913	1.6678	1.10164	1.13907	1.09589	1.37736	2.98309
450	0.788	0.653	0.657	0.41	0.963	0.32	0.26	0.217	0.218	0.696	0.396	0.22	0.208	0.263	1.469		1.05513	0.977383	1.37	0.961131	1.44512	1.19704	1.16981	1.20635	1.36957	1.64746	1.07213	1.11258	1.06849	1.35849	2.97101
450.5	0.776	0.639	0.646	0.403	0.955	0.315	0.255	0.214	0.215	0.691	0.388	0.216	0.204	0.261	1.465		1.03232	0.954766	1.3425	0.936396	1.42886	1.17241	1.13836	1.18254	1.33696	1.63051	1.0459	1.08609	1.0411	1.33962	2.96135
451	0.764	0.626	0.635	0.397	0.947	0.31	0.251	0.211	0.214	0.686	0.381	0.213	0.201	0.259	1.461		1.00951	0.933764	1.315	0.915194	1.4126	1.14778	1.11321	1.15873	1.32609	1.61356	1.02295	1.06623	1.02055	1.32075	2.95169
451.5	0.753	0.613	0.626	0.391	0.94	0.305	0.248	0.208	0.212	0.682	0.374	0.209	0.197	0.258	1.458		0.988593	0.912763	1.2925	0.893993	1.39837	1.12315	1.09434	1.13492	1.30435	1.6	1	1.03974	0.993151	1.31132	2.94444
452	0.743	0.602	0.617	0.386	0.933	0.301	0.245	0.205	0.21	0.679	0.368	0.206	0.194	0.256	1.454		0.969582	0.894992	1.27	0.876325	1.38415	1.10345	1.07547	1.11111	1.28261	1.58983	0.980328	1.01987	0.972603	1.29245	2.93478
452.5	0.734	0.591	0.609	0.382	0.928	0.298	0.242	0.203	0.209	0.676	0.362	0.203	0.191	0.255	1.45		0.952471	0.877221	1.25	0.862191	1.37398	1.08867	1.0566	1.09524	1.27174	1.57966	0.960656	1	0.952055	1.28302	2.92512
453	0.725	0.581	0.602	0.378	0.924	0.294	0.239	0.201	0.208	0.673	0.357	0.201	0.189	0.254	1.446		0.935361	0.861066	1.2325	0.848057	1.36585	1.06897	1.03774	1.07937	1.26087	1.56949	0.944262	0.986755	0.938356	1.27358	2.91546
453.5	0.717	0.572	0.594	0.374	0.92	0.291	0.236	0.199	0.206	0.671	0.352	0.198	0.187	0.253	1.443		0.920152	0.846527	1.2125	0.833922	1.35772	1.05419	1.01887	1.06349	1.23913	1.56271	0.927869	0.966887	0.924658	1.26415	2.90821
454	0.71	0.563	0.587	0.37	0.917	0.288	0.234	0.197	0.205	0.669	0.347	0.196	0.185	0.252	1.439		0.906844	0.831987	1.195	0.819788	1.35163	1.03941	1.00629	1.04762	1.22826	1.55593	0.911475	0.953642	0.910959	1.25472	2.89855
454.5	0.703	0.555	0.58	0.367	0.914	0.286	0.232	0.195	0.204	0.668	0.343	0.194	0.183	0.251	1.435		0.893536	0.819063	1.1775	0.809187	1.34553	1.02956	0.993711	1.03175	1.21739	1.55254	0.898361	0.940397	0.89726	1.24528	2.88889
455	0.696	0.548	0.573	0.364	0.912	0.283	0.23	0.193	0.203	0.666	0.34	0.192	0.181	0.251	1.432		0.880228	0.807754	1.16	0.798587	1.34146	1.01478	0.981132	1.01587	1.20652	1.54576	0.888525	0.927152	0.883562	1.24528	2.88164
455.5	0.691	0.542	0.567	0.361	0.911	0.281	0.229	0.192	0.202	0.665	0.336	0.191	0.179	0.249	1.427		0.870722	0.798061	1.145	0.787986	1.33943	1.00493	0.974843	1.00794	1.19565	1.54237	0.87541	0.92053	0.869863	1.22642	2.86957
456	0.686	0.536	0.562	0.359	0.91	0.279	0.227	0.19	0.202	0.664	0.333	0.189	0.178	0.248	1.422		0.861217	0.788368	1.1325	0.780919	1.3374	0.995074	0.962264	0.992063	1.19565	1.53898	0.865574	0.907285	0.863014	1.21698	2.85749
456.5	0.682	0.53	0.557	0.357	0.909	0.277	0.225	0.189	0.201	0.663	0.331	0.188	0.177	0.248	1.418		0.853612	0.778675	1.12	0.773852	1.33537	0.985222	0.949686	0.984127	1.18478	1.53559	0.859016	0.900662	0.856164	1.21698	2.84783
457	0.678	0.526	0.552	0.355	0.909	0.276	0.224	0.188	0.2	0.663	0.329	0.187	0.176	0.248	1.415		0.846008	0.772213	1.1075	0.766784	1.33537	0.980296	0.943396	0.97619	1.17391	1.53559	0.852459	0.89404	0.849315	1.21698	2.84058
457.5	0.675	0.522	0.549	0.353	0.91	0.274	0.223	0.187	0.199	0.663	0.327	0.186	0.175	0.247	1.411		0.840304	0.765751	1.1	0.759717	1.3374	0.970443	0.937107	0.968254	1.16304	1.53559	0.845902	0.887417	0.842466	1.20755	2.83092
458	0.672	0.519	0.545	0.351	0.911	0.273	0.223	0.186	0.199	0.663	0.325	0.185	0.174	0.247	1.407		0.834601	0.760905	1.09	0.75265	1.33943	0.965517	0.937107	0.960317	1.16304	1.53559	0.839344	0.880795	0.835616	1.20755	2.82126
458.5	0.67	0.517	0.541	0.35	0.912	0.273	0.222	0.185	0.198	0.663	0.324	0.185	0.173	0.246	1.403		0.830798	0.757674	1.08	0.749117	1.34146	0.965517	0.930818	0.952381	1.15217	1.53559	0.836066	0.880795	0.828767	1.19811	2.81159
459	0.668	0.515	0.538	0.349	0.914	0.273	0.222	0.185	0.198	0.664	0.323	0.184	0.173	0.246	1.397		0.826996	0.754443	1.0725	0.745583	1.34553	0.965517	0.930818	0.952381	1.15217	1.53898	0.832787	0.874172	0.828767	1.19811	2.7971
459.5	0.667	0.513	0.534	0.348	0.916	0.272	0.221	0.184	0.197	0.665	0.322	0.184	0.172	0.245	1.392		0.825095	0.751212	1.0625	0.742049	1.34959	0.960591	0.924528	0.944444	1.1413	1.54237	0.829508	0.874172	0.821918	1.18868	2.78502
460	0.666	0.512	0.532	0.346	0.919	0.272	0.221	0.183	0.196	0.667	0.322	0.183	0.172	0.245	1.389		0.823194	0.749596	1.0575	0.734982	1.35569	0.960591	0.924528	0.936508	1.13043	1.54915	0.829508	0.86755	0.821918	1.18868	2.77778
460.5	0.666	0.511	0.53	0.345	0.923	0.272	0.22	0.183	0.196	0.668	0.321	0.183	0.171	0.245	1.385		0.823194	0.747981	1.0525	0.731449	1.36382	0.960591	0.918239	0.936508	1.13043	1.55254	0.82623	0.86755	0.815068	1.18868	2.76812
461	0.666	0.51	0.527	0.344	0.927	0.272	0.22	0.183	0.196	0.67	0.321	0.183	0.171	0.244	1.38		0.823194	0.746365	1.045	0.727915	1.37195	0.960591	0.918239	0.936508	1.13043	1.55932	0.82623	0.86755	0.815068	1.17925	2.75604
461.5	0.666	0.51	0.525	0.343	0.931	0.272	0.22	0.182	0.195	0.671	0.321	0.183	0.171	0.244	1.376		0.823194	0.746365	1.04	0.724382	1.38008	0.960591	0.918239	0.928571	1.11957	1.56271	0.82623	0.86755	0.815068	1.17925	2.74638
462	0.666	0.51	0.524	0.342	0.935	0.272	0.22	0.182	0.195	0.673	0.321	0.183	0.171	0.243	1.371		0.823194	0.746365	1.0375	0.720848	1.38821	0.960591	0.918239	0.928571	1.11957	1.56949	0.82623	0.86755	0.815068	1.16981	2.7343
462.5	0.666	0.51	0.522	0.341	0.939	0.273	0.22	0.181	0.195	0.676	0.322	0.183	0.171	0.243	1.365		0.823194	0.746365	1.0325	0.717314	1.39634	0.965517	0.918239	0.920635	1.11957	1.57966	0.829508	0.86755	0.815068	1.16981	2.71981
463	0.666	0.51	0.521	0.339	0.943	0.273	0.22	0.181	0.194	0.678	0.322	0.183	0.171	0.243	1.362		0.823194	0.746365	1.03	0.710247	1.40447	0.965517	0.918239	0.920635	1.1087	1.58644	0.829508	0.86755	0.815068	1.16981	2.71256
463.5	0.666	0.51	0.52	0.338	0.949	0.272	0.22	0.181	0.193	0.68	0.322	0.183	0.171	0.242	1.359		0.823194	0.746365	1.0275	0.706714	1.41667	0.960591	0.918239	0.920635	1.09783	1.59322	0.829508	0.86755	0.815068	1.16038	2.70531
464	0.666	0.51	0.518	0.337	0.953	0.273	0.22	0.18	0.193	0.683	0.322	0.184	0.171	0.242	1.355		0.823194	0.746365	1.0225	0.70318	1.4248	0.965517	0.918239	0.912698	1.09783	1.60339	0.829508	0.874172	0.815068	1.16038	2.69565
464.5	0.667	0.51	0.517	0.335	0.958	0.273	0.22	0.18	0.192	0.686	0.322	0.184	0.171	0.242	1.352		0.825095	0.746365	1.02	0.696113	1.43496	0.965517	0.918239	0.912698	1.08696	1.61356	0.829508	0.874172	0.815068	1.16038	2.68841
465	0.667	0.51	0.516	0.334	0.964	0.273	0.22	0.18	0.192	0.689	0.322	0.184	0.171	0.241	1.35		0.825095	0.746365	1.0175	0.69258	1.44715	0.965517	0.918239	0.912698	1.08696	1.62373	0.829508	0.874172	0.815068	1.15094	2.68357
465.5	0.667	0.51	0.514	0.333	0.969	0.273	0.22	0.179	0.192	0.692	0.322	0.184	0.17	0.241	1.347		0.825095	0.746365	1.0125	0.689046	1.45732	0.965517	0.918239	0.904762	1.08696	1.6339	0.829508	0.874172	0.808219	1.15094	2.67633
466	0.667	0.509	0.513	0.331	0.975	0.274	0.219	0.179	0.191	0.695	0.323	0.184	0.17	0.24	1.345		0.825095	0.74475	1.01	0.681979	1.46951	0.970443	0.91195	0.904762	1.07609	1.64407	0.832787	0.874172	0.808219	1.14151	2.6715
466.5	0.667	0.509	0.511	0.33	0.98	0.274	0.219	0.179	0.191	0.699	0.323	0.183	0.17	0.24	1.344		0.825095	0.74475	1.005	0.678445	1.47967	0.970443	0.91195	0.904762	1.07609	1.65763	0.832787	0.86755	0.808219	1.14151	2.66908
467	0.667	0.508	0.51	0.329	0.985	0.273	0.219	0.178	0.19	0.703	0.323	0.183	0.17	0.24	1.342		0.825095	0.743134	1.0025	0.674912	1.48984	0.965517	0.91195	0.896825	1.06522	1.67119	0.832787	0.86755	0.808219	1.14151	2.66425
467.5	0.667	0.507	0.509	0.328	0.992	0.273	0.219	0.178	0.19	0.706	0.322	0.184	0.17	0.239	1.34		0.825095	0.741519	1	0.671378	1.50407	0.965517	0.91195	0.896825	1.06522	1.68136	0.829508	0.874172	0.808219	1.13208	2.65942
468	0.666	0.506	0.507	0.327	0.998	0.273	0.218	0.177	0.19	0.709	0.322	0.183	0.169	0.239	1.341		0.823194	0.739903	0.995	0.667845	1.51626	0.965517	0.90566	0.888889	1.06522	1.69153	0.829508	0.86755	0.80137	1.13208	2.66184
468.5	0.665	0.505	0.505	0.326	1.003	0.273	0.218	0.177	0.189	0.712	0.321	0.182	0.169	0.238	1.341		0.821293	0.738288	0.99	0.664311	1.52642	0.965517	0.90566	0.888889	1.05435	1.70169	0.82623	0.860927	0.80137	1.12264	2.66184
469	0.663	0.503	0.503	0.324	1.008	0.272	0.217	0.176	0.189	0.716	0.32	0.182	0.168	0.238	1.34		0.81749	0.735057	0.985	0.657244	1.53659	0.960591	0.899371	0.880952	1.05435	1.71525	0.822951	0.860927	0.794521	1.12264	2.65942
469.5	0.662	0.501	0.501	0.323	1.013	0.272	0.217	0.176	0.189	0.719	0.32	0.182	0.168	0.237	1.339		0.815589	0.731826	0.98	0.65371	1.54675	0.960591	0.899371	0.880952	1.05435	1.72542	0.822951	0.860927	0.794521	1.11321	2.657
470	0.661	0.499	0.499	0.322	1.017	0.272	0.216	0.176	0.189	0.722	0.319	0.181	0.168	0.237	1.34		0.813688	0.728595	0.975	0.650177	1.55488	0.960591	0.893082	0.880952	1.05435	1.73559	0.819672	0.854305	0.794521	1.11321	2.65942
470.5	0.66	0.497	0.496	0.321	1.021	0.271	0.217	0.175	0.189	0.725	0.318	0.181	0.167	0.236	1.342		0.811787	0.725363	0.9675	0.646643	1.56301	0.955665	0.899371	0.873016	1.05435	1.74576	0.816393	0.854305	0.787671	1.10377	2.66425
471	0.657	0.495	0.494	0.32	1.025	0.271	0.216	0.175	0.189	0.728	0.317	0.181	0.167	0.236	1.343		0.806084	0.722132	0.9625	0.64311	1.57114	0.955665	0.893082	0.873016	1.05435	1.75593	0.813115	0.854305	0.787671	1.10377	2.66667
471.5	0.655	0.492	0.491	0.319	1.029	0.27	0.215	0.174	0.189	0.731	0.316	0.18	0.166	0.236	1.344		0.802281	0.717286	0.955	0.639576	1.57927	0.950739	0.886792	0.865079	1.05435	1.7661	0.809836	0.847682	0.780822	1.10377	2.66908
472	0.652	0.489	0.488	0.318	1.031	0.269	0.214	0.173	0.189	0.733	0.315	0.18	0.166	0.236	1.345		0.796578	0.712439	0.9475	0.636042	1.58333	0.945813	0.880503	0.857143	1.05435	1.77288	0.806557	0.847682	0.780822	1.10377	2.6715
472.5	0.65	0.486	0.485	0.317	1.033	0.268	0.213	0.172	0.189	0.734	0.313	0.179	0.165	0.236	1.346		0.792776	0.707593	0.94	0.632509	1.5874	0.940887	0.874214	0.849206	1.05435	1.77627	0.8	0.84106	0.773973	1.10377	2.67391
473	0.647	0.484	0.482	0.315	1.034	0.267	0.212	0.171	0.188	0.736	0.311	0.178	0.164	0.235	1.348		0.787072	0.704362	0.9325	0.625442	1.58943	0.935961	0.867925	0.84127	1.04348	1.78305	0.793443	0.834437	0.767123	1.09434	2.67874
473.5	0.644	0.48	0.479	0.314	1.035	0.266	0.211	0.17	0.188	0.736	0.309	0.177	0.163	0.235	1.349		0.781369	0.6979	0.925	0.621908	1.59146	0.931034	0.861635	0.833333	1.04348	1.78305	0.786885	0.827815	0.760274	1.09434	2.68116
474	0.641	0.476	0.476	0.313	1.034	0.265	0.21	0.17	0.188	0.737	0.307	0.177	0.163	0.234	1.35		0.775665	0.691438	0.9175	0.618375	1.58943	0.926108	0.855346	0.833333	1.04348	1.78644	0.780328	0.827815	0.760274	1.08491	2.68357
474.5	0.638	0.473	0.472	0.312	1.034	0.264	0.209	0.169	0.188	0.737	0.306	0.176	0.162	0.234	1.352		0.769962	0.686591	0.9075	0.614841	1.58943	0.921182	0.849057	0.825397	1.04348	1.78644	0.777049	0.821192	0.753425	1.08491	2.68841
475	0.635	0.469	0.469	0.311	1.033	0.263	0.208	0.169	0.188	0.736	0.304	0.175	0.162	0.234	1.354		0.764259	0.680129	0.9	0.611307	1.5874	0.916256	0.842767	0.825397	1.04348	1.78305	0.770492	0.81457	0.753425	1.08491	2.69324
475.5	0.632	0.466	0.466	0.311	1.03	0.261	0.208	0.168	0.187	0.736	0.303	0.174	0.161	0.234	1.354		0.758555	0.675283	0.8925	0.611307	1.5813	0.906404	0.842767	0.81746	1.03261	1.78305	0.767213	0.807947	0.746575	1.08491	2.69324
476	0.629	0.462	0.463	0.31	1.027	0.26	0.207	0.167	0.187	0.734	0.301	0.173	0.16	0.234	1.355		0.752852	0.668821	0.885	0.607774	1.5752	0.901478	0.836478	0.809524	1.03261	1.77627	0.760656	0.801325	0.739726	1.08491	2.69565
476.5	0.626	0.458	0.46	0.31	1.024	0.259	0.206	0.166	0.188	0.732	0.299	0.172	0.159	0.233	1.354		0.747148	0.662359	0.8775	0.607774	1.56911	0.896552	0.830189	0.801587	1.04348	1.76949	0.754098	0.794702	0.732877	1.07547	2.69324
477	0.623	0.454	0.457	0.309	1.02	0.257	0.205	0.166	0.187	0.729	0.298	0.171	0.159	0.233	1.352		0.741445	0.655897	0.87	0.60424	1.56098	0.8867	0.823899	0.801587	1.03261	1.75932	0.75082	0.788079	0.732877	1.07547	2.68841
477.5	0.619	0.451	0.453	0.308	1.016	0.256	0.203	0.165	0.187	0.727	0.295	0.17	0.158	0.233	1.352		0.73384	0.65105	0.86	0.600707	1.55285	0.881773	0.811321	0.793651	1.03261	1.75254	0.740984	0.781457	0.726027	1.07547	2.68841
478	0.616	0.447	0.45	0.308	1.012	0.254	0.202	0.164	0.187	0.724	0.293	0.17	0.157	0.233	1.352		0.728137	0.644588	0.8525	0.600707	1.54472	0.871921	0.805031	0.785714	1.03261	1.74237	0.734426	0.781457	0.719178	1.07547	2.68841
478.5	0.613	0.443	0.447	0.307	1.006	0.253	0.201	0.164	0.187	0.721	0.291	0.169	0.156	0.232	1.351		0.722433	0.638126	0.845	0.597173	1.53252	0.866995	0.798742	0.785714	1.03261	1.7322	0.727869	0.774834	0.712329	1.06604	2.68599
479	0.61	0.44	0.444	0.306	1.001	0.251	0.2	0.163	0.186	0.717	0.29	0.168	0.155	0.232	1.349		0.71673	0.633279	0.8375	0.59364	1.52236	0.857143	0.792453	0.777778	1.02174	1.71864	0.72459	0.768212	0.705479	1.06604	2.68116
479.5	0.606	0.437	0.441	0.306	0.995	0.25	0.199	0.162	0.186	0.713	0.288	0.166	0.154	0.232	1.346		0.709125	0.628433	0.83	0.59364	1.51016	0.852217	0.786164	0.769841	1.02174	1.70508	0.718033	0.754967	0.69863	1.06604	2.67391
480	0.603	0.433	0.438	0.305	0.989	0.248	0.198	0.162	0.186	0.709	0.285	0.165	0.153	0.232	1.342		0.703422	0.621971	0.8225	0.590106	1.49797	0.842365	0.779874	0.769841	1.02174	1.69153	0.708197	0.748344	0.691781	1.06604	2.66425
480.5	0.6	0.429	0.435	0.305	0.983	0.247	0.197	0.162	0.185	0.705	0.284	0.165	0.153	0.231	1.339		0.697719	0.615509	0.815	0.590106	1.48577	0.837438	0.773585	0.769841	1.01087	1.67797	0.704918	0.748344	0.691781	1.0566	2.657
481	0.597	0.426	0.433	0.305	0.977	0.246	0.196	0.161	0.185	0.701	0.282	0.164	0.153	0.231	1.336		0.692015	0.610662	0.81	0.590106	1.47358	0.832512	0.767296	0.761905	1.01087	1.66441	0.698361	0.741722	0.691781	1.0566	2.64976
481.5	0.594	0.423	0.431	0.305	0.971	0.245	0.196	0.161	0.185	0.697	0.28	0.163	0.152	0.231	1.332		0.686312	0.605816	0.805	0.590106	1.46138	0.827586	0.767296	0.761905	1.01087	1.65085	0.691803	0.735099	0.684932	1.0566	2.6401
482	0.591	0.42	0.429	0.305	0.966	0.243	0.195	0.161	0.185	0.693	0.279	0.162	0.151	0.231	1.328		0.680608	0.600969	0.8	0.590106	1.45122	0.817734	0.761006	0.761905	1.01087	1.63729	0.688525	0.728477	0.678082	1.0566	2.63043
482.5	0.589	0.417	0.427	0.305	0.959	0.242	0.194	0.16	0.185	0.689	0.277	0.162	0.151	0.231	1.323		0.676806	0.596123	0.795	0.590106	1.43699	0.812808	0.754717	0.753968	1.01087	1.62373	0.681967	0.728477	0.678082	1.0566	2.61836
483	0.587	0.414	0.425	0.305	0.952	0.241	0.193	0.16	0.184	0.684	0.276	0.161	0.151	0.231	1.317		0.673004	0.591276	0.79	0.590106	1.42276	0.807882	0.748428	0.753968	1	1.60678	0.678689	0.721854	0.678082	1.0566	2.60386
483.5	0.584	0.412	0.423	0.306	0.944	0.24	0.193	0.16	0.184	0.679	0.274	0.161	0.15	0.231	1.311		0.6673	0.588045	0.785	0.59364	1.4065	0.802956	0.748428	0.753968	1	1.58983	0.672131	0.721854	0.671233	1.0566	2.58937
484	0.581	0.409	0.421	0.306	0.937	0.239	0.192	0.16	0.183	0.673	0.273	0.16	0.149	0.231	1.304		0.661597	0.583199	0.78	0.59364	1.39228	0.79803	0.742138	0.753968	0.98913	1.56949	0.668852	0.715232	0.664384	1.0566	2.57246
484.5	0.578	0.406	0.419	0.305	0.929	0.237	0.191	0.159	0.183	0.667	0.271	0.159	0.149	0.231	1.296		0.655894	0.578352	0.775	0.590106	1.37602	0.788177	0.735849	0.746032	0.98913	1.54915	0.662295	0.708609	0.664384	1.0566	2.55314
485	0.575	0.403	0.418	0.305	0.92	0.236	0.189	0.158	0.183	0.662	0.27	0.159	0.149	0.23	1.286		0.65019	0.573506	0.7725	0.590106	1.35772	0.783251	0.72327	0.738095	0.98913	1.5322	0.659016	0.708609	0.664384	1.04717	2.52899
485.5	0.573	0.401	0.416	0.305	0.911	0.235	0.188	0.158	0.182	0.656	0.268	0.158	0.148	0.23	1.277		0.646388	0.570275	0.7675	0.590106	1.33943	0.778325	0.716981	0.738095	0.978261	1.51186	0.652459	0.701987	0.657534	1.04717	2.50725
486	0.57	0.398	0.415	0.304	0.902	0.233	0.188	0.157	0.182	0.649	0.267	0.157	0.147	0.23	1.268		0.640684	0.565428	0.765	0.586572	1.32114	0.768473	0.716981	0.730159	0.978261	1.48814	0.64918	0.695364	0.650685	1.04717	2.48551
486.5	0.567	0.396	0.413	0.304	0.891	0.232	0.187	0.157	0.181	0.643	0.266	0.157	0.147	0.229	1.256		0.634981	0.562197	0.76	0.586572	1.29878	0.763547	0.710692	0.730159	0.967391	1.4678	0.645902	0.695364	0.650685	1.03774	2.45652
487	0.565	0.393	0.412	0.304	0.882	0.231	0.186	0.156	0.181	0.636	0.265	0.157	0.146	0.229	1.244		0.631179	0.557351	0.7575	0.586572	1.28049	0.758621	0.704403	0.722222	0.967391	1.44407	0.642623	0.695364	0.643836	1.03774	2.42754
487.5	0.563	0.391	0.41	0.304	0.872	0.23	0.186	0.156	0.18	0.629	0.264	0.156	0.146	0.229	1.232		0.627376	0.55412	0.7525	0.586572	1.26016	0.753695	0.704403	0.722222	0.956522	1.42034	0.639344	0.688742	0.643836	1.03774	2.39855
488	0.561	0.389	0.409	0.303	0.861	0.229	0.186	0.156	0.18	0.623	0.263	0.156	0.146	0.229	1.22		0.623574	0.550889	0.75	0.583039	1.2378	0.748768	0.704403	0.722222	0.956522	1.4	0.636066	0.688742	0.643836	1.03774	2.36957
488.5	0.559	0.387	0.407	0.303	0.85	0.228	0.186	0.156	0.179	0.615	0.261	0.155	0.145	0.228	1.207		0.619772	0.547658	0.745	0.583039	1.21545	0.743842	0.704403	0.722222	0.945652	1.37288	0.629508	0.682119	0.636986	1.0283	2.33816
489	0.557	0.385	0.405	0.302	0.838	0.226	0.185	0.155	0.178	0.608	0.26	0.155	0.144	0.227	1.194		0.61597	0.544426	0.74	0.579505	1.19106	0.73399	0.698113	0.714286	0.934783	1.34915	0.62623	0.682119	0.630137	1.01887	2.30676
489.5	0.555	0.382	0.403	0.302	0.825	0.225	0.185	0.154	0.177	0.601	0.259	0.154	0.143	0.227	1.179		0.612167	0.53958	0.735	0.579505	1.16463	0.729064	0.698113	0.706349	0.923913	1.32542	0.622951	0.675497	0.623288	1.01887	2.27053
490	0.553	0.38	0.402	0.301	0.813	0.224	0.184	0.154	0.176	0.593	0.258	0.154	0.143	0.226	1.164		0.608365	0.536349	0.7325	0.575972	1.14024	0.724138	0.691824	0.706349	0.913043	1.29831	0.619672	0.675497	0.623288	1.00943	2.2343
490.5	0.551	0.379	0.4	0.3	0.801	0.223	0.184	0.153	0.176	0.585	0.258	0.153	0.142	0.226	1.147		0.604563	0.534733	0.7275	0.572438	1.11585	0.719212	0.691824	0.698413	0.913043	1.27119	0.619672	0.668874	0.616438	1.00943	2.19324
491	0.549	0.377	0.398	0.299	0.789	0.222	0.183	0.153	0.175	0.577	0.257	0.153	0.142	0.225	1.131		0.60076	0.531502	0.7225	0.568905	1.09146	0.714286	0.685535	0.698413	0.902174	1.24407	0.616393	0.668874	0.616438	1	2.15459
491.5	0.547	0.375	0.396	0.298	0.777	0.221	0.182	0.152	0.174	0.57	0.256	0.152	0.142	0.224	1.115		0.596958	0.528271	0.7175	0.565371	1.06707	0.70936	0.679245	0.690476	0.891304	1.22034	0.613115	0.662252	0.616438	0.990566	2.11594
492	0.545	0.373	0.394	0.297	0.764	0.219	0.182	0.152	0.173	0.562	0.255	0.151	0.141	0.224	1.097		0.593156	0.52504	0.7125	0.561837	1.04065	0.699507	0.679245	0.690476	0.880435	1.19322	0.609836	0.655629	0.609589	0.990566	2.07246
492.5	0.544	0.371	0.392	0.296	0.752	0.218	0.181	0.152	0.172	0.554	0.254	0.151	0.14	0.223	1.08		0.591255	0.521809	0.7075	0.558304	1.01626	0.694581	0.672956	0.690476	0.869565	1.1661	0.606557	0.655629	0.60274	0.981132	2.0314
493	0.542	0.369	0.39	0.294	0.74	0.217	0.18	0.151	0.172	0.547	0.253	0.15	0.14	0.222	1.062		0.587452	0.518578	0.7025	0.551237	0.99187	0.689655	0.666667	0.68254	0.869565	1.14237	0.603279	0.649007	0.60274	0.971698	1.98792
493.5	0.54	0.367	0.388	0.293	0.728	0.216	0.18	0.151	0.171	0.539	0.252	0.15	0.14	0.221	1.044		0.58365	0.515347	0.6975	0.547703	0.96748	0.684729	0.666667	0.68254	0.858696	1.11525	0.6	0.649007	0.60274	0.962264	1.94444
494	0.538	0.365	0.386	0.292	0.716	0.215	0.18	0.15	0.17	0.531	0.251	0.15	0.139	0.22	1.027		0.579848	0.512116	0.6925	0.54417	0.943089	0.679803	0.666667	0.674603	0.847826	1.08814	0.596721	0.649007	0.59589	0.95283	1.90338
494.5	0.536	0.364	0.384	0.291	0.705	0.214	0.18	0.15	0.17	0.523	0.25	0.149	0.139	0.219	1.009		0.576046	0.510501	0.6875	0.540636	0.920732	0.674877	0.666667	0.674603	0.847826	1.06102	0.593443	0.642384	0.59589	0.943396	1.8599
495	0.534	0.362	0.382	0.289	0.693	0.213	0.18	0.149	0.169	0.515	0.249	0.149	0.138	0.219	0.99		0.572243	0.50727	0.6825	0.533569	0.896341	0.669951	0.666667	0.666667	0.836957	1.0339	0.590164	0.642384	0.589041	0.943396	1.81401
495.5	0.532	0.36	0.379	0.288	0.681	0.212	0.179	0.149	0.169	0.507	0.248	0.148	0.138	0.218	0.971		0.568441	0.504039	0.675	0.530035	0.871951	0.665025	0.660377	0.666667	0.836957	1.00678	0.586885	0.635762	0.589041	0.933962	1.76812
496	0.53	0.358	0.376	0.287	0.67	0.211	0.178	0.149	0.168	0.5	0.247	0.148	0.138	0.217	0.953		0.564639	0.500808	0.6675	0.526502	0.849593	0.660099	0.654088	0.666667	0.826087	0.983051	0.583607	0.635762	0.589041	0.924528	1.72464
496.5	0.528	0.356	0.374	0.285	0.659	0.21	0.178	0.148	0.167	0.493	0.246	0.147	0.137	0.216	0.934		0.560837	0.497577	0.6625	0.519435	0.827236	0.655172	0.654088	0.65873	0.815217	0.959322	0.580328	0.629139	0.582192	0.915094	1.67874
497	0.526	0.353	0.371	0.283	0.649	0.209	0.177	0.147	0.166	0.485	0.245	0.147	0.136	0.216	0.917		0.557034	0.49273	0.655	0.512367	0.806911	0.650246	0.647799	0.650794	0.804348	0.932203	0.577049	0.629139	0.575342	0.915094	1.63768
497.5	0.523	0.351	0.368	0.282	0.638	0.208	0.176	0.147	0.165	0.478	0.243	0.146	0.135	0.215	0.898		0.551331	0.489499	0.6475	0.508834	0.784553	0.64532	0.641509	0.650794	0.793478	0.908475	0.570492	0.622517	0.568493	0.90566	1.59179
498	0.521	0.348	0.364	0.28	0.629	0.206	0.175	0.147	0.164	0.472	0.242	0.145	0.135	0.214	0.88		0.547529	0.484653	0.6375	0.501767	0.76626	0.635468	0.63522	0.650794	0.782609	0.888136	0.567213	0.615894	0.568493	0.896226	1.54831
498.5	0.519	0.345	0.361	0.279	0.62	0.205	0.174	0.146	0.164	0.466	0.241	0.145	0.134	0.213	0.863		0.543726	0.479806	0.63	0.498233	0.747967	0.630542	0.628931	0.642857	0.782609	0.867797	0.563934	0.615894	0.561644	0.886792	1.50725
499	0.516	0.343	0.358	0.277	0.611	0.204	0.174	0.146	0.164	0.46	0.24	0.144	0.134	0.212	0.847		0.538023	0.476575	0.6225	0.491166	0.729675	0.625616	0.628931	0.642857	0.782609	0.847458	0.560656	0.609272	0.561644	0.877358	1.4686
499.5	0.514	0.339	0.354	0.275	0.602	0.203	0.173	0.145	0.163	0.453	0.239	0.143	0.133	0.211	0.829		0.534221	0.470113	0.6125	0.484099	0.711382	0.62069	0.622642	0.634921	0.771739	0.823729	0.557377	0.602649	0.554795	0.867925	1.42512
500	0.511	0.336	0.35	0.274	0.594	0.201	0.173	0.143	0.162	0.447	0.237	0.143	0.132	0.211	0.812		0.528517	0.465267	0.6025	0.480565	0.695122	0.610837	0.622642	0.619048	0.76087	0.80339	0.55082	0.602649	0.547945	0.867925	1.38406
500.5	0.508	0.333	0.347	0.272	0.585	0.2	0.172	0.143	0.162	0.441	0.236	0.142	0.132	0.21	0.794		0.522814	0.46042	0.595	0.473498	0.676829	0.605911	0.616352	0.619048	0.76087	0.783051	0.547541	0.596026	0.547945	0.858491	1.34058
501	0.505	0.329	0.343	0.27	0.577	0.199	0.171	0.142	0.161	0.436	0.234	0.141	0.131	0.209	0.777		0.51711	0.453958	0.585	0.466431	0.660569	0.600985	0.610063	0.611111	0.75	0.766102	0.540984	0.589404	0.541096	0.849057	1.29952
501.5	0.502	0.326	0.339	0.268	0.57	0.197	0.17	0.141	0.16	0.43	0.232	0.14	0.129	0.208	0.761		0.511407	0.449111	0.575	0.459364	0.646341	0.591133	0.603774	0.603175	0.73913	0.745763	0.534426	0.582781	0.527397	0.839623	1.26087
502	0.498	0.322	0.336	0.266	0.563	0.196	0.169	0.141	0.16	0.425	0.23	0.139	0.129	0.207	0.745		0.503802	0.442649	0.5675	0.452297	0.632114	0.586207	0.597484	0.603175	0.73913	0.728814	0.527869	0.576159	0.527397	0.830189	1.22222
502.5	0.495	0.318	0.332	0.264	0.555	0.194	0.168	0.139	0.159	0.42	0.228	0.138	0.128	0.207	0.729		0.498099	0.436187	0.5575	0.44523	0.615854	0.576355	0.591195	0.587302	0.728261	0.711864	0.521311	0.569536	0.520548	0.830189	1.18357
503	0.491	0.314	0.327	0.262	0.548	0.193	0.168	0.139	0.159	0.414	0.226	0.137	0.127	0.206	0.713		0.490494	0.429725	0.545	0.438163	0.601626	0.571429	0.591195	0.587302	0.728261	0.691525	0.514754	0.562914	0.513699	0.820755	1.14493
503.5	0.488	0.31	0.323	0.261	0.541	0.192	0.167	0.138	0.158	0.409	0.224	0.137	0.126	0.205	0.697		0.484791	0.423263	0.535	0.434629	0.587398	0.566502	0.584906	0.579365	0.717391	0.674576	0.508197	0.562914	0.506849	0.811321	1.10628
504	0.484	0.306	0.319	0.259	0.534	0.19	0.166	0.137	0.158	0.404	0.221	0.136	0.125	0.204	0.683		0.477186	0.416801	0.525	0.427562	0.573171	0.55665	0.578616	0.571429	0.717391	0.657627	0.498361	0.556291	0.5	0.801887	1.07246
504.5	0.48	0.301	0.315	0.258	0.528	0.189	0.165	0.136	0.157	0.4	0.219	0.135	0.124	0.203	0.668		0.469582	0.408724	0.515	0.424028	0.560976	0.551724	0.572327	0.563492	0.706522	0.644068	0.491803	0.549669	0.493151	0.792453	1.03623
505	0.477	0.297	0.311	0.255	0.522	0.187	0.164	0.135	0.157	0.396	0.217	0.134	0.123	0.203	0.655		0.463878	0.402262	0.505	0.413428	0.54878	0.541872	0.566038	0.555556	0.706522	0.630508	0.485246	0.543046	0.486301	0.792453	1.00483
505.5	0.473	0.293	0.308	0.254	0.516	0.185	0.163	0.134	0.156	0.392	0.215	0.133	0.122	0.202	0.641		0.456274	0.3958	0.4975	0.409894	0.536585	0.53202	0.559748	0.547619	0.695652	0.616949	0.478689	0.536424	0.479452	0.783019	0.971014
506	0.469	0.288	0.304	0.252	0.51	0.183	0.162	0.133	0.155	0.388	0.213	0.132	0.121	0.201	0.629		0.448669	0.387722	0.4875	0.402827	0.52439	0.522167	0.553459	0.539683	0.684783	0.60339	0.472131	0.529801	0.472603	0.773585	0.942029
506.5	0.465	0.284	0.299	0.251	0.504	0.182	0.161	0.132	0.155	0.384	0.211	0.131	0.12	0.2	0.616		0.441065	0.38126	0.475	0.399293	0.512195	0.517241	0.54717	0.531746	0.684783	0.589831	0.465574	0.523179	0.465753	0.764151	0.910628
507	0.46	0.279	0.295	0.249	0.498	0.18	0.16	0.131	0.155	0.379	0.208	0.13	0.119	0.2	0.603		0.431559	0.373183	0.465	0.392226	0.5	0.507389	0.540881	0.52381	0.684783	0.572881	0.455738	0.516556	0.458904	0.764151	0.879227
507.5	0.456	0.274	0.291	0.247	0.492	0.178	0.158	0.131	0.154	0.375	0.206	0.129	0.118	0.199	0.591		0.423954	0.365105	0.455	0.385159	0.487805	0.497537	0.528302	0.52381	0.673913	0.559322	0.44918	0.509934	0.452055	0.754717	0.850242
508	0.452	0.269	0.287	0.246	0.487	0.177	0.157	0.13	0.154	0.371	0.204	0.128	0.117	0.199	0.58		0.41635	0.357027	0.445	0.381625	0.477642	0.492611	0.522013	0.515873	0.673913	0.545763	0.442623	0.503311	0.445205	0.754717	0.823671
508.5	0.448	0.265	0.283	0.245	0.482	0.175	0.156	0.129	0.154	0.368	0.201	0.127	0.116	0.198	0.568		0.408745	0.350565	0.435	0.378092	0.46748	0.482759	0.515723	0.507937	0.673913	0.535593	0.432787	0.496689	0.438356	0.745283	0.794686
509	0.444	0.26	0.279	0.244	0.477	0.174	0.155	0.128	0.153	0.364	0.199	0.125	0.115	0.197	0.558		0.401141	0.342488	0.425	0.374558	0.457317	0.477833	0.509434	0.5	0.663043	0.522034	0.42623	0.483444	0.431507	0.735849	0.770531
509.5	0.439	0.255	0.275	0.242	0.472	0.172	0.154	0.127	0.153	0.361	0.197	0.124	0.114	0.197	0.547		0.391635	0.33441	0.415	0.367491	0.447154	0.46798	0.503145	0.492063	0.663043	0.511864	0.419672	0.476821	0.424658	0.735849	0.743961
510	0.435	0.25	0.272	0.24	0.466	0.17	0.153	0.126	0.152	0.358	0.194	0.123	0.112	0.196	0.537		0.38403	0.326333	0.4075	0.360424	0.434959	0.458128	0.496855	0.484127	0.652174	0.501695	0.409836	0.470199	0.410959	0.726415	0.719807
510.5	0.431	0.245	0.268	0.239	0.461	0.168	0.151	0.125	0.152	0.355	0.191	0.122	0.111	0.195	0.527		0.376426	0.318255	0.3975	0.35689	0.424797	0.448276	0.484277	0.47619	0.652174	0.491525	0.4	0.463576	0.40411	0.716981	0.695652
511	0.426	0.24	0.264	0.237	0.457	0.166	0.15	0.124	0.151	0.352	0.188	0.121	0.11	0.195	0.517		0.36692	0.310178	0.3875	0.349823	0.416667	0.438424	0.477987	0.468254	0.641304	0.481356	0.390164	0.456954	0.39726	0.716981	0.671498
511.5	0.422	0.236	0.26	0.236	0.453	0.165	0.149	0.123	0.151	0.349	0.186	0.12	0.109	0.194	0.508		0.359316	0.303716	0.3775	0.34629	0.408537	0.433498	0.471698	0.460317	0.641304	0.471186	0.383607	0.450331	0.390411	0.707547	0.649758
512	0.419	0.231	0.257	0.235	0.449	0.164	0.148	0.123	0.151	0.347	0.184	0.119	0.108	0.194	0.5		0.353612	0.295638	0.37	0.342756	0.400407	0.428571	0.465409	0.460317	0.641304	0.464407	0.377049	0.443709	0.383562	0.707547	0.630435
512.5	0.415	0.226	0.255	0.234	0.445	0.162	0.147	0.122	0.15	0.344	0.182	0.118	0.107	0.193	0.492		0.346008	0.287561	0.365	0.339223	0.392276	0.418719	0.459119	0.452381	0.630435	0.454237	0.370492	0.437086	0.376712	0.698113	0.611111
513	0.411	0.222	0.251	0.233	0.441	0.161	0.145	0.121	0.15	0.341	0.179	0.117	0.106	0.192	0.484		0.338403	0.281099	0.355	0.335689	0.384146	0.413793	0.446541	0.444444	0.630435	0.444068	0.360656	0.430464	0.369863	0.688679	0.591787
513.5	0.407	0.218	0.248	0.232	0.437	0.159	0.145	0.12	0.15	0.339	0.177	0.115	0.105	0.192	0.476		0.330798	0.274637	0.3475	0.332155	0.376016	0.403941	0.446541	0.436508	0.630435	0.437288	0.354098	0.417219	0.363014	0.688679	0.572464
514	0.403	0.213	0.245	0.231	0.434	0.158	0.144	0.12	0.15	0.337	0.174	0.114	0.104	0.191	0.47		0.323194	0.266559	0.34	0.328622	0.369919	0.399015	0.440252	0.436508	0.630435	0.430508	0.344262	0.410596	0.356164	0.679245	0.557971
514.5	0.4	0.209	0.243	0.229	0.43	0.156	0.143	0.119	0.149	0.335	0.172	0.113	0.103	0.191	0.463		0.31749	0.260097	0.335	0.321555	0.361789	0.389163	0.433962	0.428571	0.619565	0.423729	0.337705	0.403974	0.349315	0.679245	0.541063
515	0.396	0.205	0.239	0.228	0.426	0.155	0.141	0.118	0.149	0.332	0.17	0.112	0.102	0.19	0.457		0.309886	0.253635	0.325	0.318021	0.353659	0.384236	0.421384	0.420635	0.619565	0.413559	0.331148	0.397351	0.342466	0.669811	0.52657
515.5	0.392	0.201	0.237	0.227	0.423	0.153	0.14	0.118	0.148	0.33	0.168	0.111	0.101	0.19	0.45		0.302281	0.247173	0.32	0.314488	0.347561	0.374384	0.415094	0.420635	0.608696	0.40678	0.32459	0.390728	0.335616	0.669811	0.509662
516	0.389	0.197	0.235	0.227	0.42	0.152	0.139	0.117	0.148	0.329	0.166	0.111	0.1	0.189	0.445		0.296578	0.240711	0.315	0.314488	0.341463	0.369458	0.408805	0.412698	0.608696	0.40339	0.318033	0.390728	0.328767	0.660377	0.497585
516.5	0.385	0.194	0.232	0.226	0.417	0.151	0.138	0.117	0.147	0.327	0.164	0.11	0.099	0.189	0.439		0.288973	0.235864	0.3075	0.310954	0.335366	0.364532	0.402516	0.412698	0.597826	0.39661	0.311475	0.384106	0.321918	0.660377	0.483092
517	0.382	0.19	0.23	0.225	0.415	0.15	0.138	0.116	0.147	0.325	0.162	0.109	0.098	0.189	0.434		0.28327	0.229402	0.3025	0.30742	0.331301	0.359606	0.402516	0.404762	0.597826	0.389831	0.304918	0.377483	0.315068	0.660377	0.471014
517.5	0.379	0.186	0.227	0.224	0.412	0.148	0.137	0.116	0.147	0.324	0.16	0.108	0.097	0.188	0.43		0.277567	0.22294	0.295	0.303887	0.325203	0.349754	0.396226	0.404762	0.597826	0.386441	0.298361	0.370861	0.308219	0.650943	0.461353
518	0.376	0.183	0.225	0.224	0.409	0.147	0.136	0.115	0.147	0.322	0.158	0.107	0.097	0.188	0.425		0.271863	0.218094	0.29	0.303887	0.319106	0.344828	0.389937	0.396825	0.597826	0.379661	0.291803	0.364238	0.308219	0.650943	0.449275
518.5	0.373	0.18	0.223	0.223	0.407	0.146	0.135	0.115	0.147	0.321	0.157	0.107	0.096	0.187	0.421		0.26616	0.213247	0.285	0.300353	0.315041	0.339901	0.383648	0.396825	0.597826	0.376271	0.288525	0.364238	0.30137	0.641509	0.439614
519	0.37	0.176	0.221	0.222	0.404	0.145	0.134	0.114	0.146	0.319	0.155	0.106	0.095	0.187	0.417		0.260456	0.206785	0.28	0.29682	0.308943	0.334975	0.377358	0.388889	0.586957	0.369492	0.281967	0.357616	0.294521	0.641509	0.429952
519.5	0.368	0.173	0.219	0.221	0.402	0.144	0.133	0.114	0.146	0.318	0.154	0.105	0.095	0.187	0.413		0.256654	0.201939	0.275	0.293286	0.304878	0.330049	0.371069	0.388889	0.586957	0.366102	0.278689	0.350993	0.294521	0.641509	0.42029
520	0.365	0.17	0.218	0.221	0.4	0.143	0.132	0.113	0.146	0.317	0.152	0.104	0.094	0.187	0.409		0.250951	0.197092	0.2725	0.293286	0.300813	0.325123	0.36478	0.380952	0.586957	0.362712	0.272131	0.344371	0.287671	0.641509	0.410628
520.5	0.362	0.167	0.216	0.22	0.398	0.143	0.132	0.113	0.146	0.316	0.15	0.103	0.093	0.186	0.406		0.245247	0.192246	0.2675	0.289753	0.296748	0.325123	0.36478	0.380952	0.586957	0.359322	0.265574	0.337748	0.280822	0.632075	0.403382
521	0.36	0.165	0.214	0.219	0.396	0.142	0.131	0.112	0.146	0.315	0.149	0.102	0.093	0.186	0.402		0.241445	0.189015	0.2625	0.286219	0.292683	0.320197	0.358491	0.373016	0.586957	0.355932	0.262295	0.331126	0.280822	0.632075	0.39372
521.5	0.357	0.162	0.213	0.219	0.394	0.141	0.13	0.112	0.146	0.314	0.148	0.101	0.092	0.185	0.399		0.235741	0.184168	0.26	0.286219	0.288618	0.315271	0.352201	0.373016	0.586957	0.352542	0.259016	0.324503	0.273973	0.622642	0.386473
522	0.355	0.159	0.211	0.218	0.392	0.14	0.13	0.111	0.145	0.312	0.147	0.1	0.092	0.185	0.396		0.231939	0.179321	0.255	0.282686	0.284553	0.310345	0.352201	0.365079	0.576087	0.345763	0.255738	0.317881	0.273973	0.622642	0.379227
522.5	0.353	0.157	0.21	0.218	0.39	0.139	0.129	0.111	0.145	0.311	0.145	0.1	0.091	0.185	0.393		0.228137	0.17609	0.2525	0.282686	0.280488	0.305419	0.345912	0.365079	0.576087	0.342373	0.24918	0.317881	0.267123	0.622642	0.371981
523	0.351	0.154	0.208	0.217	0.388	0.139	0.129	0.111	0.145	0.311	0.144	0.1	0.09	0.184	0.391		0.224335	0.171244	0.2475	0.279152	0.276423	0.305419	0.345912	0.365079	0.576087	0.342373	0.245902	0.317881	0.260274	0.613208	0.36715
523.5	0.349	0.152	0.207	0.217	0.387	0.138	0.128	0.11	0.145	0.31	0.144	0.099	0.09	0.184	0.388		0.220532	0.168013	0.245	0.279152	0.27439	0.300493	0.339623	0.357143	0.576087	0.338983	0.245902	0.311258	0.260274	0.613208	0.359903
524	0.347	0.15	0.206	0.217	0.386	0.137	0.128	0.11	0.145	0.309	0.143	0.099	0.089	0.184	0.385		0.21673	0.164782	0.2425	0.279152	0.272358	0.295567	0.339623	0.357143	0.576087	0.335593	0.242623	0.311258	0.253425	0.613208	0.352657
524.5	0.345	0.148	0.204	0.216	0.384	0.137	0.127	0.109	0.144	0.308	0.141	0.098	0.089	0.184	0.382		0.212928	0.161551	0.2375	0.275618	0.268293	0.295567	0.333333	0.349206	0.565217	0.332203	0.236066	0.304636	0.253425	0.613208	0.345411
525	0.344	0.146	0.203	0.215	0.382	0.136	0.127	0.109	0.144	0.308	0.141	0.097	0.088	0.184	0.38		0.211027	0.15832	0.235	0.272085	0.264228	0.29064	0.333333	0.349206	0.565217	0.332203	0.236066	0.298013	0.246575	0.613208	0.34058
525.5	0.343	0.144	0.202	0.215	0.381	0.135	0.127	0.108	0.144	0.307	0.14	0.097	0.088	0.183	0.378		0.209125	0.155089	0.2325	0.272085	0.262195	0.285714	0.333333	0.34127	0.565217	0.328814	0.232787	0.298013	0.246575	0.603774	0.335749
526	0.341	0.143	0.201	0.215	0.38	0.135	0.126	0.108	0.144	0.306	0.139	0.097	0.088	0.183	0.377		0.205323	0.153473	0.23	0.272085	0.260163	0.285714	0.327044	0.34127	0.565217	0.325424	0.229508	0.298013	0.246575	0.603774	0.333333
526.5	0.34	0.141	0.2	0.215	0.379	0.134	0.126	0.108	0.144	0.306	0.138	0.097	0.087	0.183	0.375		0.203422	0.150242	0.2275	0.272085	0.25813	0.280788	0.327044	0.34127	0.565217	0.325424	0.22623	0.298013	0.239726	0.603774	0.328502
527	0.338	0.14	0.199	0.214	0.378	0.134	0.125	0.108	0.144	0.305	0.137	0.096	0.087	0.183	0.373		0.19962	0.148627	0.225	0.268551	0.256098	0.280788	0.320755	0.34127	0.565217	0.322034	0.222951	0.291391	0.239726	0.603774	0.323671
527.5	0.337	0.138	0.198	0.214	0.376	0.133	0.125	0.107	0.144	0.305	0.136	0.096	0.087	0.182	0.371		0.197719	0.145396	0.2225	0.268551	0.252033	0.275862	0.320755	0.333333	0.565217	0.322034	0.219672	0.291391	0.239726	0.59434	0.318841
528	0.336	0.137	0.198	0.214	0.375	0.133	0.124	0.107	0.144	0.304	0.136	0.095	0.087	0.182	0.37		0.195817	0.14378	0.2225	0.268551	0.25	0.275862	0.314465	0.333333	0.565217	0.318644	0.219672	0.284768	0.239726	0.59434	0.316425
528.5	0.335	0.136	0.197	0.213	0.374	0.132	0.124	0.107	0.144	0.303	0.135	0.095	0.087	0.182	0.368		0.193916	0.142165	0.22	0.265018	0.247967	0.270936	0.314465	0.333333	0.565217	0.315254	0.216393	0.284768	0.239726	0.59434	0.311594
529	0.334	0.135	0.197	0.213	0.374	0.132	0.124	0.107	0.144	0.303	0.134	0.095	0.086	0.182	0.367		0.192015	0.140549	0.22	0.265018	0.247967	0.270936	0.314465	0.333333	0.565217	0.315254	0.213115	0.284768	0.232877	0.59434	0.309179
529.5	0.333	0.134	0.196	0.213	0.373	0.132	0.124	0.107	0.144	0.303	0.134	0.095	0.086	0.182	0.366		0.190114	0.138934	0.2175	0.265018	0.245935	0.270936	0.314465	0.333333	0.565217	0.315254	0.213115	0.284768	0.232877	0.59434	0.306763
530	0.332	0.133	0.195	0.213	0.373	0.131	0.124	0.107	0.144	0.302	0.133	0.094	0.086	0.182	0.365		0.188213	0.137318	0.215	0.265018	0.245935	0.26601	0.314465	0.333333	0.565217	0.311864	0.209836	0.278146	0.232877	0.59434	0.304348
530.5	0.331	0.133	0.194	0.213	0.372	0.131	0.124	0.106	0.144	0.302	0.132	0.094	0.086	0.182	0.364		0.186312	0.137318	0.2125	0.265018	0.243902	0.26601	0.314465	0.325397	0.565217	0.311864	0.206557	0.278146	0.232877	0.59434	0.301932
531	0.331	0.132	0.194	0.213	0.371	0.13	0.123	0.106	0.144	0.301	0.132	0.093	0.086	0.182	0.362		0.186312	0.135703	0.2125	0.265018	0.24187	0.261084	0.308176	0.325397	0.565217	0.308475	0.206557	0.271523	0.232877	0.59434	0.297101
531.5	0.33	0.13	0.194	0.213	0.37	0.13	0.123	0.106	0.143	0.301	0.131	0.093	0.085	0.181	0.361		0.184411	0.132472	0.2125	0.265018	0.239837	0.261084	0.308176	0.325397	0.554348	0.308475	0.203279	0.271523	0.226027	0.584906	0.294686
532	0.329	0.129	0.193	0.213	0.37	0.13	0.122	0.106	0.143	0.301	0.131	0.092	0.085	0.181	0.36		0.18251	0.130856	0.21	0.265018	0.239837	0.261084	0.301887	0.325397	0.554348	0.308475	0.203279	0.264901	0.226027	0.584906	0.292271
532.5	0.328	0.129	0.193	0.212	0.369	0.129	0.122	0.106	0.143	0.3	0.13	0.092	0.084	0.18	0.359		0.180608	0.130856	0.21	0.261484	0.237805	0.256158	0.301887	0.325397	0.554348	0.305085	0.2	0.264901	0.219178	0.575472	0.289855
533	0.328	0.128	0.192	0.212	0.369	0.129	0.122	0.105	0.143	0.3	0.13	0.092	0.084	0.181	0.359		0.180608	0.129241	0.2075	0.261484	0.237805	0.256158	0.301887	0.31746	0.554348	0.305085	0.2	0.264901	0.219178	0.584906	0.289855
533.5	0.327	0.128	0.192	0.212	0.369	0.128	0.122	0.105	0.143	0.3	0.13	0.092	0.084	0.18	0.358		0.178707	0.129241	0.2075	0.261484	0.237805	0.251232	0.301887	0.31746	0.554348	0.305085	0.2	0.264901	0.219178	0.575472	0.28744
534	0.327	0.127	0.191	0.212	0.368	0.128	0.122	0.105	0.143	0.3	0.13	0.092	0.084	0.18	0.357		0.178707	0.127625	0.205	0.261484	0.235772	0.251232	0.301887	0.31746	0.554348	0.305085	0.2	0.264901	0.219178	0.575472	0.285024
534.5	0.326	0.127	0.191	0.212	0.368	0.128	0.121	0.105	0.143	0.299	0.13	0.092	0.084	0.18	0.356		0.176806	0.127625	0.205	0.261484	0.235772	0.251232	0.295597	0.31746	0.554348	0.301695	0.2	0.264901	0.219178	0.575472	0.282609
535	0.326	0.126	0.191	0.212	0.368	0.128	0.121	0.105	0.142	0.299	0.129	0.092	0.083	0.18	0.356		0.176806	0.12601	0.205	0.261484	0.235772	0.251232	0.295597	0.31746	0.543478	0.301695	0.196721	0.264901	0.212329	0.575472	0.282609
535.5	0.325	0.125	0.19	0.212	0.368	0.128	0.121	0.105	0.142	0.299	0.129	0.091	0.083	0.18	0.355		0.174905	0.124394	0.2025	0.261484	0.235772	0.251232	0.295597	0.31746	0.543478	0.301695	0.196721	0.258278	0.212329	0.575472	0.280193
536	0.324	0.124	0.189	0.211	0.366	0.127	0.12	0.104	0.141	0.298	0.127	0.09	0.083	0.179	0.354		0.173004	0.122779	0.2	0.257951	0.231707	0.246305	0.289308	0.309524	0.532609	0.298305	0.190164	0.251656	0.212329	0.566038	0.277778
536.5	0.324	0.124	0.188	0.211	0.367	0.127	0.12	0.104	0.141	0.298	0.127	0.09	0.083	0.179	0.354		0.173004	0.122779	0.1975	0.257951	0.23374	0.246305	0.289308	0.309524	0.532609	0.298305	0.190164	0.251656	0.212329	0.566038	0.277778
537	0.325	0.125	0.189	0.212	0.367	0.128	0.121	0.105	0.143	0.299	0.128	0.091	0.084	0.18	0.354		0.174905	0.124394	0.2	0.261484	0.23374	0.251232	0.295597	0.31746	0.554348	0.301695	0.193443	0.258278	0.219178	0.575472	0.277778
537.5	0.324	0.124	0.189	0.212	0.367	0.127	0.121	0.104	0.142	0.298	0.128	0.091	0.083	0.18	0.354		0.173004	0.122779	0.2	0.261484	0.23374	0.246305	0.295597	0.309524	0.543478	0.298305	0.193443	0.258278	0.212329	0.575472	0.277778
538	0.324	0.124	0.189	0.212	0.367	0.127	0.12	0.104	0.142	0.298	0.128	0.091	0.084	0.18	0.353		0.173004	0.122779	0.2	0.261484	0.23374	0.246305	0.289308	0.309524	0.543478	0.298305	0.193443	0.258278	0.219178	0.575472	0.275362
538.5	0.324	0.124	0.189	0.212	0.366	0.127	0.12	0.104	0.142	0.298	0.127	0.091	0.084	0.18	0.353		0.173004	0.122779	0.2	0.261484	0.231707	0.246305	0.289308	0.309524	0.543478	0.298305	0.190164	0.258278	0.219178	0.575472	0.275362
539	0.323	0.124	0.188	0.212	0.366	0.126	0.12	0.104	0.142	0.298	0.127	0.091	0.083	0.18	0.352		0.171103	0.122779	0.1975	0.261484	0.231707	0.241379	0.289308	0.309524	0.543478	0.298305	0.190164	0.258278	0.212329	0.575472	0.272947
539.5	0.323	0.124	0.188	0.212	0.365	0.126	0.12	0.104	0.142	0.298	0.127	0.091	0.083	0.18	0.352		0.171103	0.122779	0.1975	0.261484	0.229675	0.241379	0.289308	0.309524	0.543478	0.298305	0.190164	0.258278	0.212329	0.575472	0.272947
540	0.322	0.124	0.188	0.212	0.365	0.126	0.12	0.104	0.142	0.297	0.127	0.091	0.083	0.18	0.351		0.169202	0.122779	0.1975	0.261484	0.229675	0.241379	0.289308	0.309524	0.543478	0.294915	0.190164	0.258278	0.212329	0.575472	0.270531
540.5	0.322	0.124	0.188	0.212	0.365	0.126	0.12	0.104	0.141	0.297	0.127	0.091	0.083	0.18	0.351		0.169202	0.122779	0.1975	0.261484	0.229675	0.241379	0.289308	0.309524	0.532609	0.294915	0.190164	0.258278	0.212329	0.575472	0.270531
541	0.322	0.123	0.188	0.211	0.365	0.126	0.12	0.104	0.141	0.297	0.127	0.091	0.082	0.179	0.35		0.169202	0.121163	0.1975	0.257951	0.229675	0.241379	0.289308	0.309524	0.532609	0.294915	0.190164	0.258278	0.205479	0.566038	0.268116
541.5	0.322	0.123	0.188	0.211	0.365	0.125	0.12	0.103	0.141	0.297	0.127	0.091	0.082	0.179	0.35		0.169202	0.121163	0.1975	0.257951	0.229675	0.236453	0.289308	0.301587	0.532609	0.294915	0.190164	0.258278	0.205479	0.566038	0.268116
542	0.321	0.122	0.188	0.211	0.365	0.126	0.12	0.103	0.141	0.297	0.127	0.091	0.083	0.179	0.35		0.1673	0.119548	0.1975	0.257951	0.229675	0.241379	0.289308	0.301587	0.532609	0.294915	0.190164	0.258278	0.212329	0.566038	0.268116
542.5	0.321	0.122	0.188	0.211	0.364	0.126	0.12	0.103	0.141	0.297	0.126	0.091	0.083	0.179	0.349		0.1673	0.119548	0.1975	0.257951	0.227642	0.241379	0.289308	0.301587	0.532609	0.294915	0.186885	0.258278	0.212329	0.566038	0.2657
543	0.321	0.122	0.187	0.211	0.364	0.125	0.119	0.103	0.141	0.297	0.126	0.091	0.082	0.179	0.349		0.1673	0.119548	0.195	0.257951	0.227642	0.236453	0.283019	0.301587	0.532609	0.294915	0.186885	0.258278	0.205479	0.566038	0.2657
543.5	0.321	0.122	0.188	0.211	0.364	0.126	0.119	0.103	0.141	0.296	0.126	0.091	0.082	0.179	0.349		0.1673	0.119548	0.1975	0.257951	0.227642	0.241379	0.283019	0.301587	0.532609	0.291525	0.186885	0.258278	0.205479	0.566038	0.2657
544	0.321	0.122	0.187	0.211	0.364	0.126	0.119	0.103	0.141	0.296	0.126	0.091	0.082	0.179	0.348		0.1673	0.119548	0.195	0.257951	0.227642	0.241379	0.283019	0.301587	0.532609	0.291525	0.186885	0.258278	0.205479	0.566038	0.263285
544.5	0.32	0.122	0.187	0.211	0.364	0.125	0.119	0.103	0.141	0.297	0.126	0.091	0.083	0.179	0.348		0.165399	0.119548	0.195	0.257951	0.227642	0.236453	0.283019	0.301587	0.532609	0.294915	0.186885	0.258278	0.212329	0.566038	0.263285
545	0.32	0.121	0.186	0.21	0.364	0.125	0.119	0.103	0.14	0.297	0.126	0.09	0.082	0.178	0.348		0.165399	0.117932	0.1925	0.254417	0.227642	0.236453	0.283019	0.301587	0.521739	0.294915	0.186885	0.251656	0.205479	0.556604	0.263285
545.5	0.319	0.121	0.186	0.21	0.364	0.125	0.119	0.103	0.14	0.296	0.126	0.09	0.082	0.178	0.347		0.163498	0.117932	0.1925	0.254417	0.227642	0.236453	0.283019	0.301587	0.521739	0.291525	0.186885	0.251656	0.205479	0.556604	0.26087
546	0.319	0.121	0.186	0.21	0.364	0.125	0.118	0.103	0.14	0.296	0.126	0.09	0.082	0.178	0.347		0.163498	0.117932	0.1925	0.254417	0.227642	0.236453	0.27673	0.301587	0.521739	0.291525	0.186885	0.251656	0.205479	0.556604	0.26087
546.5	0.319	0.12	0.185	0.209	0.364	0.124	0.118	0.103	0.14	0.296	0.126	0.09	0.082	0.178	0.347		0.163498	0.116317	0.19	0.250883	0.227642	0.231527	0.27673	0.301587	0.521739	0.291525	0.186885	0.251656	0.205479	0.556604	0.26087
547	0.319	0.12	0.185	0.209	0.364	0.124	0.118	0.102	0.14	0.296	0.125	0.09	0.082	0.178	0.346		0.163498	0.116317	0.19	0.250883	0.227642	0.231527	0.27673	0.293651	0.521739	0.291525	0.183607	0.251656	0.205479	0.556604	0.258454
547.5	0.318	0.12	0.184	0.209	0.363	0.124	0.118	0.102	0.139	0.295	0.125	0.089	0.081	0.178	0.346		0.161597	0.116317	0.1875	0.250883	0.22561	0.231527	0.27673	0.293651	0.51087	0.288136	0.183607	0.245033	0.19863	0.556604	0.258454
548	0.318	0.119	0.184	0.209	0.363	0.124	0.118	0.102	0.139	0.295	0.125	0.089	0.081	0.177	0.346		0.161597	0.114701	0.1875	0.250883	0.22561	0.231527	0.27673	0.293651	0.51087	0.288136	0.183607	0.245033	0.19863	0.54717	0.258454
548.5	0.318	0.119	0.183	0.209	0.363	0.124	0.118	0.102	0.139	0.295	0.125	0.089	0.081	0.177	0.346		0.161597	0.114701	0.185	0.250883	0.22561	0.231527	0.27673	0.293651	0.51087	0.288136	0.183607	0.245033	0.19863	0.54717	0.258454
549	0.318	0.12	0.183	0.209	0.363	0.124	0.118	0.102	0.139	0.295	0.125	0.089	0.081	0.177	0.345		0.161597	0.116317	0.185	0.250883	0.22561	0.231527	0.27673	0.293651	0.51087	0.288136	0.183607	0.245033	0.19863	0.54717	0.256039
549.5	0.317	0.12	0.183	0.209	0.363	0.124	0.118	0.102	0.139	0.295	0.125	0.089	0.081	0.177	0.345		0.159696	0.116317	0.185	0.250883	0.22561	0.231527	0.27673	0.293651	0.51087	0.288136	0.183607	0.245033	0.19863	0.54717	0.256039
550	0.317	0.119	0.183	0.209	0.363	0.123	0.118	0.101	0.139	0.295	0.125	0.089	0.08	0.177	0.345		0.159696	0.114701	0.185	0.250883	0.22561	0.226601	0.27673	0.285714	0.51087	0.288136	0.183607	0.245033	0.191781	0.54717	0.256039
550.5	0.317	0.119	0.183	0.209	0.362	0.123	0.117	0.101	0.139	0.295	0.125	0.089	0.08	0.177	0.345		0.159696	0.114701	0.185	0.250883	0.223577	0.226601	0.27044	0.285714	0.51087	0.288136	0.183607	0.245033	0.191781	0.54717	0.256039
551	0.317	0.119	0.183	0.208	0.362	0.123	0.118	0.101	0.138	0.294	0.125	0.089	0.081	0.177	0.344		0.159696	0.114701	0.185	0.24735	0.223577	0.226601	0.27673	0.285714	0.5	0.284746	0.183607	0.245033	0.19863	0.54717	0.253623
551.5	0.317	0.119	0.183	0.208	0.362	0.123	0.118	0.101	0.138	0.294	0.125	0.089	0.081	0.177	0.344		0.159696	0.114701	0.185	0.24735	0.223577	0.226601	0.27673	0.285714	0.5	0.284746	0.183607	0.245033	0.19863	0.54717	0.253623
552	0.316	0.119	0.183	0.208	0.362	0.123	0.118	0.101	0.138	0.294	0.125	0.089	0.08	0.176	0.344		0.157795	0.114701	0.185	0.24735	0.223577	0.226601	0.27673	0.285714	0.5	0.284746	0.183607	0.245033	0.191781	0.537736	0.253623
552.5	0.316	0.119	0.182	0.207	0.362	0.123	0.118	0.101	0.138	0.294	0.125	0.089	0.08	0.176	0.343		0.157795	0.114701	0.1825	0.243816	0.223577	0.226601	0.27673	0.285714	0.5	0.284746	0.183607	0.245033	0.191781	0.537736	0.251208
553	0.316	0.119	0.182	0.207	0.362	0.123	0.117	0.101	0.138	0.294	0.125	0.089	0.08	0.176	0.343		0.157795	0.114701	0.1825	0.243816	0.223577	0.226601	0.27044	0.285714	0.5	0.284746	0.183607	0.245033	0.191781	0.537736	0.251208
553.5	0.316	0.119	0.182	0.207	0.362	0.123	0.117	0.101	0.138	0.293	0.124	0.089	0.08	0.176	0.343		0.157795	0.114701	0.1825	0.243816	0.223577	0.226601	0.27044	0.285714	0.5	0.281356	0.180328	0.245033	0.191781	0.537736	0.251208
554	0.316	0.119	0.182	0.207	0.361	0.123	0.117	0.101	0.138	0.293	0.124	0.089	0.08	0.176	0.342		0.157795	0.114701	0.1825	0.243816	0.221545	0.226601	0.27044	0.285714	0.5	0.281356	0.180328	0.245033	0.191781	0.537736	0.248792
554.5	0.316	0.119	0.182	0.207	0.361	0.123	0.117	0.101	0.138	0.293	0.124	0.089	0.08	0.176	0.342		0.157795	0.114701	0.1825	0.243816	0.221545	0.226601	0.27044	0.285714	0.5	0.281356	0.180328	0.245033	0.191781	0.537736	0.248792
555	0.316	0.119	0.182	0.207	0.361	0.123	0.116	0.101	0.138	0.293	0.124	0.089	0.08	0.176	0.342		0.157795	0.114701	0.1825	0.243816	0.221545	0.226601	0.264151	0.285714	0.5	0.281356	0.180328	0.245033	0.191781	0.537736	0.248792
555.5	0.316	0.119	0.182	0.207	0.361	0.123	0.116	0.101	0.138	0.293	0.124	0.089	0.08	0.176	0.342		0.157795	0.114701	0.1825	0.243816	0.221545	0.226601	0.264151	0.285714	0.5	0.281356	0.180328	0.245033	0.191781	0.537736	0.248792
556	0.316	0.119	0.182	0.207	0.361	0.123	0.116	0.101	0.137	0.293	0.124	0.089	0.08	0.176	0.342		0.157795	0.114701	0.1825	0.243816	0.221545	0.226601	0.264151	0.285714	0.48913	0.281356	0.180328	0.245033	0.191781	0.537736	0.248792
556.5	0.316	0.119	0.182	0.207	0.361	0.123	0.116	0.1	0.137	0.293	0.124	0.088	0.08	0.175	0.342		0.157795	0.114701	0.1825	0.243816	0.221545	0.226601	0.264151	0.277778	0.48913	0.281356	0.180328	0.238411	0.191781	0.528302	0.248792
557	0.316	0.12	0.182	0.206	0.361	0.122	0.116	0.101	0.137	0.293	0.124	0.088	0.08	0.175	0.341		0.157795	0.116317	0.1825	0.240283	0.221545	0.221675	0.264151	0.285714	0.48913	0.281356	0.180328	0.238411	0.191781	0.528302	0.246377
557.5	0.316	0.12	0.182	0.207	0.36	0.122	0.116	0.101	0.137	0.293	0.124	0.088	0.08	0.175	0.341		0.157795	0.116317	0.1825	0.243816	0.219512	0.221675	0.264151	0.285714	0.48913	0.281356	0.180328	0.238411	0.191781	0.528302	0.246377
558	0.316	0.12	0.183	0.207	0.361	0.123	0.116	0.101	0.137	0.292	0.124	0.089	0.08	0.175	0.341		0.157795	0.116317	0.185	0.243816	0.221545	0.226601	0.264151	0.285714	0.48913	0.277966	0.180328	0.245033	0.191781	0.528302	0.246377
558.5	0.316	0.121	0.183	0.207	0.361	0.123	0.116	0.101	0.137	0.292	0.124	0.089	0.08	0.175	0.341		0.157795	0.117932	0.185	0.243816	0.221545	0.226601	0.264151	0.285714	0.48913	0.277966	0.180328	0.245033	0.191781	0.528302	0.246377
559	0.316	0.121	0.183	0.206	0.361	0.123	0.116	0.101	0.137	0.293	0.124	0.089	0.08	0.175	0.342		0.157795	0.117932	0.185	0.240283	0.221545	0.226601	0.264151	0.285714	0.48913	0.281356	0.180328	0.245033	0.191781	0.528302	0.248792
559.5	0.316	0.121	0.183	0.206	0.361	0.123	0.116	0.101	0.137	0.293	0.124	0.089	0.08	0.175	0.342		0.157795	0.117932	0.185	0.240283	0.221545	0.226601	0.264151	0.285714	0.48913	0.281356	0.180328	0.245033	0.191781	0.528302	0.248792
560	0.316	0.121	0.183	0.206	0.361	0.124	0.116	0.1	0.137	0.293	0.124	0.089	0.08	0.175	0.342		0.157795	0.117932	0.185	0.240283	0.221545	0.231527	0.264151	0.277778	0.48913	0.281356	0.180328	0.245033	0.191781	0.528302	0.248792
560.5	0.317	0.121	0.183	0.207	0.362	0.124	0.116	0.1	0.137	0.293	0.124	0.089	0.08	0.175	0.342		0.159696	0.117932	0.185	0.243816	0.223577	0.231527	0.264151	0.277778	0.48913	0.281356	0.180328	0.245033	0.191781	0.528302	0.248792
561	0.317	0.122	0.183	0.207	0.363	0.124	0.116	0.1	0.137	0.293	0.124	0.089	0.08	0.175	0.342		0.159696	0.119548	0.185	0.243816	0.22561	0.231527	0.264151	0.277778	0.48913	0.281356	0.180328	0.245033	0.191781	0.528302	0.248792
561.5	0.317	0.123	0.184	0.207	0.363	0.124	0.117	0.101	0.137	0.293	0.124	0.088	0.08	0.175	0.342		0.159696	0.121163	0.1875	0.243816	0.22561	0.231527	0.27044	0.285714	0.48913	0.281356	0.180328	0.238411	0.191781	0.528302	0.248792
562	0.317	0.123	0.184	0.207	0.363	0.124	0.117	0.101	0.137	0.293	0.124	0.089	0.08	0.175	0.343		0.159696	0.121163	0.1875	0.243816	0.22561	0.231527	0.27044	0.285714	0.48913	0.281356	0.180328	0.245033	0.191781	0.528302	0.251208
562.5	0.318	0.123	0.184	0.207	0.363	0.124	0.117	0.101	0.137	0.293	0.124	0.089	0.081	0.175	0.343		0.161597	0.121163	0.1875	0.243816	0.22561	0.231527	0.27044	0.285714	0.48913	0.281356	0.180328	0.245033	0.19863	0.528302	0.251208
563	0.318	0.124	0.185	0.207	0.364	0.124	0.117	0.101	0.137	0.293	0.125	0.089	0.08	0.175	0.343		0.161597	0.122779	0.19	0.243816	0.227642	0.231527	0.27044	0.285714	0.48913	0.281356	0.183607	0.245033	0.191781	0.528302	0.251208
563.5	0.318	0.125	0.185	0.208	0.364	0.124	0.117	0.101	0.137	0.293	0.125	0.089	0.081	0.176	0.344		0.161597	0.124394	0.19	0.24735	0.227642	0.231527	0.27044	0.285714	0.48913	0.281356	0.183607	0.245033	0.19863	0.537736	0.253623
564	0.319	0.125	0.185	0.208	0.365	0.124	0.117	0.101	0.137	0.293	0.125	0.089	0.081	0.176	0.344		0.163498	0.124394	0.19	0.24735	0.229675	0.231527	0.27044	0.285714	0.48913	0.281356	0.183607	0.245033	0.19863	0.537736	0.253623
564.5	0.32	0.126	0.186	0.208	0.365	0.124	0.117	0.101	0.137	0.293	0.125	0.089	0.081	0.176	0.345		0.165399	0.12601	0.1925	0.24735	0.229675	0.231527	0.27044	0.285714	0.48913	0.281356	0.183607	0.245033	0.19863	0.537736	0.256039
565	0.32	0.127	0.187	0.208	0.365	0.124	0.117	0.101	0.137	0.293	0.125	0.089	0.081	0.175	0.345		0.165399	0.127625	0.195	0.24735	0.229675	0.231527	0.27044	0.285714	0.48913	0.281356	0.183607	0.245033	0.19863	0.528302	0.256039
565.5	0.321	0.128	0.187	0.208	0.366	0.125	0.117	0.101	0.137	0.294	0.125	0.089	0.081	0.175	0.345		0.1673	0.129241	0.195	0.24735	0.231707	0.236453	0.27044	0.285714	0.48913	0.284746	0.183607	0.245033	0.19863	0.528302	0.256039
566	0.321	0.129	0.188	0.208	0.366	0.125	0.117	0.101	0.137	0.294	0.125	0.09	0.081	0.175	0.346		0.1673	0.130856	0.1975	0.24735	0.231707	0.236453	0.27044	0.285714	0.48913	0.284746	0.183607	0.251656	0.19863	0.528302	0.258454
566.5	0.322	0.13	0.188	0.208	0.367	0.125	0.117	0.101	0.137	0.294	0.126	0.09	0.081	0.175	0.346		0.169202	0.132472	0.1975	0.24735	0.23374	0.236453	0.27044	0.285714	0.48913	0.284746	0.186885	0.251656	0.19863	0.528302	0.258454
567	0.323	0.131	0.189	0.209	0.368	0.125	0.118	0.101	0.137	0.295	0.126	0.09	0.082	0.175	0.347		0.171103	0.134087	0.2	0.250883	0.235772	0.236453	0.27673	0.285714	0.48913	0.288136	0.186885	0.251656	0.205479	0.528302	0.26087
567.5	0.324	0.132	0.19	0.209	0.369	0.125	0.117	0.101	0.137	0.295	0.126	0.089	0.082	0.175	0.347		0.173004	0.135703	0.2025	0.250883	0.237805	0.236453	0.27044	0.285714	0.48913	0.288136	0.186885	0.245033	0.205479	0.528302	0.26087
568	0.324	0.133	0.19	0.209	0.369	0.126	0.118	0.102	0.137	0.295	0.127	0.09	0.082	0.175	0.347		0.173004	0.137318	0.2025	0.250883	0.237805	0.241379	0.27673	0.293651	0.48913	0.288136	0.190164	0.251656	0.205479	0.528302	0.26087
568.5	0.325	0.134	0.191	0.21	0.37	0.126	0.118	0.102	0.137	0.295	0.127	0.09	0.082	0.175	0.348		0.174905	0.138934	0.205	0.254417	0.239837	0.241379	0.27673	0.293651	0.48913	0.288136	0.190164	0.251656	0.205479	0.528302	0.263285
569	0.325	0.135	0.191	0.21	0.371	0.126	0.118	0.102	0.137	0.296	0.128	0.09	0.082	0.175	0.348		0.174905	0.140549	0.205	0.254417	0.24187	0.241379	0.27673	0.293651	0.48913	0.291525	0.193443	0.251656	0.205479	0.528302	0.263285
569.5	0.326	0.136	0.192	0.211	0.371	0.126	0.118	0.102	0.137	0.296	0.128	0.09	0.082	0.175	0.349		0.176806	0.142165	0.2075	0.257951	0.24187	0.241379	0.27673	0.293651	0.48913	0.291525	0.193443	0.251656	0.205479	0.528302	0.2657
570	0.327	0.137	0.193	0.211	0.372	0.126	0.118	0.102	0.137	0.296	0.129	0.09	0.082	0.175	0.35		0.178707	0.14378	0.21	0.257951	0.243902	0.241379	0.27673	0.293651	0.48913	0.291525	0.196721	0.251656	0.205479	0.528302	0.268116
570.5	0.328	0.138	0.193	0.212	0.373	0.126	0.119	0.102	0.137	0.296	0.129	0.091	0.083	0.176	0.351		0.180608	0.145396	0.21	0.261484	0.245935	0.241379	0.283019	0.293651	0.48913	0.291525	0.196721	0.258278	0.212329	0.537736	0.270531
571	0.329	0.139	0.194	0.212	0.374	0.127	0.119	0.103	0.137	0.297	0.129	0.091	0.083	0.176	0.351		0.18251	0.147011	0.2125	0.261484	0.247967	0.246305	0.283019	0.301587	0.48913	0.294915	0.196721	0.258278	0.212329	0.537736	0.270531
571.5	0.33	0.14	0.195	0.212	0.374	0.127	0.119	0.103	0.137	0.297	0.13	0.091	0.083	0.176	0.352		0.184411	0.148627	0.215	0.261484	0.247967	0.246305	0.283019	0.301587	0.48913	0.294915	0.2	0.258278	0.212329	0.537736	0.272947
572	0.331	0.141	0.196	0.212	0.375	0.127	0.119	0.103	0.137	0.298	0.13	0.091	0.083	0.176	0.352		0.186312	0.150242	0.2175	0.261484	0.25	0.246305	0.283019	0.301587	0.48913	0.298305	0.2	0.258278	0.212329	0.537736	0.272947
572.5	0.332	0.142	0.197	0.213	0.376	0.127	0.12	0.103	0.137	0.298	0.131	0.092	0.083	0.175	0.353		0.188213	0.151858	0.22	0.265018	0.252033	0.246305	0.289308	0.301587	0.48913	0.298305	0.203279	0.264901	0.212329	0.528302	0.275362
573	0.332	0.143	0.197	0.213	0.376	0.128	0.12	0.103	0.137	0.299	0.131	0.092	0.084	0.176	0.353		0.188213	0.153473	0.22	0.265018	0.252033	0.251232	0.289308	0.301587	0.48913	0.301695	0.203279	0.264901	0.219178	0.537736	0.275362
573.5	0.333	0.144	0.198	0.213	0.377	0.128	0.12	0.103	0.138	0.299	0.132	0.092	0.084	0.176	0.354		0.190114	0.155089	0.2225	0.265018	0.254065	0.251232	0.289308	0.301587	0.5	0.301695	0.206557	0.264901	0.219178	0.537736	0.277778
574	0.334	0.146	0.199	0.214	0.377	0.128	0.12	0.103	0.138	0.299	0.132	0.092	0.084	0.176	0.354		0.192015	0.15832	0.225	0.268551	0.254065	0.251232	0.289308	0.301587	0.5	0.301695	0.206557	0.264901	0.219178	0.537736	0.277778
574.5	0.335	0.147	0.2	0.214	0.378	0.128	0.121	0.103	0.138	0.299	0.133	0.092	0.084	0.176	0.355		0.193916	0.159935	0.2275	0.268551	0.256098	0.251232	0.295597	0.301587	0.5	0.301695	0.209836	0.264901	0.219178	0.537736	0.280193
575	0.335	0.148	0.2	0.214	0.379	0.128	0.121	0.103	0.138	0.3	0.134	0.092	0.084	0.176	0.355		0.193916	0.161551	0.2275	0.268551	0.25813	0.251232	0.295597	0.301587	0.5	0.305085	0.213115	0.264901	0.219178	0.537736	0.280193
575.5	0.336	0.149	0.201	0.214	0.38	0.128	0.121	0.103	0.138	0.3	0.134	0.092	0.084	0.176	0.356		0.195817	0.163166	0.23	0.268551	0.260163	0.251232	0.295597	0.301587	0.5	0.305085	0.213115	0.264901	0.219178	0.537736	0.282609
576	0.337	0.15	0.202	0.214	0.38	0.129	0.121	0.103	0.138	0.3	0.135	0.092	0.084	0.176	0.356		0.197719	0.164782	0.2325	0.268551	0.260163	0.256158	0.295597	0.301587	0.5	0.305085	0.216393	0.264901	0.219178	0.537736	0.282609
576.5	0.337	0.15	0.202	0.214	0.381	0.129	0.121	0.103	0.138	0.3	0.135	0.092	0.085	0.176	0.356		0.197719	0.164782	0.2325	0.268551	0.262195	0.256158	0.295597	0.301587	0.5	0.305085	0.216393	0.264901	0.226027	0.537736	0.282609
577	0.338	0.151	0.202	0.215	0.381	0.129	0.121	0.103	0.138	0.3	0.135	0.092	0.085	0.176	0.357		0.19962	0.166397	0.2325	0.272085	0.262195	0.256158	0.295597	0.301587	0.5	0.305085	0.216393	0.264901	0.226027	0.537736	0.285024
577.5	0.339	0.152	0.203	0.215	0.381	0.129	0.121	0.103	0.138	0.3	0.136	0.092	0.085	0.176	0.357		0.201521	0.168013	0.235	0.272085	0.262195	0.256158	0.295597	0.301587	0.5	0.305085	0.219672	0.264901	0.226027	0.537736	0.285024
578	0.339	0.153	0.204	0.215	0.382	0.129	0.122	0.103	0.138	0.3	0.136	0.092	0.085	0.176	0.357		0.201521	0.169628	0.2375	0.272085	0.264228	0.256158	0.301887	0.301587	0.5	0.305085	0.219672	0.264901	0.226027	0.537736	0.285024
578.5	0.34	0.154	0.205	0.216	0.383	0.13	0.122	0.103	0.139	0.301	0.136	0.092	0.086	0.176	0.358		0.203422	0.171244	0.24	0.275618	0.26626	0.261084	0.301887	0.301587	0.51087	0.308475	0.219672	0.264901	0.232877	0.537736	0.28744
579	0.341	0.156	0.206	0.216	0.384	0.13	0.122	0.104	0.139	0.301	0.137	0.093	0.086	0.176	0.359		0.205323	0.174475	0.2425	0.275618	0.268293	0.261084	0.301887	0.309524	0.51087	0.308475	0.222951	0.271523	0.232877	0.537736	0.289855
579.5	0.342	0.157	0.207	0.217	0.384	0.131	0.122	0.104	0.139	0.302	0.137	0.093	0.087	0.176	0.36		0.207224	0.17609	0.245	0.279152	0.268293	0.26601	0.301887	0.309524	0.51087	0.311864	0.222951	0.271523	0.239726	0.537736	0.292271
580	0.343	0.158	0.207	0.217	0.385	0.131	0.122	0.104	0.139	0.302	0.137	0.094	0.087	0.176	0.36		0.209125	0.177706	0.245	0.279152	0.270325	0.26601	0.301887	0.309524	0.51087	0.311864	0.222951	0.278146	0.239726	0.537736	0.292271
580.5	0.343	0.158	0.208	0.217	0.385	0.131	0.122	0.104	0.139	0.303	0.137	0.094	0.087	0.176	0.36		0.209125	0.177706	0.2475	0.279152	0.270325	0.26601	0.301887	0.309524	0.51087	0.315254	0.222951	0.278146	0.239726	0.537736	0.292271
581	0.344	0.159	0.208	0.217	0.385	0.131	0.122	0.104	0.138	0.303	0.138	0.094	0.087	0.176	0.361		0.211027	0.179321	0.2475	0.279152	0.270325	0.26601	0.301887	0.309524	0.5	0.315254	0.22623	0.278146	0.239726	0.537736	0.294686
581.5	0.344	0.16	0.209	0.217	0.386	0.131	0.123	0.104	0.139	0.303	0.138	0.094	0.087	0.176	0.362		0.211027	0.180937	0.25	0.279152	0.272358	0.26601	0.308176	0.309524	0.51087	0.315254	0.22623	0.278146	0.239726	0.537736	0.297101
582	0.345	0.161	0.209	0.217	0.386	0.132	0.123	0.105	0.139	0.303	0.138	0.094	0.087	0.176	0.362		0.212928	0.182553	0.25	0.279152	0.272358	0.270936	0.308176	0.31746	0.51087	0.315254	0.22623	0.278146	0.239726	0.537736	0.297101
582.5	0.345	0.162	0.21	0.217	0.386	0.132	0.123	0.105	0.139	0.304	0.139	0.094	0.087	0.176	0.362		0.212928	0.184168	0.2525	0.279152	0.272358	0.270936	0.308176	0.31746	0.51087	0.318644	0.229508	0.278146	0.239726	0.537736	0.297101
583	0.346	0.163	0.21	0.217	0.387	0.132	0.123	0.105	0.139	0.304	0.139	0.095	0.087	0.176	0.362		0.214829	0.185784	0.2525	0.279152	0.27439	0.270936	0.308176	0.31746	0.51087	0.318644	0.229508	0.284768	0.239726	0.537736	0.297101
583.5	0.346	0.163	0.211	0.217	0.388	0.132	0.123	0.105	0.139	0.304	0.139	0.095	0.088	0.176	0.363		0.214829	0.185784	0.255	0.279152	0.276423	0.270936	0.308176	0.31746	0.51087	0.318644	0.229508	0.284768	0.246575	0.537736	0.299517
584	0.347	0.164	0.211	0.218	0.389	0.132	0.123	0.105	0.139	0.305	0.14	0.095	0.088	0.176	0.364		0.21673	0.187399	0.255	0.282686	0.278455	0.270936	0.308176	0.31746	0.51087	0.322034	0.232787	0.284768	0.246575	0.537736	0.301932
584.5	0.347	0.165	0.212	0.218	0.389	0.132	0.123	0.105	0.139	0.305	0.14	0.095	0.088	0.176	0.364		0.21673	0.189015	0.2575	0.282686	0.278455	0.270936	0.308176	0.31746	0.51087	0.322034	0.232787	0.284768	0.246575	0.537736	0.301932
585	0.347	0.165	0.213	0.218	0.39	0.132	0.123	0.105	0.139	0.305	0.14	0.095	0.088	0.176	0.364		0.21673	0.189015	0.26	0.282686	0.280488	0.270936	0.308176	0.31746	0.51087	0.322034	0.232787	0.284768	0.246575	0.537736	0.301932
585.5	0.348	0.166	0.213	0.218	0.391	0.132	0.123	0.105	0.139	0.305	0.14	0.095	0.088	0.176	0.365		0.218631	0.19063	0.26	0.282686	0.28252	0.270936	0.308176	0.31746	0.51087	0.322034	0.232787	0.284768	0.246575	0.537736	0.304348
586	0.348	0.166	0.213	0.218	0.391	0.132	0.123	0.105	0.139	0.306	0.14	0.095	0.088	0.176	0.365		0.218631	0.19063	0.26	0.282686	0.28252	0.270936	0.308176	0.31746	0.51087	0.325424	0.232787	0.284768	0.246575	0.537736	0.304348
586.5	0.349	0.167	0.214	0.218	0.392	0.132	0.123	0.105	0.139	0.307	0.141	0.095	0.088	0.176	0.366		0.220532	0.192246	0.2625	0.282686	0.284553	0.270936	0.308176	0.31746	0.51087	0.328814	0.236066	0.284768	0.246575	0.537736	0.306763
587	0.349	0.168	0.214	0.219	0.393	0.133	0.123	0.105	0.139	0.307	0.141	0.095	0.088	0.175	0.367		0.220532	0.193861	0.2625	0.286219	0.286585	0.275862	0.308176	0.31746	0.51087	0.328814	0.236066	0.284768	0.246575	0.528302	0.309179
587.5	0.35	0.168	0.215	0.219	0.394	0.133	0.124	0.105	0.139	0.307	0.141	0.095	0.088	0.175	0.367		0.222433	0.193861	0.265	0.286219	0.288618	0.275862	0.314465	0.31746	0.51087	0.328814	0.236066	0.284768	0.246575	0.528302	0.309179
588	0.35	0.169	0.215	0.219	0.395	0.132	0.124	0.105	0.139	0.308	0.141	0.095	0.088	0.175	0.367		0.222433	0.195477	0.265	0.286219	0.29065	0.270936	0.314465	0.31746	0.51087	0.332203	0.236066	0.284768	0.246575	0.528302	0.309179
588.5	0.35	0.169	0.216	0.218	0.396	0.132	0.123	0.105	0.139	0.308	0.141	0.095	0.088	0.175	0.368		0.222433	0.195477	0.2675	0.282686	0.292683	0.270936	0.308176	0.31746	0.51087	0.332203	0.236066	0.284768	0.246575	0.528302	0.311594
589	0.35	0.169	0.216	0.218	0.396	0.133	0.123	0.105	0.139	0.308	0.141	0.095	0.088	0.175	0.368		0.222433	0.195477	0.2675	0.282686	0.292683	0.275862	0.308176	0.31746	0.51087	0.332203	0.236066	0.284768	0.246575	0.528302	0.311594
589.5	0.35	0.17	0.217	0.218	0.397	0.133	0.123	0.105	0.139	0.308	0.142	0.095	0.088	0.175	0.369		0.222433	0.197092	0.27	0.282686	0.294715	0.275862	0.308176	0.31746	0.51087	0.332203	0.239344	0.284768	0.246575	0.528302	0.31401
590	0.351	0.171	0.218	0.218	0.398	0.133	0.123	0.106	0.139	0.309	0.142	0.095	0.088	0.175	0.37		0.224335	0.198708	0.2725	0.282686	0.296748	0.275862	0.308176	0.325397	0.51087	0.335593	0.239344	0.284768	0.246575	0.528302	0.316425
590.5	0.351	0.171	0.218	0.218	0.399	0.133	0.123	0.107	0.139	0.309	0.142	0.095	0.089	0.175	0.371		0.224335	0.198708	0.2725	0.282686	0.29878	0.275862	0.308176	0.333333	0.51087	0.335593	0.239344	0.284768	0.253425	0.528302	0.318841
591	0.352	0.172	0.219	0.218	0.4	0.133	0.123	0.107	0.139	0.31	0.143	0.095	0.089	0.175	0.371		0.226236	0.200323	0.275	0.282686	0.300813	0.275862	0.308176	0.333333	0.51087	0.338983	0.242623	0.284768	0.253425	0.528302	0.318841
591.5	0.352	0.172	0.219	0.218	0.401	0.133	0.124	0.107	0.139	0.31	0.143	0.095	0.089	0.175	0.372		0.226236	0.200323	0.275	0.282686	0.302846	0.275862	0.314465	0.333333	0.51087	0.338983	0.242623	0.284768	0.253425	0.528302	0.321256
592	0.352	0.173	0.22	0.218	0.401	0.134	0.124	0.107	0.14	0.311	0.143	0.095	0.09	0.174	0.372		0.226236	0.201939	0.2775	0.282686	0.302846	0.280788	0.314465	0.333333	0.521739	0.342373	0.242623	0.284768	0.260274	0.518868	0.321256
592.5	0.352	0.173	0.221	0.218	0.402	0.134	0.123	0.107	0.14	0.311	0.143	0.095	0.09	0.174	0.372		0.226236	0.201939	0.28	0.282686	0.304878	0.280788	0.308176	0.333333	0.521739	0.342373	0.242623	0.284768	0.260274	0.518868	0.321256
593	0.353	0.173	0.221	0.218	0.402	0.134	0.123	0.107	0.139	0.311	0.143	0.095	0.089	0.174	0.373		0.228137	0.201939	0.28	0.282686	0.304878	0.280788	0.308176	0.333333	0.51087	0.342373	0.242623	0.284768	0.253425	0.518868	0.323671
593.5	0.353	0.173	0.221	0.217	0.402	0.134	0.123	0.107	0.139	0.311	0.142	0.095	0.089	0.174	0.373		0.228137	0.201939	0.28	0.279152	0.304878	0.280788	0.308176	0.333333	0.51087	0.342373	0.239344	0.284768	0.253425	0.518868	0.323671
594	0.353	0.174	0.222	0.217	0.403	0.134	0.124	0.107	0.139	0.311	0.142	0.095	0.089	0.174	0.373		0.228137	0.203554	0.2825	0.279152	0.306911	0.280788	0.314465	0.333333	0.51087	0.342373	0.239344	0.284768	0.253425	0.518868	0.323671
594.5	0.353	0.174	0.222	0.217	0.403	0.134	0.124	0.107	0.139	0.312	0.142	0.095	0.089	0.174	0.374		0.228137	0.203554	0.2825	0.279152	0.306911	0.280788	0.314465	0.333333	0.51087	0.345763	0.239344	0.284768	0.253425	0.518868	0.326087
595	0.354	0.175	0.222	0.217	0.404	0.134	0.124	0.107	0.139	0.312	0.142	0.095	0.089	0.174	0.375		0.230038	0.20517	0.2825	0.279152	0.308943	0.280788	0.314465	0.333333	0.51087	0.345763	0.239344	0.284768	0.253425	0.518868	0.328502
595.5	0.354	0.175	0.222	0.217	0.404	0.135	0.124	0.107	0.139	0.312	0.143	0.095	0.089	0.174	0.375		0.230038	0.20517	0.2825	0.279152	0.308943	0.285714	0.314465	0.333333	0.51087	0.345763	0.242623	0.284768	0.253425	0.518868	0.328502
596	0.354	0.176	0.222	0.217	0.404	0.135	0.124	0.107	0.139	0.313	0.143	0.095	0.089	0.173	0.375		0.230038	0.206785	0.2825	0.279152	0.308943	0.285714	0.314465	0.333333	0.51087	0.349153	0.242623	0.284768	0.253425	0.509434	0.328502
596.5	0.354	0.176	0.223	0.217	0.405	0.135	0.124	0.106	0.139	0.313	0.143	0.095	0.089	0.173	0.376		0.230038	0.206785	0.285	0.279152	0.310976	0.285714	0.314465	0.325397	0.51087	0.349153	0.242623	0.284768	0.253425	0.509434	0.330918
597	0.354	0.176	0.223	0.217	0.405	0.135	0.124	0.106	0.139	0.313	0.143	0.095	0.089	0.174	0.376		0.230038	0.206785	0.285	0.279152	0.310976	0.285714	0.314465	0.325397	0.51087	0.349153	0.242623	0.284768	0.253425	0.518868	0.330918
597.5	0.354	0.176	0.223	0.217	0.406	0.135	0.123	0.106	0.139	0.313	0.143	0.095	0.089	0.174	0.376		0.230038	0.206785	0.285	0.279152	0.313008	0.285714	0.308176	0.325397	0.51087	0.349153	0.242623	0.284768	0.253425	0.518868	0.330918
598	0.354	0.177	0.223	0.217	0.406	0.135	0.123	0.106	0.138	0.313	0.143	0.095	0.088	0.174	0.376		0.230038	0.208401	0.285	0.279152	0.313008	0.285714	0.308176	0.325397	0.5	0.349153	0.242623	0.284768	0.246575	0.518868	0.330918
598.5	0.355	0.177	0.223	0.217	0.406	0.135	0.124	0.107	0.138	0.313	0.143	0.095	0.088	0.174	0.376		0.231939	0.208401	0.285	0.279152	0.313008	0.285714	0.314465	0.333333	0.5	0.349153	0.242623	0.284768	0.246575	0.518868	0.330918
599	0.355	0.177	0.223	0.217	0.406	0.135	0.124	0.106	0.138	0.313	0.143	0.095	0.088	0.174	0.377		0.231939	0.208401	0.285	0.279152	0.313008	0.285714	0.314465	0.325397	0.5	0.349153	0.242623	0.284768	0.246575	0.518868	0.333333
599.5	0.356	0.178	0.223	0.217	0.406	0.135	0.124	0.106	0.138	0.314	0.143	0.096	0.088	0.173	0.377		0.23384	0.210016	0.285	0.279152	0.313008	0.285714	0.314465	0.325397	0.5	0.352542	0.242623	0.291391	0.246575	0.509434	0.333333
600	0.356	0.178	0.224	0.217	0.406	0.135	0.124	0.106	0.138	0.314	0.144	0.096	0.089	0.173	0.377		0.23384	0.210016	0.2875	0.279152	0.313008	0.285714	0.314465	0.325397	0.5	0.352542	0.245902	0.291391	0.253425	0.509434	0.333333
600.5	0.356	0.179	0.224	0.218	0.406	0.135	0.124	0.106	0.137	0.314	0.144	0.096	0.089	0.173	0.377		0.23384	0.211632	0.2875	0.282686	0.313008	0.285714	0.314465	0.325397	0.48913	0.352542	0.245902	0.291391	0.253425	0.509434	0.333333
601	0.356	0.179	0.225	0.218	0.407	0.135	0.124	0.107	0.137	0.314	0.144	0.096	0.089	0.173	0.378		0.23384	0.211632	0.29	0.282686	0.315041	0.285714	0.314465	0.333333	0.48913	0.352542	0.245902	0.291391	0.253425	0.509434	0.335749
601.5	0.357	0.18	0.225	0.218	0.407	0.135	0.124	0.107	0.138	0.315	0.144	0.096	0.089	0.173	0.378		0.235741	0.213247	0.29	0.282686	0.315041	0.285714	0.314465	0.333333	0.5	0.355932	0.245902	0.291391	0.253425	0.509434	0.335749
602	0.357	0.181	0.226	0.218	0.408	0.134	0.125	0.107	0.138	0.315	0.145	0.096	0.09	0.173	0.378		0.235741	0.214863	0.2925	0.282686	0.317073	0.280788	0.320755	0.333333	0.5	0.355932	0.24918	0.291391	0.260274	0.509434	0.335749
602.5	0.358	0.181	0.226	0.219	0.408	0.135	0.125	0.107	0.138	0.315	0.145	0.096	0.09	0.173	0.379		0.237643	0.214863	0.2925	0.286219	0.317073	0.285714	0.320755	0.333333	0.5	0.355932	0.24918	0.291391	0.260274	0.509434	0.338164
603	0.358	0.182	0.227	0.219	0.408	0.135	0.125	0.107	0.138	0.315	0.145	0.096	0.089	0.173	0.379		0.237643	0.216478	0.295	0.286219	0.317073	0.285714	0.320755	0.333333	0.5	0.355932	0.24918	0.291391	0.253425	0.509434	0.338164
603.5	0.359	0.183	0.228	0.22	0.408	0.135	0.125	0.107	0.138	0.315	0.144	0.096	0.089	0.173	0.379		0.239544	0.218094	0.2975	0.289753	0.317073	0.285714	0.320755	0.333333	0.5	0.355932	0.245902	0.291391	0.253425	0.509434	0.338164
604	0.359	0.183	0.228	0.22	0.409	0.135	0.125	0.107	0.138	0.315	0.145	0.096	0.089	0.173	0.379		0.239544	0.218094	0.2975	0.289753	0.319106	0.285714	0.320755	0.333333	0.5	0.355932	0.24918	0.291391	0.253425	0.509434	0.338164
604.5	0.36	0.184	0.229	0.22	0.409	0.135	0.125	0.107	0.138	0.314	0.145	0.096	0.089	0.173	0.379		0.241445	0.219709	0.3	0.289753	0.319106	0.285714	0.320755	0.333333	0.5	0.352542	0.24918	0.291391	0.253425	0.509434	0.338164
605	0.361	0.185	0.23	0.22	0.408	0.135	0.125	0.107	0.138	0.314	0.145	0.097	0.089	0.173	0.379		0.243346	0.221325	0.3025	0.289753	0.317073	0.285714	0.320755	0.333333	0.5	0.352542	0.24918	0.298013	0.253425	0.509434	0.338164
605.5	0.361	0.186	0.23	0.221	0.408	0.136	0.125	0.107	0.138	0.314	0.145	0.097	0.09	0.173	0.38		0.243346	0.22294	0.3025	0.293286	0.317073	0.29064	0.320755	0.333333	0.5	0.352542	0.24918	0.298013	0.260274	0.509434	0.34058
606	0.362	0.187	0.231	0.221	0.409	0.136	0.126	0.108	0.138	0.315	0.146	0.097	0.09	0.173	0.38		0.245247	0.224556	0.305	0.293286	0.319106	0.29064	0.327044	0.34127	0.5	0.355932	0.252459	0.298013	0.260274	0.509434	0.34058
606.5	0.362	0.188	0.231	0.222	0.409	0.136	0.126	0.108	0.138	0.315	0.146	0.097	0.09	0.173	0.381		0.245247	0.226171	0.305	0.29682	0.319106	0.29064	0.327044	0.34127	0.5	0.355932	0.252459	0.298013	0.260274	0.509434	0.342995
607	0.363	0.189	0.232	0.222	0.409	0.137	0.126	0.108	0.138	0.315	0.147	0.097	0.09	0.173	0.381		0.247148	0.227787	0.3075	0.29682	0.319106	0.295567	0.327044	0.34127	0.5	0.355932	0.255738	0.298013	0.260274	0.509434	0.342995
607.5	0.364	0.19	0.233	0.223	0.409	0.137	0.126	0.108	0.138	0.315	0.147	0.097	0.09	0.173	0.381		0.249049	0.229402	0.31	0.300353	0.319106	0.295567	0.327044	0.34127	0.5	0.355932	0.255738	0.298013	0.260274	0.509434	0.342995
608	0.365	0.191	0.233	0.224	0.409	0.137	0.126	0.108	0.138	0.314	0.148	0.098	0.09	0.173	0.382		0.250951	0.231018	0.31	0.303887	0.319106	0.295567	0.327044	0.34127	0.5	0.352542	0.259016	0.304636	0.260274	0.509434	0.345411
608.5	0.366	0.193	0.234	0.224	0.409	0.137	0.126	0.108	0.139	0.314	0.148	0.098	0.091	0.173	0.382		0.252852	0.234249	0.3125	0.303887	0.319106	0.295567	0.327044	0.34127	0.51087	0.352542	0.259016	0.304636	0.267123	0.509434	0.345411
609	0.367	0.194	0.235	0.224	0.409	0.138	0.126	0.109	0.139	0.314	0.149	0.098	0.091	0.173	0.382		0.254753	0.235864	0.315	0.303887	0.319106	0.300493	0.327044	0.349206	0.51087	0.352542	0.262295	0.304636	0.267123	0.509434	0.345411
609.5	0.368	0.195	0.236	0.225	0.409	0.138	0.126	0.109	0.139	0.315	0.15	0.098	0.091	0.173	0.383		0.256654	0.23748	0.3175	0.30742	0.319106	0.300493	0.327044	0.349206	0.51087	0.355932	0.265574	0.304636	0.267123	0.509434	0.347826
610	0.369	0.197	0.237	0.226	0.409	0.138	0.127	0.11	0.139	0.315	0.15	0.098	0.092	0.173	0.383		0.258555	0.240711	0.32	0.310954	0.319106	0.300493	0.333333	0.357143	0.51087	0.355932	0.265574	0.304636	0.273973	0.509434	0.347826
610.5	0.37	0.198	0.238	0.226	0.41	0.139	0.127	0.11	0.139	0.315	0.15	0.098	0.092	0.173	0.383		0.260456	0.242326	0.3225	0.310954	0.321138	0.305419	0.333333	0.357143	0.51087	0.355932	0.265574	0.304636	0.273973	0.509434	0.347826
611	0.372	0.2	0.239	0.227	0.41	0.139	0.127	0.11	0.139	0.315	0.151	0.099	0.092	0.173	0.384		0.264259	0.245557	0.325	0.314488	0.321138	0.305419	0.333333	0.357143	0.51087	0.355932	0.268852	0.311258	0.273973	0.509434	0.350242
611.5	0.373	0.201	0.24	0.228	0.411	0.14	0.128	0.11	0.139	0.315	0.152	0.099	0.092	0.174	0.384		0.26616	0.247173	0.3275	0.318021	0.323171	0.310345	0.339623	0.357143	0.51087	0.355932	0.272131	0.311258	0.273973	0.518868	0.350242
612	0.374	0.203	0.242	0.229	0.411	0.14	0.128	0.111	0.139	0.316	0.152	0.1	0.093	0.173	0.385		0.268061	0.250404	0.3325	0.321555	0.323171	0.310345	0.339623	0.365079	0.51087	0.359322	0.272131	0.317881	0.280822	0.509434	0.352657
612.5	0.375	0.204	0.243	0.229	0.412	0.14	0.128	0.111	0.14	0.316	0.153	0.1	0.093	0.173	0.385		0.269962	0.252019	0.335	0.321555	0.325203	0.310345	0.339623	0.365079	0.521739	0.359322	0.27541	0.317881	0.280822	0.509434	0.352657
613	0.376	0.206	0.244	0.23	0.412	0.14	0.129	0.111	0.14	0.316	0.154	0.1	0.094	0.173	0.386		0.271863	0.25525	0.3375	0.325088	0.325203	0.310345	0.345912	0.365079	0.521739	0.359322	0.278689	0.317881	0.287671	0.509434	0.355072
613.5	0.378	0.208	0.245	0.231	0.413	0.141	0.129	0.112	0.14	0.316	0.155	0.1	0.094	0.173	0.386		0.275665	0.258481	0.34	0.328622	0.327236	0.315271	0.345912	0.373016	0.521739	0.359322	0.281967	0.317881	0.287671	0.509434	0.355072
614	0.379	0.209	0.246	0.231	0.413	0.141	0.129	0.112	0.14	0.317	0.155	0.1	0.094	0.173	0.387		0.277567	0.260097	0.3425	0.328622	0.327236	0.315271	0.345912	0.373016	0.521739	0.362712	0.281967	0.317881	0.287671	0.509434	0.357488
614.5	0.38	0.211	0.246	0.232	0.413	0.142	0.129	0.112	0.14	0.317	0.156	0.101	0.095	0.173	0.387		0.279468	0.263328	0.3425	0.332155	0.327236	0.320197	0.345912	0.373016	0.521739	0.362712	0.285246	0.324503	0.294521	0.509434	0.357488
615	0.381	0.213	0.247	0.232	0.414	0.142	0.129	0.112	0.14	0.317	0.157	0.101	0.095	0.173	0.388		0.281369	0.266559	0.345	0.332155	0.329268	0.320197	0.345912	0.373016	0.521739	0.362712	0.288525	0.324503	0.294521	0.509434	0.359903
615.5	0.382	0.214	0.248	0.233	0.414	0.142	0.129	0.112	0.14	0.317	0.158	0.101	0.095	0.173	0.388		0.28327	0.268174	0.3475	0.335689	0.329268	0.320197	0.345912	0.373016	0.521739	0.362712	0.291803	0.324503	0.294521	0.509434	0.359903
616	0.383	0.215	0.249	0.233	0.415	0.143	0.13	0.112	0.14	0.318	0.158	0.102	0.096	0.174	0.389		0.285171	0.26979	0.35	0.335689	0.331301	0.325123	0.352201	0.373016	0.521739	0.366102	0.291803	0.331126	0.30137	0.518868	0.362319
616.5	0.385	0.217	0.25	0.234	0.416	0.143	0.13	0.113	0.14	0.318	0.158	0.102	0.096	0.174	0.39		0.288973	0.273021	0.3525	0.339223	0.333333	0.325123	0.352201	0.380952	0.521739	0.366102	0.291803	0.331126	0.30137	0.518868	0.364734
617	0.386	0.218	0.251	0.234	0.417	0.144	0.13	0.113	0.14	0.318	0.159	0.103	0.096	0.174	0.391		0.290875	0.274637	0.355	0.339223	0.335366	0.330049	0.352201	0.380952	0.521739	0.366102	0.295082	0.337748	0.30137	0.518868	0.36715
617.5	0.387	0.22	0.252	0.235	0.418	0.144	0.13	0.113	0.141	0.318	0.16	0.103	0.096	0.174	0.391		0.292776	0.277868	0.3575	0.342756	0.337398	0.330049	0.352201	0.380952	0.532609	0.366102	0.298361	0.337748	0.30137	0.518868	0.36715
618	0.388	0.221	0.253	0.235	0.418	0.145	0.13	0.113	0.141	0.318	0.161	0.103	0.096	0.174	0.392		0.294677	0.279483	0.36	0.342756	0.337398	0.334975	0.352201	0.380952	0.532609	0.366102	0.301639	0.337748	0.30137	0.518868	0.369565
618.5	0.389	0.222	0.254	0.236	0.419	0.145	0.131	0.113	0.141	0.318	0.161	0.103	0.097	0.174	0.392		0.296578	0.281099	0.3625	0.34629	0.339431	0.334975	0.358491	0.380952	0.532609	0.366102	0.301639	0.337748	0.308219	0.518868	0.369565
619	0.39	0.223	0.255	0.236	0.419	0.145	0.131	0.113	0.141	0.318	0.162	0.103	0.097	0.174	0.393		0.298479	0.282714	0.365	0.34629	0.339431	0.334975	0.358491	0.380952	0.532609	0.366102	0.304918	0.337748	0.308219	0.518868	0.371981
619.5	0.391	0.225	0.255	0.236	0.419	0.145	0.131	0.114	0.14	0.318	0.162	0.103	0.097	0.173	0.393		0.30038	0.285945	0.365	0.34629	0.339431	0.334975	0.358491	0.388889	0.521739	0.366102	0.304918	0.337748	0.308219	0.509434	0.371981
620	0.392	0.226	0.256	0.236	0.42	0.145	0.132	0.114	0.14	0.318	0.163	0.104	0.098	0.173	0.394		0.302281	0.287561	0.3675	0.34629	0.341463	0.334975	0.36478	0.388889	0.521739	0.366102	0.308197	0.344371	0.315068	0.509434	0.374396
620.5	0.393	0.227	0.256	0.237	0.42	0.146	0.132	0.114	0.14	0.319	0.164	0.105	0.098	0.174	0.394		0.304183	0.289176	0.3675	0.349823	0.341463	0.339901	0.36478	0.388889	0.521739	0.369492	0.311475	0.350993	0.315068	0.518868	0.374396
621	0.394	0.228	0.257	0.237	0.421	0.146	0.132	0.115	0.14	0.319	0.164	0.105	0.098	0.174	0.394		0.306084	0.290792	0.37	0.349823	0.343496	0.339901	0.36478	0.396825	0.521739	0.369492	0.311475	0.350993	0.315068	0.518868	0.374396
621.5	0.394	0.23	0.257	0.238	0.421	0.147	0.132	0.115	0.14	0.32	0.164	0.105	0.098	0.174	0.394		0.306084	0.294023	0.37	0.353357	0.343496	0.344828	0.36478	0.396825	0.521739	0.372881	0.311475	0.350993	0.315068	0.518868	0.374396
622	0.395	0.231	0.257	0.238	0.421	0.147	0.132	0.115	0.14	0.32	0.165	0.105	0.098	0.174	0.394		0.307985	0.295638	0.37	0.353357	0.343496	0.344828	0.36478	0.396825	0.521739	0.372881	0.314754	0.350993	0.315068	0.518868	0.374396
622.5	0.396	0.231	0.258	0.238	0.421	0.148	0.132	0.115	0.14	0.321	0.165	0.105	0.098	0.174	0.394		0.309886	0.295638	0.3725	0.353357	0.343496	0.349754	0.36478	0.396825	0.521739	0.376271	0.314754	0.350993	0.315068	0.518868	0.374396
623	0.396	0.232	0.258	0.238	0.422	0.148	0.132	0.115	0.14	0.321	0.165	0.105	0.098	0.174	0.394		0.309886	0.297254	0.3725	0.353357	0.345528	0.349754	0.36478	0.396825	0.521739	0.376271	0.314754	0.350993	0.315068	0.518868	0.374396
623.5	0.396	0.233	0.258	0.238	0.423	0.148	0.133	0.115	0.14	0.321	0.165	0.105	0.099	0.174	0.395		0.309886	0.298869	0.3725	0.353357	0.347561	0.349754	0.371069	0.396825	0.521739	0.376271	0.314754	0.350993	0.321918	0.518868	0.376812
624	0.397	0.234	0.259	0.238	0.423	0.148	0.133	0.115	0.14	0.321	0.165	0.105	0.099	0.174	0.395		0.311787	0.300485	0.375	0.353357	0.347561	0.349754	0.371069	0.396825	0.521739	0.376271	0.314754	0.350993	0.321918	0.518868	0.376812
624.5	0.397	0.234	0.26	0.238	0.423	0.148	0.133	0.115	0.14	0.321	0.165	0.105	0.099	0.174	0.395		0.311787	0.300485	0.3775	0.353357	0.347561	0.349754	0.371069	0.396825	0.521739	0.376271	0.314754	0.350993	0.321918	0.518868	0.376812
625	0.398	0.235	0.26	0.238	0.423	0.149	0.132	0.115	0.14	0.322	0.166	0.106	0.099	0.174	0.395		0.313688	0.3021	0.3775	0.353357	0.347561	0.35468	0.36478	0.396825	0.521739	0.379661	0.318033	0.357616	0.321918	0.518868	0.376812
625.5	0.398	0.235	0.261	0.239	0.423	0.149	0.133	0.115	0.14	0.321	0.166	0.106	0.099	0.174	0.395		0.313688	0.3021	0.38	0.35689	0.347561	0.35468	0.371069	0.396825	0.521739	0.376271	0.318033	0.357616	0.321918	0.518868	0.376812
626	0.399	0.236	0.261	0.239	0.424	0.149	0.133	0.115	0.14	0.321	0.166	0.105	0.099	0.174	0.395		0.315589	0.303716	0.38	0.35689	0.349593	0.35468	0.371069	0.396825	0.521739	0.376271	0.318033	0.350993	0.321918	0.518868	0.376812
626.5	0.399	0.237	0.261	0.238	0.424	0.149	0.133	0.115	0.14	0.321	0.166	0.105	0.099	0.173	0.395		0.315589	0.305331	0.38	0.353357	0.349593	0.35468	0.371069	0.396825	0.521739	0.376271	0.318033	0.350993	0.321918	0.509434	0.376812
627	0.4	0.237	0.261	0.238	0.424	0.149	0.132	0.115	0.14	0.321	0.166	0.105	0.099	0.173	0.395		0.31749	0.305331	0.38	0.353357	0.349593	0.35468	0.36478	0.396825	0.521739	0.376271	0.318033	0.350993	0.321918	0.509434	0.376812
627.5	0.4	0.237	0.262	0.238	0.425	0.148	0.132	0.115	0.14	0.321	0.166	0.105	0.099	0.173	0.395		0.31749	0.305331	0.3825	0.353357	0.351626	0.349754	0.36478	0.396825	0.521739	0.376271	0.318033	0.350993	0.321918	0.509434	0.376812
628	0.4	0.238	0.262	0.238	0.425	0.148	0.132	0.115	0.139	0.321	0.166	0.105	0.099	0.173	0.395		0.31749	0.306947	0.3825	0.353357	0.351626	0.349754	0.36478	0.396825	0.51087	0.376271	0.318033	0.350993	0.321918	0.509434	0.376812
628.5	0.4	0.238	0.262	0.237	0.425	0.148	0.131	0.115	0.139	0.321	0.166	0.105	0.099	0.173	0.395		0.31749	0.306947	0.3825	0.349823	0.351626	0.349754	0.358491	0.396825	0.51087	0.376271	0.318033	0.350993	0.321918	0.509434	0.376812
629	0.4	0.238	0.262	0.237	0.426	0.149	0.131	0.115	0.14	0.322	0.166	0.105	0.098	0.172	0.395		0.31749	0.306947	0.3825	0.349823	0.353659	0.35468	0.358491	0.396825	0.521739	0.379661	0.318033	0.350993	0.315068	0.5	0.376812
629.5	0.401	0.239	0.262	0.237	0.426	0.149	0.131	0.116	0.139	0.322	0.166	0.106	0.098	0.172	0.395		0.319392	0.308562	0.3825	0.349823	0.353659	0.35468	0.358491	0.404762	0.51087	0.379661	0.318033	0.357616	0.315068	0.5	0.376812
630	0.4	0.239	0.262	0.237	0.426	0.149	0.131	0.115	0.139	0.322	0.166	0.106	0.098	0.172	0.395		0.31749	0.308562	0.3825	0.349823	0.353659	0.35468	0.358491	0.396825	0.51087	0.379661	0.318033	0.357616	0.315068	0.5	0.376812
630.5	0.4	0.239	0.262	0.237	0.426	0.149	0.131	0.115	0.139	0.322	0.167	0.106	0.098	0.172	0.395		0.31749	0.308562	0.3825	0.349823	0.353659	0.35468	0.358491	0.396825	0.51087	0.379661	0.321311	0.357616	0.315068	0.5	0.376812
631	0.401	0.239	0.262	0.237	0.427	0.148	0.131	0.115	0.139	0.322	0.167	0.106	0.098	0.172	0.396		0.319392	0.308562	0.3825	0.349823	0.355691	0.349754	0.358491	0.396825	0.51087	0.379661	0.321311	0.357616	0.315068	0.5	0.379227
631.5	0.401	0.239	0.262	0.236	0.427	0.148	0.131	0.115	0.139	0.322	0.167	0.106	0.099	0.172	0.395		0.319392	0.308562	0.3825	0.34629	0.355691	0.349754	0.358491	0.396825	0.51087	0.379661	0.321311	0.357616	0.321918	0.5	0.376812
632	0.401	0.24	0.262	0.236	0.428	0.149	0.131	0.115	0.139	0.323	0.167	0.105	0.099	0.171	0.396		0.319392	0.310178	0.3825	0.34629	0.357724	0.35468	0.358491	0.396825	0.51087	0.383051	0.321311	0.350993	0.321918	0.490566	0.379227
632.5	0.402	0.24	0.263	0.235	0.429	0.149	0.131	0.115	0.139	0.324	0.167	0.106	0.098	0.171	0.396		0.321293	0.310178	0.385	0.342756	0.359756	0.35468	0.358491	0.396825	0.51087	0.386441	0.321311	0.357616	0.315068	0.490566	0.379227
633	0.402	0.24	0.263	0.234	0.431	0.149	0.131	0.115	0.139	0.324	0.167	0.106	0.099	0.171	0.397		0.321293	0.310178	0.385	0.339223	0.363821	0.35468	0.358491	0.396825	0.51087	0.386441	0.321311	0.357616	0.321918	0.490566	0.381643
633.5	0.402	0.24	0.263	0.234	0.432	0.149	0.131	0.115	0.139	0.325	0.167	0.106	0.099	0.171	0.398		0.321293	0.310178	0.385	0.339223	0.365854	0.35468	0.358491	0.396825	0.51087	0.389831	0.321311	0.357616	0.321918	0.490566	0.384058
634	0.402	0.241	0.264	0.234	0.434	0.149	0.13	0.115	0.139	0.325	0.167	0.106	0.099	0.171	0.398		0.321293	0.311793	0.3875	0.339223	0.369919	0.35468	0.352201	0.396825	0.51087	0.389831	0.321311	0.357616	0.321918	0.490566	0.384058
634.5	0.403	0.241	0.264	0.234	0.435	0.149	0.13	0.114	0.139	0.326	0.167	0.106	0.099	0.171	0.399		0.323194	0.311793	0.3875	0.339223	0.371951	0.35468	0.352201	0.388889	0.51087	0.39322	0.321311	0.357616	0.321918	0.490566	0.386473
635	0.403	0.241	0.264	0.233	0.437	0.149	0.13	0.114	0.138	0.327	0.167	0.106	0.099	0.171	0.4		0.323194	0.311793	0.3875	0.335689	0.376016	0.35468	0.352201	0.388889	0.5	0.39661	0.321311	0.357616	0.321918	0.490566	0.388889
635.5	0.403	0.242	0.264	0.233	0.44	0.149	0.13	0.114	0.138	0.328	0.167	0.106	0.099	0.17	0.401		0.323194	0.313409	0.3875	0.335689	0.382114	0.35468	0.352201	0.388889	0.5	0.4	0.321311	0.357616	0.321918	0.481132	0.391304
636	0.403	0.242	0.265	0.232	0.442	0.149	0.13	0.114	0.138	0.33	0.167	0.106	0.099	0.17	0.403		0.323194	0.313409	0.39	0.332155	0.386179	0.35468	0.352201	0.388889	0.5	0.40678	0.321311	0.357616	0.321918	0.481132	0.396135
636.5	0.404	0.242	0.265	0.232	0.445	0.149	0.13	0.114	0.138	0.332	0.167	0.106	0.099	0.17	0.404		0.325095	0.313409	0.39	0.332155	0.392276	0.35468	0.352201	0.388889	0.5	0.413559	0.321311	0.357616	0.321918	0.481132	0.398551
637	0.404	0.243	0.266	0.232	0.448	0.149	0.13	0.114	0.137	0.334	0.167	0.106	0.099	0.17	0.406		0.325095	0.315024	0.3925	0.332155	0.398374	0.35468	0.352201	0.388889	0.48913	0.420339	0.321311	0.357616	0.321918	0.481132	0.403382
637.5	0.405	0.244	0.266	0.232	0.452	0.149	0.13	0.114	0.137	0.336	0.168	0.106	0.099	0.17	0.409		0.326996	0.31664	0.3925	0.332155	0.406504	0.35468	0.352201	0.388889	0.48913	0.427119	0.32459	0.357616	0.321918	0.481132	0.410628
638	0.405	0.245	0.267	0.231	0.456	0.149	0.13	0.114	0.137	0.338	0.168	0.105	0.099	0.17	0.412		0.326996	0.318255	0.395	0.328622	0.414634	0.35468	0.352201	0.388889	0.48913	0.433898	0.32459	0.350993	0.321918	0.481132	0.417874
638.5	0.406	0.245	0.267	0.231	0.46	0.15	0.13	0.114	0.136	0.341	0.168	0.105	0.099	0.17	0.414		0.328897	0.318255	0.395	0.328622	0.422764	0.359606	0.352201	0.388889	0.478261	0.444068	0.32459	0.350993	0.321918	0.481132	0.422705
639	0.406	0.246	0.268	0.23	0.465	0.15	0.13	0.113	0.136	0.344	0.167	0.105	0.099	0.17	0.418		0.328897	0.319871	0.3975	0.325088	0.432927	0.359606	0.352201	0.380952	0.478261	0.454237	0.321311	0.350993	0.321918	0.481132	0.432367
639.5	0.407	0.247	0.269	0.23	0.471	0.15	0.131	0.114	0.136	0.346	0.168	0.106	0.099	0.17	0.421		0.330798	0.321486	0.4	0.325088	0.445122	0.359606	0.358491	0.388889	0.478261	0.461017	0.32459	0.357616	0.321918	0.481132	0.439614
640	0.408	0.248	0.27	0.23	0.476	0.151	0.131	0.114	0.136	0.349	0.168	0.106	0.1	0.17	0.425		0.3327	0.323102	0.4025	0.325088	0.455285	0.364532	0.358491	0.388889	0.478261	0.471186	0.32459	0.357616	0.328767	0.481132	0.449275
640.5	0.409	0.25	0.272	0.229	0.482	0.151	0.132	0.114	0.136	0.353	0.168	0.106	0.1	0.17	0.429		0.334601	0.326333	0.4075	0.321555	0.46748	0.364532	0.36478	0.388889	0.478261	0.484746	0.32459	0.357616	0.328767	0.481132	0.458937
641	0.411	0.251	0.274	0.229	0.489	0.152	0.132	0.114	0.136	0.357	0.169	0.106	0.1	0.171	0.433		0.338403	0.327948	0.4125	0.321555	0.481707	0.369458	0.36478	0.388889	0.478261	0.498305	0.327869	0.357616	0.328767	0.490566	0.468599
641.5	0.412	0.252	0.276	0.229	0.496	0.152	0.132	0.115	0.136	0.361	0.17	0.107	0.101	0.171	0.438		0.340304	0.329564	0.4175	0.321555	0.495935	0.369458	0.36478	0.396825	0.478261	0.511864	0.331148	0.364238	0.335616	0.490566	0.480676
642	0.413	0.253	0.277	0.229	0.504	0.153	0.132	0.115	0.135	0.365	0.17	0.107	0.101	0.171	0.443		0.342205	0.331179	0.42	0.321555	0.512195	0.374384	0.36478	0.396825	0.467391	0.525424	0.331148	0.364238	0.335616	0.490566	0.492754
642.5	0.415	0.255	0.279	0.229	0.511	0.153	0.132	0.115	0.135	0.369	0.171	0.107	0.101	0.171	0.448		0.346008	0.33441	0.425	0.321555	0.526423	0.374384	0.36478	0.396825	0.467391	0.538983	0.334426	0.364238	0.335616	0.490566	0.504831
643	0.416	0.257	0.281	0.229	0.52	0.154	0.132	0.115	0.135	0.374	0.171	0.107	0.101	0.17	0.454		0.347909	0.337641	0.43	0.321555	0.544715	0.37931	0.36478	0.396825	0.467391	0.555932	0.334426	0.364238	0.335616	0.481132	0.519324
643.5	0.417	0.258	0.283	0.229	0.528	0.155	0.133	0.115	0.135	0.378	0.172	0.107	0.102	0.171	0.459		0.34981	0.339257	0.435	0.321555	0.560976	0.384236	0.371069	0.396825	0.467391	0.569492	0.337705	0.364238	0.342466	0.490566	0.531401
644	0.419	0.26	0.285	0.229	0.537	0.156	0.133	0.116	0.135	0.384	0.172	0.108	0.102	0.171	0.465		0.353612	0.342488	0.44	0.321555	0.579268	0.389163	0.371069	0.404762	0.467391	0.589831	0.337705	0.370861	0.342466	0.490566	0.545894
644.5	0.421	0.262	0.287	0.229	0.546	0.157	0.133	0.116	0.135	0.389	0.173	0.108	0.102	0.171	0.472		0.357414	0.345719	0.445	0.321555	0.597561	0.394089	0.371069	0.404762	0.467391	0.60678	0.340984	0.370861	0.342466	0.490566	0.562802
645	0.423	0.264	0.29	0.23	0.554	0.158	0.134	0.117	0.135	0.394	0.174	0.108	0.102	0.171	0.479		0.361217	0.34895	0.4525	0.325088	0.613821	0.399015	0.377358	0.412698	0.467391	0.623729	0.344262	0.370861	0.342466	0.490566	0.57971
645.5	0.425	0.266	0.292	0.23	0.563	0.158	0.134	0.117	0.135	0.399	0.175	0.108	0.103	0.171	0.486		0.365019	0.352181	0.4575	0.325088	0.632114	0.399015	0.377358	0.412698	0.467391	0.640678	0.347541	0.370861	0.349315	0.490566	0.596618
646	0.427	0.269	0.295	0.231	0.571	0.159	0.135	0.117	0.135	0.404	0.175	0.109	0.103	0.171	0.492		0.368821	0.357027	0.465	0.328622	0.648374	0.403941	0.383648	0.412698	0.467391	0.657627	0.347541	0.377483	0.349315	0.490566	0.611111
646.5	0.428	0.271	0.298	0.231	0.579	0.16	0.135	0.118	0.136	0.409	0.176	0.109	0.104	0.171	0.498		0.370722	0.360258	0.4725	0.328622	0.664634	0.408867	0.383648	0.420635	0.478261	0.674576	0.35082	0.377483	0.356164	0.490566	0.625604
647	0.43	0.274	0.3	0.232	0.586	0.16	0.136	0.118	0.136	0.413	0.177	0.11	0.104	0.172	0.504		0.374525	0.365105	0.4775	0.332155	0.678862	0.408867	0.389937	0.420635	0.478261	0.688136	0.354098	0.384106	0.356164	0.5	0.640097
647.5	0.432	0.276	0.303	0.233	0.592	0.161	0.136	0.118	0.136	0.417	0.178	0.11	0.105	0.172	0.51		0.378327	0.368336	0.485	0.335689	0.691057	0.413793	0.389937	0.420635	0.478261	0.701695	0.357377	0.384106	0.363014	0.5	0.654589
648	0.435	0.279	0.305	0.234	0.598	0.162	0.137	0.119	0.136	0.42	0.179	0.111	0.105	0.172	0.514		0.38403	0.373183	0.49	0.339223	0.703252	0.418719	0.396226	0.428571	0.478261	0.711864	0.360656	0.390728	0.363014	0.5	0.664251
648.5	0.436	0.281	0.308	0.235	0.602	0.163	0.137	0.119	0.137	0.423	0.18	0.112	0.106	0.172	0.519		0.385932	0.376414	0.4975	0.342756	0.711382	0.423645	0.396226	0.428571	0.48913	0.722034	0.363934	0.397351	0.369863	0.5	0.676329
649	0.439	0.284	0.31	0.236	0.606	0.164	0.138	0.119	0.137	0.425	0.18	0.112	0.106	0.173	0.522		0.391635	0.38126	0.5025	0.34629	0.719512	0.428571	0.402516	0.428571	0.48913	0.728814	0.363934	0.397351	0.369863	0.509434	0.683575
649.5	0.441	0.286	0.312	0.237	0.609	0.165	0.138	0.12	0.137	0.427	0.182	0.113	0.107	0.173	0.525		0.395437	0.384491	0.5075	0.349823	0.72561	0.433498	0.402516	0.436508	0.48913	0.735593	0.370492	0.403974	0.376712	0.509434	0.690821
650	0.443	0.289	0.315	0.238	0.61	0.166	0.139	0.121	0.138	0.428	0.183	0.113	0.107	0.174	0.528		0.39924	0.389338	0.515	0.353357	0.727642	0.438424	0.408805	0.444444	0.5	0.738983	0.37377	0.403974	0.376712	0.518868	0.698068
650.5	0.445	0.292	0.317	0.239	0.611	0.167	0.14	0.122	0.138	0.428	0.185	0.114	0.108	0.174	0.529		0.403042	0.394184	0.52	0.35689	0.729675	0.44335	0.415094	0.452381	0.5	0.738983	0.380328	0.410596	0.383562	0.518868	0.700483
651	0.448	0.294	0.319	0.241	0.61	0.167	0.141	0.122	0.139	0.428	0.186	0.115	0.108	0.174	0.53		0.408745	0.397415	0.525	0.363958	0.727642	0.44335	0.421384	0.452381	0.51087	0.738983	0.383607	0.417219	0.383562	0.518868	0.702899
651.5	0.451	0.297	0.321	0.242	0.609	0.168	0.141	0.123	0.139	0.427	0.187	0.115	0.109	0.174	0.53		0.414449	0.402262	0.53	0.367491	0.72561	0.448276	0.421384	0.460317	0.51087	0.735593	0.386885	0.417219	0.390411	0.518868	0.702899
652	0.453	0.3	0.323	0.244	0.607	0.169	0.142	0.123	0.139	0.426	0.189	0.115	0.11	0.175	0.529		0.418251	0.407108	0.535	0.374558	0.721545	0.453202	0.427673	0.460317	0.51087	0.732203	0.393443	0.417219	0.39726	0.528302	0.700483
652.5	0.456	0.303	0.324	0.245	0.604	0.169	0.142	0.124	0.14	0.424	0.19	0.116	0.11	0.176	0.528		0.423954	0.411955	0.5375	0.378092	0.715447	0.453202	0.427673	0.468254	0.521739	0.725424	0.396721	0.423841	0.39726	0.537736	0.698068
653	0.458	0.306	0.327	0.247	0.601	0.17	0.143	0.124	0.141	0.422	0.191	0.116	0.111	0.176	0.527		0.427757	0.416801	0.545	0.385159	0.70935	0.458128	0.433962	0.468254	0.532609	0.718644	0.4	0.423841	0.40411	0.537736	0.695652
653.5	0.461	0.309	0.329	0.25	0.598	0.171	0.144	0.125	0.141	0.42	0.193	0.117	0.112	0.177	0.526		0.43346	0.421648	0.55	0.39576	0.703252	0.463054	0.440252	0.47619	0.532609	0.711864	0.406557	0.430464	0.410959	0.54717	0.693237
654	0.464	0.313	0.331	0.252	0.594	0.172	0.145	0.126	0.141	0.418	0.195	0.118	0.112	0.177	0.524		0.439163	0.42811	0.555	0.402827	0.695122	0.46798	0.446541	0.484127	0.532609	0.705085	0.413115	0.437086	0.410959	0.54717	0.688406
654.5	0.468	0.318	0.334	0.254	0.591	0.173	0.145	0.126	0.142	0.416	0.197	0.118	0.113	0.178	0.523		0.446768	0.436187	0.5625	0.409894	0.689024	0.472906	0.446541	0.484127	0.543478	0.698305	0.419672	0.437086	0.417808	0.556604	0.68599
655	0.472	0.322	0.337	0.257	0.588	0.174	0.146	0.127	0.143	0.413	0.199	0.12	0.114	0.179	0.522		0.454373	0.442649	0.57	0.420495	0.682927	0.477833	0.45283	0.492063	0.554348	0.688136	0.42623	0.450331	0.424658	0.566038	0.683575
655.5	0.476	0.327	0.34	0.26	0.585	0.175	0.148	0.128	0.144	0.411	0.201	0.121	0.115	0.18	0.521		0.461977	0.450727	0.5775	0.431095	0.676829	0.482759	0.465409	0.5	0.565217	0.681356	0.432787	0.456954	0.431507	0.575472	0.681159
656	0.481	0.332	0.344	0.264	0.582	0.177	0.15	0.129	0.145	0.41	0.204	0.122	0.117	0.181	0.521		0.471483	0.458805	0.5875	0.44523	0.670732	0.492611	0.477987	0.507937	0.576087	0.677966	0.442623	0.463576	0.445205	0.584906	0.681159
656.5	0.485	0.338	0.347	0.268	0.581	0.178	0.151	0.131	0.145	0.409	0.206	0.123	0.118	0.182	0.521		0.479087	0.468498	0.595	0.459364	0.668699	0.497537	0.484277	0.52381	0.576087	0.674576	0.44918	0.470199	0.452055	0.59434	0.681159
657	0.49	0.344	0.351	0.272	0.579	0.18	0.153	0.132	0.146	0.408	0.209	0.125	0.119	0.184	0.522		0.488593	0.478191	0.605	0.473498	0.664634	0.507389	0.496855	0.531746	0.586957	0.671186	0.459016	0.483444	0.458904	0.613208	0.683575
657.5	0.496	0.351	0.356	0.276	0.579	0.181	0.154	0.134	0.148	0.408	0.212	0.126	0.12	0.185	0.523		0.5	0.489499	0.6175	0.487633	0.664634	0.512315	0.503145	0.547619	0.608696	0.671186	0.468852	0.490066	0.465753	0.622642	0.68599
658	0.501	0.358	0.362	0.28	0.58	0.183	0.156	0.135	0.149	0.408	0.216	0.127	0.122	0.187	0.525		0.509506	0.500808	0.6325	0.501767	0.666667	0.522167	0.515723	0.555556	0.619565	0.671186	0.481967	0.496689	0.479452	0.641509	0.690821
658.5	0.507	0.365	0.367	0.284	0.581	0.186	0.157	0.136	0.15	0.408	0.219	0.129	0.124	0.188	0.528		0.520913	0.512116	0.645	0.515901	0.668699	0.536946	0.522013	0.563492	0.630435	0.671186	0.491803	0.509934	0.493151	0.650943	0.698068
659	0.513	0.373	0.373	0.289	0.583	0.188	0.159	0.138	0.151	0.41	0.223	0.131	0.126	0.19	0.531		0.532319	0.52504	0.66	0.533569	0.672764	0.546798	0.534591	0.579365	0.641304	0.677966	0.504918	0.523179	0.506849	0.669811	0.705314
659.5	0.52	0.381	0.379	0.295	0.587	0.19	0.161	0.14	0.153	0.412	0.227	0.132	0.128	0.192	0.535		0.545627	0.537964	0.675	0.55477	0.680894	0.55665	0.54717	0.595238	0.663043	0.684746	0.518033	0.529801	0.520548	0.688679	0.714976
660	0.527	0.39	0.386	0.3	0.592	0.192	0.163	0.142	0.154	0.415	0.231	0.134	0.13	0.193	0.54		0.558935	0.552504	0.6925	0.572438	0.691057	0.566502	0.559748	0.611111	0.673913	0.694915	0.531148	0.543046	0.534247	0.698113	0.727053
660.5	0.534	0.399	0.393	0.306	0.597	0.195	0.165	0.144	0.156	0.418	0.235	0.136	0.132	0.195	0.546		0.572243	0.567044	0.71	0.59364	0.70122	0.581281	0.572327	0.626984	0.695652	0.705085	0.544262	0.556291	0.547945	0.716981	0.741546
661	0.541	0.409	0.401	0.313	0.603	0.198	0.167	0.146	0.157	0.422	0.24	0.139	0.134	0.197	0.553		0.585551	0.583199	0.73	0.618375	0.713415	0.596059	0.584906	0.642857	0.706522	0.718644	0.560656	0.576159	0.561644	0.735849	0.758454
661.5	0.549	0.419	0.409	0.319	0.61	0.2	0.17	0.148	0.159	0.426	0.245	0.141	0.137	0.2	0.56		0.60076	0.599354	0.75	0.639576	0.727642	0.605911	0.603774	0.65873	0.728261	0.732203	0.577049	0.589404	0.582192	0.764151	0.775362
662	0.557	0.429	0.417	0.326	0.618	0.203	0.172	0.15	0.161	0.43	0.249	0.143	0.139	0.202	0.568		0.61597	0.615509	0.77	0.664311	0.743902	0.62069	0.616352	0.674603	0.75	0.745763	0.590164	0.602649	0.59589	0.783019	0.794686
662.5	0.564	0.439	0.426	0.333	0.627	0.207	0.174	0.153	0.163	0.436	0.254	0.145	0.142	0.204	0.577		0.629278	0.631664	0.7925	0.689046	0.762195	0.640394	0.628931	0.698413	0.771739	0.766102	0.606557	0.615894	0.616438	0.801887	0.816425
663	0.572	0.449	0.434	0.34	0.637	0.21	0.176	0.155	0.165	0.441	0.259	0.148	0.144	0.206	0.587		0.644487	0.647819	0.8125	0.713781	0.78252	0.655172	0.641509	0.714286	0.793478	0.783051	0.622951	0.635762	0.630137	0.820755	0.84058
663.5	0.58	0.459	0.442	0.348	0.647	0.213	0.179	0.157	0.167	0.447	0.264	0.15	0.146	0.209	0.596		0.659696	0.663974	0.8325	0.742049	0.802846	0.669951	0.660377	0.730159	0.815217	0.80339	0.639344	0.649007	0.643836	0.849057	0.862319
664	0.588	0.469	0.45	0.355	0.657	0.217	0.181	0.16	0.169	0.453	0.269	0.152	0.148	0.211	0.605		0.674905	0.680129	0.8525	0.766784	0.823171	0.689655	0.672956	0.753968	0.836957	0.823729	0.655738	0.662252	0.657534	0.867925	0.884058
664.5	0.596	0.479	0.458	0.363	0.669	0.22	0.184	0.162	0.171	0.46	0.274	0.155	0.151	0.214	0.615		0.690114	0.696284	0.8725	0.795053	0.847561	0.704433	0.691824	0.769841	0.858696	0.847458	0.672131	0.682119	0.678082	0.896226	0.908213
665	0.604	0.489	0.467	0.371	0.681	0.224	0.186	0.165	0.174	0.466	0.279	0.157	0.153	0.216	0.625		0.705323	0.712439	0.895	0.823322	0.871951	0.724138	0.704403	0.793651	0.891304	0.867797	0.688525	0.695364	0.691781	0.915094	0.932367
665.5	0.612	0.499	0.475	0.379	0.692	0.227	0.189	0.167	0.176	0.472	0.284	0.159	0.155	0.219	0.634		0.720532	0.728595	0.915	0.85159	0.894309	0.738916	0.72327	0.809524	0.913043	0.888136	0.704918	0.708609	0.705479	0.943396	0.954106
666	0.62	0.509	0.483	0.387	0.703	0.23	0.191	0.169	0.179	0.479	0.289	0.162	0.158	0.221	0.644		0.735741	0.74475	0.935	0.879859	0.916667	0.753695	0.735849	0.825397	0.945652	0.911864	0.721311	0.728477	0.726027	0.962264	0.978261
666.5	0.628	0.518	0.49	0.395	0.715	0.234	0.193	0.172	0.181	0.485	0.293	0.164	0.16	0.224	0.653		0.750951	0.759289	0.9525	0.908127	0.941057	0.773399	0.748428	0.849206	0.967391	0.932203	0.734426	0.741722	0.739726	0.990566	1
667	0.635	0.527	0.496	0.403	0.725	0.237	0.196	0.174	0.183	0.491	0.298	0.166	0.163	0.226	0.662		0.764259	0.773829	0.9675	0.936396	0.961382	0.788177	0.767296	0.865079	0.98913	0.952542	0.75082	0.754967	0.760274	1.00943	1.02174
667.5	0.643	0.536	0.502	0.41	0.736	0.24	0.198	0.176	0.185	0.498	0.302	0.168	0.165	0.229	0.671		0.779468	0.788368	0.9825	0.961131	0.98374	0.802956	0.779874	0.880952	1.01087	0.976271	0.763934	0.768212	0.773973	1.03774	1.04348
668	0.65	0.545	0.508	0.417	0.746	0.243	0.201	0.179	0.187	0.503	0.307	0.17	0.167	0.231	0.679		0.792776	0.802908	0.9975	0.985866	1.00407	0.817734	0.798742	0.904762	1.03261	0.99322	0.780328	0.781457	0.787671	1.0566	1.0628
668.5	0.657	0.554	0.513	0.424	0.755	0.246	0.203	0.181	0.189	0.508	0.311	0.172	0.169	0.233	0.686		0.806084	0.817447	1.01	1.0106	1.02236	0.832512	0.811321	0.920635	1.05435	1.01017	0.793443	0.794702	0.80137	1.07547	1.07971
669	0.664	0.562	0.517	0.43	0.764	0.249	0.205	0.182	0.19	0.513	0.315	0.174	0.171	0.235	0.693		0.819392	0.830372	1.02	1.0318	1.04065	0.847291	0.823899	0.928571	1.06522	1.02712	0.806557	0.807947	0.815068	1.09434	1.09662
669.5	0.671	0.569	0.521	0.436	0.771	0.252	0.207	0.184	0.192	0.516	0.319	0.176	0.173	0.237	0.699		0.8327	0.84168	1.03	1.053	1.05488	0.862069	0.836478	0.944444	1.08696	1.03729	0.819672	0.821192	0.828767	1.11321	1.11111
670	0.678	0.578	0.524	0.441	0.778	0.254	0.209	0.185	0.193	0.52	0.323	0.178	0.175	0.238	0.704		0.846008	0.85622	1.0375	1.07067	1.06911	0.871921	0.849057	0.952381	1.09783	1.05085	0.832787	0.834437	0.842466	1.12264	1.12319
670.5	0.684	0.586	0.527	0.445	0.784	0.257	0.211	0.186	0.194	0.524	0.327	0.18	0.177	0.239	0.708		0.857414	0.869144	1.045	1.08481	1.0813	0.8867	0.861635	0.960317	1.1087	1.06441	0.845902	0.847682	0.856164	1.13208	1.13285
671	0.69	0.593	0.529	0.449	0.789	0.259	0.214	0.188	0.195	0.527	0.33	0.182	0.179	0.239	0.711		0.868821	0.880452	1.05	1.09894	1.09146	0.896552	0.880503	0.97619	1.11957	1.07458	0.855738	0.860927	0.869863	1.13208	1.1401
671.5	0.696	0.6	0.53	0.453	0.792	0.262	0.215	0.189	0.196	0.529	0.334	0.184	0.181	0.24	0.713		0.880228	0.891761	1.0525	1.11307	1.09756	0.91133	0.886792	0.984127	1.13043	1.08136	0.868852	0.874172	0.883562	1.14151	1.14493
672	0.703	0.607	0.531	0.455	0.795	0.264	0.217	0.19	0.197	0.531	0.338	0.186	0.183	0.24	0.714		0.893536	0.903069	1.055	1.12014	1.10366	0.921182	0.899371	0.992063	1.1413	1.08814	0.881967	0.887417	0.89726	1.14151	1.14734
672.5	0.709	0.614	0.531	0.457	0.796	0.266	0.219	0.191	0.198	0.532	0.342	0.188	0.185	0.241	0.715		0.904943	0.914378	1.055	1.12721	1.10569	0.931034	0.91195	1	1.15217	1.09153	0.895082	0.900662	0.910959	1.15094	1.14976
673	0.714	0.62	0.532	0.458	0.798	0.269	0.221	0.192	0.198	0.533	0.345	0.19	0.187	0.241	0.715		0.914449	0.924071	1.0575	1.13074	1.10976	0.945813	0.924528	1.00794	1.15217	1.09492	0.904918	0.913907	0.924658	1.15094	1.14976
673.5	0.719	0.626	0.532	0.459	0.798	0.271	0.223	0.193	0.198	0.533	0.349	0.191	0.189	0.241	0.714		0.923954	0.933764	1.0575	1.13428	1.10976	0.955665	0.937107	1.01587	1.15217	1.09492	0.918033	0.92053	0.938356	1.15094	1.14734
674	0.725	0.632	0.532	0.459	0.797	0.272	0.225	0.193	0.198	0.533	0.352	0.193	0.19	0.24	0.712		0.935361	0.943457	1.0575	1.13428	1.10772	0.960591	0.949686	1.01587	1.15217	1.09492	0.927869	0.933775	0.945205	1.14151	1.14251
674.5	0.73	0.637	0.531	0.458	0.796	0.274	0.227	0.194	0.197	0.533	0.355	0.195	0.192	0.24	0.709		0.944867	0.951535	1.055	1.13074	1.10569	0.970443	0.962264	1.02381	1.1413	1.09492	0.937705	0.94702	0.958904	1.14151	1.13527
675	0.734	0.643	0.531	0.457	0.793	0.275	0.229	0.194	0.197	0.532	0.358	0.196	0.193	0.239	0.706		0.952471	0.961228	1.055	1.12721	1.09959	0.975369	0.974843	1.02381	1.1413	1.09153	0.947541	0.953642	0.965753	1.13208	1.12802
675.5	0.739	0.648	0.529	0.455	0.791	0.276	0.23	0.194	0.196	0.531	0.361	0.198	0.195	0.238	0.703		0.961977	0.969305	1.05	1.12014	1.09553	0.980296	0.981132	1.02381	1.13043	1.08814	0.957377	0.966887	0.979452	1.12264	1.12077
676	0.743	0.652	0.528	0.453	0.788	0.278	0.231	0.194	0.195	0.529	0.363	0.199	0.196	0.237	0.699		0.969582	0.975767	1.0475	1.11307	1.08943	0.990148	0.987421	1.02381	1.11957	1.08136	0.963934	0.97351	0.986301	1.11321	1.11111
676.5	0.747	0.656	0.527	0.45	0.785	0.279	0.231	0.194	0.194	0.528	0.366	0.2	0.197	0.235	0.695		0.977186	0.982229	1.045	1.10247	1.08333	0.995074	0.987421	1.02381	1.1087	1.07797	0.97377	0.980132	0.993151	1.09434	1.10145
677	0.751	0.66	0.525	0.447	0.781	0.28	0.232	0.194	0.193	0.526	0.368	0.2	0.198	0.234	0.69		0.984791	0.988691	1.04	1.09187	1.0752	1	0.993711	1.02381	1.09783	1.07119	0.980328	0.980132	1	1.08491	1.08937
677.5	0.753	0.663	0.522	0.443	0.776	0.28	0.233	0.194	0.191	0.523	0.37	0.201	0.198	0.232	0.685		0.988593	0.993538	1.0325	1.07774	1.06504	1	1	1.02381	1.07609	1.06102	0.986885	0.986755	1	1.06604	1.07729
678	0.756	0.665	0.519	0.438	0.77	0.28	0.233	0.193	0.19	0.52	0.372	0.202	0.198	0.231	0.679		0.994297	0.996769	1.025	1.06007	1.05285	1	1	1.01587	1.06522	1.05085	0.993443	0.993377	1	1.0566	1.0628
678.5	0.757	0.667	0.516	0.433	0.763	0.28	0.233	0.193	0.188	0.516	0.373	0.203	0.198	0.229	0.671		0.996198	1	1.0175	1.0424	1.03862	1	1	1.01587	1.04348	1.03729	0.996721	1	1	1.03774	1.04348
679	0.758	0.667	0.512	0.428	0.754	0.28	0.233	0.192	0.186	0.511	0.373	0.203	0.198	0.227	0.663		0.998099	1	1.0075	1.02473	1.02033	1	1	1.00794	1.02174	1.02034	0.996721	1	1	1.01887	1.02415
679.5	0.759	0.667	0.509	0.421	0.744	0.28	0.233	0.191	0.184	0.505	0.374	0.203	0.198	0.225	0.653		1	1	1	1	1	1	1	1	1	1	1	1	1	1	1
680	0.758	0.666	0.504	0.414	0.731	0.279	0.232	0.19	0.182	0.498	0.374	0.203	0.197	0.223	0.642		0.998099	0.998384	0.9875	0.975265	0.973577	0.995074	0.993711	0.992063	0.978261	0.976271	1	1	0.993151	0.981132	0.97343
680.5	0.756	0.664	0.5	0.407	0.717	0.278	0.231	0.189	0.18	0.49	0.372	0.202	0.196	0.22	0.63		0.994297	0.995153	0.9775	0.95053	0.945122	0.990148	0.987421	0.984127	0.956522	0.949153	0.993443	0.993377	0.986301	0.95283	0.944444
681	0.753	0.66	0.494	0.399	0.701	0.276	0.23	0.188	0.178	0.48	0.371	0.201	0.195	0.217	0.616		0.988593	0.988691	0.9625	0.922261	0.912602	0.980296	0.981132	0.97619	0.934783	0.915254	0.990164	0.986755	0.979452	0.924528	0.910628
681.5	0.75	0.654	0.488	0.391	0.683	0.274	0.228	0.186	0.176	0.469	0.368	0.2	0.194	0.214	0.602		0.98289	0.978998	0.9475	0.893993	0.876016	0.970443	0.968553	0.960317	0.913043	0.877966	0.980328	0.980132	0.972603	0.896226	0.876812
682	0.745	0.648	0.482	0.382	0.663	0.271	0.226	0.184	0.173	0.457	0.365	0.198	0.192	0.211	0.586		0.973384	0.969305	0.9325	0.862191	0.835366	0.955665	0.955975	0.944444	0.880435	0.837288	0.970492	0.966887	0.958904	0.867925	0.838164
682.5	0.738	0.639	0.475	0.372	0.641	0.268	0.224	0.181	0.17	0.443	0.361	0.196	0.19	0.207	0.569		0.960076	0.954766	0.915	0.826855	0.79065	0.940887	0.943396	0.920635	0.847826	0.789831	0.957377	0.953642	0.945205	0.830189	0.797101
683	0.731	0.63	0.467	0.362	0.619	0.264	0.222	0.179	0.167	0.43	0.356	0.194	0.187	0.204	0.551		0.946768	0.940226	0.895	0.791519	0.745935	0.921182	0.930818	0.904762	0.815217	0.745763	0.940984	0.940397	0.924658	0.801887	0.753623
683.5	0.722	0.62	0.459	0.352	0.597	0.26	0.218	0.176	0.164	0.417	0.35	0.191	0.184	0.201	0.533		0.929658	0.924071	0.875	0.756184	0.70122	0.901478	0.90566	0.880952	0.782609	0.701695	0.921311	0.92053	0.90411	0.773585	0.710145
684	0.712	0.608	0.45	0.341	0.576	0.255	0.214	0.173	0.161	0.404	0.344	0.188	0.181	0.197	0.515		0.910646	0.904685	0.8525	0.717314	0.658537	0.876847	0.880503	0.857143	0.75	0.657627	0.901639	0.900662	0.883562	0.735849	0.666667
684.5	0.701	0.595	0.441	0.33	0.555	0.25	0.211	0.171	0.158	0.391	0.337	0.185	0.178	0.193	0.497		0.889734	0.883683	0.83	0.678445	0.615854	0.852217	0.861635	0.84127	0.717391	0.613559	0.878689	0.880795	0.863014	0.698113	0.623188
685	0.689	0.581	0.432	0.319	0.533	0.244	0.207	0.167	0.155	0.378	0.329	0.181	0.174	0.189	0.479		0.86692	0.861066	0.8075	0.639576	0.571138	0.82266	0.836478	0.809524	0.684783	0.569492	0.852459	0.854305	0.835616	0.660377	0.57971
685.5	0.675	0.566	0.423	0.308	0.512	0.238	0.202	0.164	0.152	0.365	0.321	0.177	0.17	0.186	0.461		0.840304	0.836834	0.785	0.600707	0.528455	0.793103	0.805031	0.785714	0.652174	0.525424	0.82623	0.827815	0.808219	0.632075	0.536232
686	0.661	0.55	0.414	0.298	0.492	0.233	0.198	0.16	0.148	0.353	0.312	0.172	0.166	0.183	0.445		0.813688	0.810985	0.7625	0.565371	0.487805	0.768473	0.779874	0.753968	0.608696	0.484746	0.796721	0.794702	0.780822	0.603774	0.497585
686.5	0.647	0.532	0.405	0.288	0.473	0.227	0.193	0.157	0.145	0.342	0.303	0.168	0.161	0.179	0.43		0.787072	0.781906	0.74	0.530035	0.449187	0.738916	0.748428	0.730159	0.576087	0.447458	0.767213	0.768212	0.746575	0.566038	0.461353
687	0.632	0.515	0.395	0.277	0.455	0.221	0.189	0.154	0.142	0.331	0.294	0.163	0.157	0.175	0.415		0.758555	0.754443	0.715	0.491166	0.412602	0.70936	0.72327	0.706349	0.543478	0.410169	0.737705	0.735099	0.719178	0.528302	0.425121
687.5	0.616	0.497	0.386	0.268	0.439	0.214	0.184	0.151	0.139	0.322	0.285	0.159	0.153	0.172	0.401		0.728137	0.725363	0.6925	0.459364	0.380081	0.674877	0.691824	0.68254	0.51087	0.379661	0.708197	0.708609	0.691781	0.5	0.391304
688	0.601	0.479	0.378	0.258	0.423	0.208	0.18	0.148	0.136	0.312	0.275	0.154	0.148	0.169	0.389		0.69962	0.696284	0.6725	0.424028	0.347561	0.64532	0.666667	0.65873	0.478261	0.345763	0.67541	0.675497	0.657534	0.471698	0.362319
688.5	0.586	0.461	0.37	0.25	0.409	0.202	0.175	0.145	0.134	0.304	0.266	0.15	0.144	0.166	0.378		0.671103	0.667205	0.6525	0.39576	0.319106	0.615764	0.63522	0.634921	0.456522	0.318644	0.645902	0.649007	0.630137	0.443396	0.335749
689	0.57	0.443	0.361	0.241	0.396	0.195	0.17	0.142	0.131	0.297	0.256	0.145	0.14	0.163	0.367		0.640684	0.638126	0.63	0.363958	0.292683	0.581281	0.603774	0.611111	0.423913	0.294915	0.613115	0.615894	0.60274	0.415094	0.309179
689.5	0.554	0.425	0.352	0.234	0.384	0.189	0.166	0.138	0.129	0.289	0.247	0.14	0.136	0.161	0.357		0.610266	0.609047	0.6075	0.339223	0.268293	0.551724	0.578616	0.579365	0.402174	0.267797	0.583607	0.582781	0.575342	0.396226	0.285024
690	0.538	0.407	0.344	0.227	0.373	0.184	0.161	0.135	0.127	0.283	0.237	0.136	0.132	0.158	0.348		0.579848	0.579968	0.5875	0.314488	0.245935	0.527094	0.54717	0.555556	0.380435	0.247458	0.55082	0.556291	0.547945	0.367925	0.263285
690.5	0.524	0.39	0.337	0.221	0.363	0.178	0.157	0.133	0.125	0.277	0.228	0.132	0.128	0.156	0.34		0.553232	0.552504	0.57	0.293286	0.22561	0.497537	0.522013	0.539683	0.358696	0.227119	0.521311	0.529801	0.520548	0.349057	0.243961
691	0.51	0.373	0.33	0.215	0.355	0.173	0.153	0.131	0.123	0.272	0.22	0.128	0.124	0.155	0.333		0.526616	0.52504	0.5525	0.272085	0.20935	0.472906	0.496855	0.52381	0.336957	0.210169	0.495082	0.503311	0.493151	0.339623	0.227053
691.5	0.497	0.357	0.324	0.21	0.347	0.168	0.149	0.128	0.122	0.268	0.212	0.124	0.121	0.153	0.326		0.501901	0.499192	0.5375	0.254417	0.193089	0.448276	0.471698	0.5	0.326087	0.19661	0.468852	0.476821	0.472603	0.320755	0.210145
692	0.484	0.342	0.318	0.206	0.339	0.163	0.145	0.126	0.121	0.263	0.204	0.12	0.117	0.151	0.321		0.477186	0.47496	0.5225	0.240283	0.176829	0.423645	0.446541	0.484127	0.315217	0.179661	0.442623	0.450331	0.445205	0.301887	0.198068
692.5	0.471	0.328	0.312	0.202	0.333	0.159	0.142	0.124	0.119	0.259	0.198	0.117	0.114	0.149	0.316		0.452471	0.452342	0.5075	0.226148	0.164634	0.403941	0.427673	0.468254	0.293478	0.166102	0.422951	0.430464	0.424658	0.283019	0.18599
693	0.46	0.315	0.308	0.198	0.328	0.155	0.14	0.123	0.118	0.256	0.191	0.114	0.111	0.148	0.311		0.431559	0.431341	0.4975	0.212014	0.154472	0.384236	0.415094	0.460317	0.282609	0.155932	0.4	0.410596	0.40411	0.273585	0.173913
693.5	0.448	0.302	0.303	0.195	0.323	0.152	0.137	0.121	0.117	0.253	0.185	0.111	0.108	0.148	0.308		0.408745	0.410339	0.485	0.201413	0.144309	0.369458	0.396226	0.444444	0.271739	0.145763	0.380328	0.390728	0.383562	0.273585	0.166667
694	0.437	0.29	0.299	0.191	0.319	0.148	0.134	0.12	0.116	0.25	0.179	0.109	0.106	0.146	0.304		0.387833	0.390953	0.475	0.187279	0.136179	0.349754	0.377358	0.436508	0.26087	0.135593	0.360656	0.377483	0.369863	0.254717	0.157005
694.5	0.427	0.279	0.295	0.189	0.315	0.144	0.131	0.118	0.115	0.248	0.173	0.106	0.103	0.146	0.301		0.368821	0.373183	0.465	0.180212	0.128049	0.330049	0.358491	0.420635	0.25	0.128814	0.340984	0.357616	0.349315	0.254717	0.149758
695	0.418	0.268	0.292	0.186	0.311	0.141	0.128	0.116	0.115	0.246	0.168	0.104	0.1	0.145	0.297		0.351711	0.355412	0.4575	0.169611	0.119919	0.315271	0.339623	0.404762	0.25	0.122034	0.32459	0.344371	0.328767	0.245283	0.140097
695.5	0.409	0.258	0.29	0.184	0.308	0.138	0.125	0.115	0.114	0.244	0.163	0.102	0.098	0.144	0.295		0.334601	0.339257	0.4525	0.162544	0.113821	0.300493	0.320755	0.396825	0.23913	0.115254	0.308197	0.331126	0.315068	0.235849	0.135266
696	0.4	0.249	0.287	0.182	0.305	0.135	0.123	0.114	0.113	0.242	0.158	0.099	0.096	0.143	0.292		0.31749	0.324717	0.445	0.155477	0.107724	0.285714	0.308176	0.388889	0.228261	0.108475	0.291803	0.311258	0.30137	0.226415	0.128019
696.5	0.391	0.239	0.285	0.18	0.302	0.132	0.121	0.113	0.113	0.241	0.153	0.097	0.094	0.142	0.289		0.30038	0.308562	0.44	0.14841	0.101626	0.270936	0.295597	0.380952	0.228261	0.105085	0.27541	0.298013	0.287671	0.216981	0.120773
697	0.384	0.231	0.284	0.179	0.299	0.129	0.119	0.112	0.113	0.24	0.149	0.094	0.092	0.141	0.287		0.287072	0.295638	0.4375	0.144876	0.0955285	0.256158	0.283019	0.373016	0.228261	0.101695	0.262295	0.278146	0.273973	0.207547	0.115942
697.5	0.376	0.223	0.283	0.177	0.297	0.127	0.117	0.112	0.112	0.239	0.145	0.092	0.09	0.141	0.285		0.271863	0.282714	0.435	0.137809	0.0914634	0.246305	0.27044	0.373016	0.217391	0.0983051	0.24918	0.264901	0.260274	0.207547	0.111111
698	0.369	0.215	0.283	0.176	0.295	0.125	0.115	0.111	0.112	0.238	0.141	0.09	0.089	0.141	0.283		0.258555	0.26979	0.435	0.134276	0.0873984	0.236453	0.257862	0.365079	0.217391	0.0949153	0.236066	0.251656	0.253425	0.207547	0.10628
698.5	0.362	0.208	0.283	0.175	0.293	0.123	0.114	0.111	0.111	0.237	0.137	0.088	0.087	0.14	0.282		0.245247	0.258481	0.435	0.130742	0.0833333	0.226601	0.251572	0.365079	0.206522	0.0915254	0.222951	0.238411	0.239726	0.198113	0.103865
699	0.355	0.201	0.284	0.174	0.291	0.121	0.112	0.11	0.11	0.236	0.134	0.086	0.085	0.14	0.28		0.231939	0.247173	0.4375	0.127208	0.0792683	0.216749	0.238994	0.357143	0.195652	0.0881356	0.213115	0.225166	0.226027	0.198113	0.0990338
699.5	0.349	0.194	0.285	0.173	0.289	0.119	0.111	0.11	0.11	0.235	0.131	0.085	0.083	0.14	0.279		0.220532	0.235864	0.44	0.123675	0.0752033	0.206897	0.232704	0.357143	0.195652	0.0847458	0.203279	0.218543	0.212329	0.198113	0.0966184
700	0.343	0.188	0.287	0.172	0.288	0.117	0.109	0.11	0.11	0.234	0.127	0.083	0.082	0.139	0.277		0.209125	0.226171	0.445	0.120141	0.0731707	0.197044	0.220126	0.357143	0.195652	0.0813559	0.190164	0.205298	0.205479	0.188679	0.0917874
700.5	0.338	0.182	0.289	0.172	0.287	0.115	0.108	0.109	0.109	0.232	0.124	0.082	0.08	0.139	0.276		0.19962	0.216478	0.45	0.120141	0.0711382	0.187192	0.213836	0.349206	0.184783	0.0745763	0.180328	0.198675	0.191781	0.188679	0.089372
701	0.333	0.177	0.291	0.171	0.285	0.114	0.108	0.109	0.109	0.231	0.121	0.08	0.079	0.138	0.274		0.190114	0.208401	0.455	0.116608	0.0670732	0.182266	0.213836	0.349206	0.184783	0.0711864	0.170492	0.18543	0.184932	0.179245	0.0845411
701.5	0.329	0.173	0.293	0.17	0.284	0.112	0.106	0.109	0.109	0.23	0.119	0.079	0.077	0.138	0.273		0.18251	0.201939	0.46	0.113074	0.0650407	0.172414	0.201258	0.349206	0.184783	0.0677966	0.163934	0.178808	0.171233	0.179245	0.0821256
702	0.324	0.168	0.295	0.17	0.283	0.111	0.105	0.109	0.109	0.23	0.116	0.078	0.076	0.137	0.272		0.173004	0.193861	0.465	0.113074	0.0630081	0.167488	0.194969	0.349206	0.184783	0.0677966	0.154098	0.172185	0.164384	0.169811	0.0797101
702.5	0.32	0.164	0.297	0.169	0.282	0.109	0.103	0.109	0.108	0.23	0.113	0.077	0.075	0.137	0.27		0.165399	0.187399	0.47	0.109541	0.0609756	0.157635	0.18239	0.349206	0.173913	0.0677966	0.144262	0.165563	0.157534	0.169811	0.0748792
703	0.316	0.159	0.299	0.169	0.282	0.108	0.102	0.109	0.108	0.229	0.112	0.076	0.074	0.137	0.269		0.157795	0.179321	0.475	0.109541	0.0609756	0.152709	0.176101	0.349206	0.173913	0.0644068	0.140984	0.15894	0.150685	0.169811	0.0724638
703.5	0.312	0.155	0.302	0.168	0.281	0.107	0.101	0.109	0.108	0.228	0.11	0.075	0.073	0.137	0.268		0.15019	0.172859	0.4825	0.106007	0.0589431	0.147783	0.169811	0.349206	0.173913	0.0610169	0.134426	0.152318	0.143836	0.169811	0.0700483
704	0.309	0.152	0.304	0.167	0.281	0.106	0.101	0.109	0.108	0.227	0.108	0.074	0.073	0.137	0.267		0.144487	0.168013	0.4875	0.102473	0.0589431	0.142857	0.169811	0.349206	0.173913	0.0576271	0.127869	0.145695	0.143836	0.169811	0.0676329
704.5	0.305	0.148	0.306	0.167	0.28	0.105	0.1	0.108	0.108	0.227	0.106	0.073	0.072	0.137	0.266		0.136882	0.161551	0.4925	0.102473	0.0569106	0.137931	0.163522	0.34127	0.173913	0.0576271	0.121311	0.139073	0.136986	0.169811	0.0652174
705	0.302	0.145	0.307	0.167	0.279	0.104	0.099	0.108	0.108	0.227	0.105	0.072	0.071	0.137	0.266		0.131179	0.156704	0.495	0.102473	0.054878	0.133005	0.157233	0.34127	0.173913	0.0576271	0.118033	0.13245	0.130137	0.169811	0.0652174
705.5	0.299	0.141	0.308	0.166	0.278	0.103	0.098	0.107	0.108	0.226	0.103	0.072	0.07	0.136	0.264		0.125475	0.150242	0.4975	0.0989399	0.0528455	0.128079	0.150943	0.333333	0.173913	0.0542373	0.111475	0.13245	0.123288	0.160377	0.0603865
706	0.297	0.138	0.309	0.166	0.278	0.103	0.097	0.106	0.107	0.226	0.102	0.071	0.07	0.136	0.263		0.121673	0.145396	0.5	0.0989399	0.0528455	0.128079	0.144654	0.325397	0.163043	0.0542373	0.108197	0.125828	0.123288	0.160377	0.057971
706.5	0.294	0.136	0.309	0.165	0.277	0.102	0.097	0.105	0.107	0.226	0.1	0.071	0.069	0.136	0.263		0.11597	0.142165	0.5	0.0954064	0.050813	0.123153	0.144654	0.31746	0.163043	0.0542373	0.101639	0.125828	0.116438	0.160377	0.057971
707	0.292	0.133	0.309	0.165	0.276	0.101	0.096	0.104	0.107	0.225	0.099	0.07	0.069	0.137	0.262		0.112167	0.137318	0.5	0.0954064	0.0487805	0.118227	0.138365	0.309524	0.163043	0.0508475	0.0983607	0.119205	0.116438	0.169811	0.0555556
707.5	0.289	0.131	0.307	0.165	0.275	0.1	0.095	0.103	0.106	0.225	0.098	0.07	0.068	0.136	0.261		0.106464	0.134087	0.495	0.0954064	0.046748	0.1133	0.132075	0.301587	0.152174	0.0508475	0.095082	0.119205	0.109589	0.160377	0.0531401
708	0.286	0.128	0.305	0.164	0.274	0.099	0.094	0.101	0.106	0.224	0.096	0.069	0.068	0.136	0.26		0.10076	0.129241	0.49	0.0918728	0.0447154	0.108374	0.125786	0.285714	0.152174	0.0474576	0.0885246	0.112583	0.109589	0.160377	0.0507246
708.5	0.283	0.124	0.302	0.164	0.273	0.098	0.093	0.1	0.105	0.223	0.095	0.068	0.067	0.135	0.259		0.095057	0.122779	0.4825	0.0918728	0.0426829	0.103448	0.119497	0.277778	0.141304	0.0440678	0.0852459	0.10596	0.10274	0.150943	0.0483092
709	0.281	0.121	0.299	0.163	0.272	0.097	0.092	0.098	0.105	0.223	0.094	0.068	0.066	0.134	0.258		0.0912548	0.117932	0.475	0.0883392	0.0406504	0.0985222	0.113208	0.261905	0.141304	0.0440678	0.0819672	0.10596	0.0958904	0.141509	0.0458937
709.5	0.279	0.118	0.295	0.163	0.271	0.096	0.092	0.096	0.105	0.222	0.093	0.067	0.066	0.133	0.257		0.0874525	0.113086	0.465	0.0883392	0.0386179	0.0935961	0.113208	0.246032	0.141304	0.040678	0.0786885	0.0993377	0.0958904	0.132075	0.0434783
710	0.277	0.116	0.291	0.163	0.271	0.095	0.091	0.094	0.105	0.222	0.092	0.067	0.065	0.133	0.257		0.0836502	0.109855	0.455	0.0883392	0.0386179	0.08867	0.106918	0.230159	0.141304	0.040678	0.0754098	0.0993377	0.0890411	0.132075	0.0434783
710.5	0.275	0.113	0.285	0.162	0.27	0.094	0.091	0.093	0.104	0.222	0.091	0.066	0.064	0.133	0.256		0.0798479	0.105008	0.44	0.0848057	0.0365854	0.0837438	0.106918	0.222222	0.130435	0.040678	0.0721311	0.0927152	0.0821918	0.132075	0.0410628
711	0.273	0.11	0.279	0.162	0.27	0.093	0.09	0.091	0.104	0.222	0.09	0.066	0.064	0.133	0.255		0.0760456	0.100162	0.425	0.0848057	0.0365854	0.0788177	0.100629	0.206349	0.130435	0.040678	0.0688525	0.0927152	0.0821918	0.132075	0.0386473
711.5	0.271	0.108	0.273	0.161	0.27	0.093	0.09	0.089	0.105	0.222	0.089	0.065	0.064	0.133	0.255		0.0722433	0.0969305	0.41	0.0812721	0.0365854	0.0788177	0.100629	0.190476	0.141304	0.040678	0.0655738	0.0860927	0.0821918	0.132075	0.0386473
712	0.269	0.105	0.267	0.161	0.269	0.092	0.089	0.088	0.105	0.221	0.088	0.065	0.063	0.133	0.254		0.0684411	0.092084	0.395	0.0812721	0.0345528	0.0738916	0.0943396	0.18254	0.141304	0.0372881	0.0622951	0.0860927	0.0753425	0.132075	0.0362319
712.5	0.268	0.103	0.26	0.16	0.269	0.091	0.089	0.087	0.105	0.221	0.088	0.065	0.063	0.133	0.254		0.0665399	0.088853	0.3775	0.0777385	0.0345528	0.0689655	0.0943396	0.174603	0.141304	0.0372881	0.0622951	0.0860927	0.0753425	0.132075	0.0362319
713	0.266	0.101	0.254	0.159	0.268	0.091	0.088	0.085	0.105	0.221	0.087	0.065	0.062	0.133	0.254		0.0627376	0.085622	0.3625	0.0742049	0.0325203	0.0689655	0.0880503	0.15873	0.141304	0.0372881	0.0590164	0.0860927	0.0684932	0.132075	0.0362319
713.5	0.265	0.098	0.247	0.158	0.267	0.09	0.088	0.084	0.105	0.221	0.087	0.064	0.061	0.133	0.253		0.0608365	0.0807754	0.345	0.0706714	0.0304878	0.0640394	0.0880503	0.150794	0.141304	0.0372881	0.0590164	0.0794702	0.0616438	0.132075	0.0338164
714	0.263	0.096	0.24	0.157	0.267	0.09	0.087	0.083	0.105	0.221	0.086	0.064	0.061	0.132	0.253		0.0570342	0.0775444	0.3275	0.0671378	0.0304878	0.0640394	0.081761	0.142857	0.141304	0.0372881	0.0557377	0.0794702	0.0616438	0.122642	0.0338164
714.5	0.262	0.094	0.234	0.157	0.267	0.089	0.087	0.082	0.105	0.221	0.086	0.064	0.06	0.133	0.253		0.0551331	0.0743134	0.3125	0.0671378	0.0304878	0.0591133	0.081761	0.134921	0.141304	0.0372881	0.0557377	0.0794702	0.0547945	0.132075	0.0338164
715	0.261	0.092	0.228	0.156	0.266	0.089	0.086	0.082	0.104	0.22	0.085	0.064	0.06	0.133	0.253		0.0532319	0.0710824	0.2975	0.0636042	0.0284553	0.0591133	0.0754717	0.134921	0.130435	0.0338983	0.052459	0.0794702	0.0547945	0.132075	0.0338164
715.5	0.259	0.09	0.222	0.156	0.266	0.088	0.086	0.081	0.104	0.22	0.085	0.063	0.06	0.133	0.252		0.0494297	0.0678514	0.2825	0.0636042	0.0284553	0.0541872	0.0754717	0.126984	0.130435	0.0338983	0.052459	0.0728477	0.0547945	0.132075	0.031401
716	0.258	0.087	0.215	0.155	0.266	0.087	0.085	0.08	0.103	0.22	0.084	0.063	0.06	0.133	0.252		0.0475285	0.0630048	0.265	0.0600707	0.0284553	0.0492611	0.0691824	0.119048	0.119565	0.0338983	0.0491803	0.0728477	0.0547945	0.132075	0.031401
716.5	0.257	0.085	0.21	0.154	0.265	0.086	0.085	0.08	0.103	0.22	0.083	0.062	0.059	0.132	0.252		0.0456274	0.0597738	0.2525	0.0565371	0.0264228	0.044335	0.0691824	0.119048	0.119565	0.0338983	0.0459016	0.0662252	0.0479452	0.122642	0.031401
717	0.256	0.084	0.204	0.154	0.265	0.086	0.084	0.079	0.103	0.219	0.083	0.062	0.059	0.132	0.252		0.0437262	0.0581583	0.2375	0.0565371	0.0264228	0.044335	0.0628931	0.111111	0.119565	0.0305085	0.0459016	0.0662252	0.0479452	0.122642	0.031401
717.5	0.255	0.082	0.198	0.153	0.264	0.085	0.084	0.078	0.103	0.219	0.082	0.061	0.058	0.132	0.252		0.0418251	0.0549273	0.2225	0.0530035	0.0243902	0.0394089	0.0628931	0.103175	0.119565	0.0305085	0.042623	0.0596026	0.0410959	0.122642	0.031401
718	0.253	0.08	0.193	0.153	0.264	0.084	0.084	0.078	0.104	0.219	0.081	0.061	0.058	0.132	0.251		0.0380228	0.0516963	0.21	0.0530035	0.0243902	0.0344828	0.0628931	0.103175	0.130435	0.0305085	0.0393443	0.0596026	0.0410959	0.122642	0.0289855
718.5	0.253	0.079	0.188	0.153	0.264	0.084	0.083	0.077	0.104	0.219	0.081	0.061	0.058	0.132	0.251		0.0380228	0.0500808	0.1975	0.0530035	0.0243902	0.0344828	0.0566038	0.0952381	0.130435	0.0305085	0.0393443	0.0596026	0.0410959	0.122642	0.0289855
719	0.252	0.077	0.183	0.152	0.263	0.084	0.083	0.077	0.104	0.219	0.08	0.061	0.057	0.132	0.25		0.0361217	0.0468498	0.185	0.04947	0.0223577	0.0344828	0.0566038	0.0952381	0.130435	0.0305085	0.0360656	0.0596026	0.0342466	0.122642	0.02657
719.5	0.251	0.076	0.179	0.152	0.263	0.083	0.083	0.076	0.103	0.219	0.08	0.061	0.057	0.132	0.25		0.0342205	0.0452342	0.175	0.04947	0.0223577	0.0295567	0.0566038	0.0873016	0.119565	0.0305085	0.0360656	0.0596026	0.0342466	0.122642	0.02657
720	0.25	0.075	0.175	0.151	0.262	0.082	0.083	0.076	0.103	0.219	0.08	0.06	0.057	0.132	0.25		0.0323194	0.0436187	0.165	0.0459364	0.0203252	0.0246305	0.0566038	0.0873016	0.119565	0.0305085	0.0360656	0.0529801	0.0342466	0.122642	0.02657
720.5	0.249	0.073	0.17	0.151	0.262	0.082	0.083	0.075	0.103	0.218	0.079	0.06	0.058	0.132	0.25		0.0304183	0.0403877	0.1525	0.0459364	0.0203252	0.0246305	0.0566038	0.0793651	0.119565	0.0271186	0.0327869	0.0529801	0.0410959	0.122642	0.02657
721	0.248	0.072	0.166	0.151	0.261	0.081	0.083	0.076	0.102	0.218	0.079	0.059	0.058	0.132	0.25		0.0285171	0.0387722	0.1425	0.0459364	0.0182927	0.0197044	0.0566038	0.0873016	0.108696	0.0271186	0.0327869	0.0463576	0.0410959	0.122642	0.02657
721.5	0.248	0.071	0.163	0.15	0.261	0.081	0.082	0.076	0.102	0.218	0.079	0.059	0.058	0.131	0.25		0.0285171	0.0371567	0.135	0.0424028	0.0182927	0.0197044	0.0503145	0.0873016	0.108696	0.0271186	0.0327869	0.0463576	0.0410959	0.113208	0.02657
722	0.247	0.07	0.16	0.149	0.261	0.081	0.082	0.075	0.102	0.218	0.078	0.059	0.057	0.131	0.25		0.026616	0.0355412	0.1275	0.0388693	0.0182927	0.0197044	0.0503145	0.0793651	0.108696	0.0271186	0.0295082	0.0463576	0.0342466	0.113208	0.02657
722.5	0.246	0.069	0.157	0.149	0.26	0.08	0.082	0.075	0.102	0.217	0.078	0.059	0.057	0.13	0.251		0.0247148	0.0339257	0.12	0.0388693	0.0162602	0.0147783	0.0503145	0.0793651	0.108696	0.0237288	0.0295082	0.0463576	0.0342466	0.103774	0.0289855
723	0.245	0.068	0.154	0.149	0.26	0.08	0.082	0.075	0.102	0.217	0.078	0.058	0.057	0.13	0.251		0.0228137	0.0323102	0.1125	0.0388693	0.0162602	0.0147783	0.0503145	0.0793651	0.108696	0.0237288	0.0295082	0.0397351	0.0342466	0.103774	0.0289855
723.5	0.245	0.067	0.151	0.149	0.26	0.08	0.081	0.074	0.101	0.216	0.077	0.058	0.056	0.13	0.251		0.0228137	0.0306947	0.105	0.0388693	0.0162602	0.0147783	0.0440252	0.0714286	0.0978261	0.020339	0.0262295	0.0397351	0.0273973	0.103774	0.0289855
724	0.244	0.066	0.148	0.148	0.259	0.08	0.081	0.074	0.101	0.216	0.077	0.058	0.056	0.129	0.25		0.0209125	0.0290792	0.0975	0.0353357	0.0142276	0.0147783	0.0440252	0.0714286	0.0978261	0.020339	0.0262295	0.0397351	0.0273973	0.0943396	0.02657
724.5	0.244	0.066	0.146	0.148	0.259	0.08	0.081	0.073	0.101	0.216	0.077	0.057	0.056	0.129	0.25		0.0209125	0.0290792	0.0925	0.0353357	0.0142276	0.0147783	0.0440252	0.0634921	0.0978261	0.020339	0.0262295	0.0331126	0.0273973	0.0943396	0.02657
725	0.243	0.065	0.143	0.148	0.258	0.079	0.08	0.073	0.101	0.216	0.076	0.057	0.056	0.129	0.25		0.0190114	0.0274637	0.085	0.0353357	0.0121951	0.00985222	0.0377358	0.0634921	0.0978261	0.020339	0.0229508	0.0331126	0.0273973	0.0943396	0.02657
725.5	0.243	0.064	0.141	0.147	0.258	0.079	0.08	0.073	0.101	0.216	0.076	0.057	0.056	0.129	0.249		0.0190114	0.0258481	0.08	0.0318021	0.0121951	0.00985222	0.0377358	0.0634921	0.0978261	0.020339	0.0229508	0.0331126	0.0273973	0.0943396	0.0241546
726	0.242	0.063	0.139	0.147	0.257	0.079	0.08	0.072	0.1	0.216	0.075	0.057	0.056	0.128	0.249		0.0171103	0.0242326	0.075	0.0318021	0.0101626	0.00985222	0.0377358	0.0555556	0.0869565	0.020339	0.0196721	0.0331126	0.0273973	0.0849057	0.0241546
726.5	0.242	0.062	0.137	0.147	0.257	0.078	0.079	0.072	0.1	0.216	0.075	0.057	0.055	0.128	0.249		0.0171103	0.0226171	0.07	0.0318021	0.0101626	0.00492611	0.0314465	0.0555556	0.0869565	0.020339	0.0196721	0.0331126	0.0205479	0.0849057	0.0241546
727	0.241	0.061	0.135	0.147	0.257	0.078	0.079	0.072	0.099	0.216	0.075	0.057	0.055	0.128	0.249		0.0152091	0.0210016	0.065	0.0318021	0.0101626	0.00492611	0.0314465	0.0555556	0.076087	0.020339	0.0196721	0.0331126	0.0205479	0.0849057	0.0241546
727.5	0.241	0.06	0.133	0.147	0.256	0.079	0.079	0.072	0.099	0.216	0.075	0.057	0.056	0.127	0.249		0.0152091	0.0193861	0.06	0.0318021	0.00813008	0.00985222	0.0314465	0.0555556	0.076087	0.020339	0.0196721	0.0331126	0.0273973	0.0754717	0.0241546
728	0.241	0.06	0.131	0.147	0.256	0.079	0.08	0.072	0.099	0.216	0.075	0.057	0.056	0.127	0.249		0.0152091	0.0193861	0.055	0.0318021	0.00813008	0.00985222	0.0377358	0.0555556	0.076087	0.020339	0.0196721	0.0331126	0.0273973	0.0754717	0.0241546
728.5	0.24	0.06	0.13	0.147	0.257	0.079	0.079	0.072	0.099	0.216	0.075	0.057	0.056	0.127	0.25		0.013308	0.0193861	0.0525	0.0318021	0.0101626	0.00985222	0.0314465	0.0555556	0.076087	0.020339	0.0196721	0.0331126	0.0273973	0.0754717	0.02657
729	0.24	0.059	0.129	0.147	0.256	0.079	0.079	0.072	0.099	0.216	0.075	0.056	0.056	0.127	0.249		0.013308	0.0177706	0.05	0.0318021	0.00813008	0.00985222	0.0314465	0.0555556	0.076087	0.020339	0.0196721	0.0264901	0.0273973	0.0754717	0.0241546
729.5	0.24	0.058	0.127	0.147	0.256	0.079	0.079	0.071	0.099	0.216	0.075	0.056	0.056	0.126	0.249		0.013308	0.0161551	0.045	0.0318021	0.00813008	0.00985222	0.0314465	0.047619	0.076087	0.020339	0.0196721	0.0264901	0.0273973	0.0660377	0.0241546
730	0.239	0.058	0.126	0.147	0.256	0.079	0.079	0.071	0.098	0.217	0.075	0.056	0.056	0.126	0.248		0.0114068	0.0161551	0.0425	0.0318021	0.00813008	0.00985222	0.0314465	0.047619	0.0652174	0.0237288	0.0196721	0.0264901	0.0273973	0.0660377	0.0217391
730.5	0.239	0.058	0.125	0.147	0.256	0.079	0.079	0.071	0.098	0.217	0.074	0.056	0.056	0.125	0.248		0.0114068	0.0161551	0.04	0.0318021	0.00813008	0.00985222	0.0314465	0.047619	0.0652174	0.0237288	0.0163934	0.0264901	0.0273973	0.0566038	0.0217391
731	0.238	0.057	0.124	0.146	0.256	0.079	0.079	0.071	0.098	0.216	0.074	0.056	0.056	0.125	0.247		0.0095057	0.0145396	0.0375	0.0282686	0.00813008	0.00985222	0.0314465	0.047619	0.0652174	0.020339	0.0163934	0.0264901	0.0273973	0.0566038	0.0193237
731.5	0.238	0.056	0.123	0.146	0.256	0.078	0.079	0.071	0.097	0.215	0.074	0.056	0.056	0.124	0.247		0.0095057	0.0129241	0.035	0.0282686	0.00813008	0.00492611	0.0314465	0.047619	0.0543478	0.0169492	0.0163934	0.0264901	0.0273973	0.0471698	0.0193237
732	0.237	0.056	0.122	0.146	0.255	0.078	0.079	0.07	0.097	0.215	0.074	0.056	0.056	0.124	0.247		0.00760456	0.0129241	0.0325	0.0282686	0.00609756	0.00492611	0.0314465	0.0396825	0.0543478	0.0169492	0.0163934	0.0264901	0.0273973	0.0471698	0.0193237
732.5	0.237	0.056	0.121	0.145	0.255	0.078	0.079	0.07	0.097	0.216	0.074	0.056	0.055	0.124	0.247		0.00760456	0.0129241	0.03	0.024735	0.00609756	0.00492611	0.0314465	0.0396825	0.0543478	0.020339	0.0163934	0.0264901	0.0205479	0.0471698	0.0193237
733	0.236	0.056	0.12	0.145	0.255	0.078	0.079	0.069	0.097	0.215	0.075	0.056	0.055	0.124	0.247		0.00570342	0.0129241	0.0275	0.024735	0.00609756	0.00492611	0.0314465	0.031746	0.0543478	0.0169492	0.0196721	0.0264901	0.0205479	0.0471698	0.0193237
733.5	0.236	0.056	0.12	0.145	0.256	0.078	0.078	0.069	0.097	0.215	0.075	0.056	0.054	0.125	0.246		0.00570342	0.0129241	0.0275	0.024735	0.00813008	0.00492611	0.0251572	0.031746	0.0543478	0.0169492	0.0196721	0.0264901	0.0136986	0.0566038	0.0169082
734	0.237	0.055	0.119	0.145	0.255	0.078	0.078	0.069	0.097	0.215	0.074	0.055	0.054	0.125	0.246		0.00760456	0.0113086	0.025	0.024735	0.00609756	0.00492611	0.0251572	0.031746	0.0543478	0.0169492	0.0163934	0.0198675	0.0136986	0.0566038	0.0169082
734.5	0.237	0.055	0.118	0.144	0.255	0.078	0.079	0.069	0.097	0.214	0.074	0.055	0.054	0.125	0.246		0.00760456	0.0113086	0.0225	0.0212014	0.00609756	0.00492611	0.0314465	0.031746	0.0543478	0.0135593	0.0163934	0.0198675	0.0136986	0.0566038	0.0169082
735	0.236	0.054	0.118	0.144	0.255	0.078	0.079	0.069	0.097	0.214	0.073	0.055	0.054	0.125	0.246		0.00570342	0.00969305	0.0225	0.0212014	0.00609756	0.00492611	0.0314465	0.031746	0.0543478	0.0135593	0.0131148	0.0198675	0.0136986	0.0566038	0.0169082
735.5	0.236	0.054	0.117	0.144	0.255	0.077	0.078	0.069	0.096	0.214	0.073	0.055	0.053	0.124	0.246		0.00570342	0.00969305	0.02	0.0212014	0.00609756	0	0.0251572	0.031746	0.0434783	0.0135593	0.0131148	0.0198675	0.00684932	0.0471698	0.0169082
736	0.236	0.054	0.116	0.144	0.255	0.077	0.078	0.069	0.096	0.214	0.073	0.055	0.053	0.124	0.246		0.00570342	0.00969305	0.0175	0.0212014	0.00609756	0	0.0251572	0.031746	0.0434783	0.0135593	0.0131148	0.0198675	0.00684932	0.0471698	0.0169082
736.5	0.236	0.053	0.116	0.144	0.255	0.077	0.077	0.069	0.096	0.214	0.073	0.055	0.052	0.124	0.245		0.00570342	0.00807754	0.0175	0.0212014	0.00609756	0	0.0188679	0.031746	0.0434783	0.0135593	0.0131148	0.0198675	0	0.0471698	0.0144928
737	0.236	0.053	0.115	0.144	0.255	0.077	0.077	0.069	0.096	0.214	0.073	0.055	0.052	0.123	0.245		0.00570342	0.00807754	0.015	0.0212014	0.00609756	0	0.0188679	0.031746	0.0434783	0.0135593	0.0131148	0.0198675	0	0.0377358	0.0144928
737.5	0.236	0.053	0.115	0.143	0.255	0.076	0.077	0.068	0.095	0.213	0.073	0.055	0.052	0.123	0.244		0.00570342	0.00807754	0.015	0.0176678	0.00609756	-0.00492611	0.0188679	0.0238095	0.0326087	0.0101695	0.0131148	0.0198675	0	0.0377358	0.0120773
738	0.236	0.052	0.115	0.143	0.254	0.076	0.077	0.068	0.095	0.213	0.073	0.055	0.052	0.123	0.244		0.00570342	0.00646204	0.015	0.0176678	0.00406504	-0.00492611	0.0188679	0.0238095	0.0326087	0.0101695	0.0131148	0.0198675	0	0.0377358	0.0120773
738.5	0.235	0.052	0.114	0.143	0.254	0.075	0.076	0.068	0.095	0.213	0.072	0.055	0.052	0.123	0.244		0.00380228	0.00646204	0.0125	0.0176678	0.00406504	-0.00985222	0.0125786	0.0238095	0.0326087	0.0101695	0.00983607	0.0198675	0	0.0377358	0.0120773
739	0.235	0.052	0.114	0.143	0.254	0.075	0.076	0.068	0.094	0.213	0.072	0.054	0.052	0.123	0.243		0.00380228	0.00646204	0.0125	0.0176678	0.00406504	-0.00985222	0.0125786	0.0238095	0.0217391	0.0101695	0.00983607	0.013245	0	0.0377358	0.00966184
739.5	0.235	0.052	0.113	0.142	0.254	0.075	0.076	0.068	0.094	0.213	0.072	0.054	0.052	0.123	0.243		0.00380228	0.00646204	0.01	0.0141343	0.00406504	-0.00985222	0.0125786	0.0238095	0.0217391	0.0101695	0.00983607	0.013245	0	0.0377358	0.00966184
740	0.234	0.052	0.113	0.142	0.254	0.074	0.076	0.068	0.094	0.213	0.072	0.054	0.052	0.122	0.243		0.00190114	0.00646204	0.01	0.0141343	0.00406504	-0.0147783	0.0125786	0.0238095	0.0217391	0.0101695	0.00983607	0.013245	0	0.0283019	0.00966184
740.5	0.234	0.052	0.113	0.142	0.254	0.074	0.076	0.068	0.094	0.213	0.072	0.054	0.052	0.122	0.243		0.00190114	0.00646204	0.01	0.0141343	0.00406504	-0.0147783	0.0125786	0.0238095	0.0217391	0.0101695	0.00983607	0.013245	0	0.0283019	0.00966184
741	0.234	0.051	0.112	0.142	0.254	0.074	0.075	0.069	0.094	0.213	0.072	0.054	0.051	0.122	0.242		0.00190114	0.00484653	0.0075	0.0141343	0.00406504	-0.0147783	0.00628931	0.031746	0.0217391	0.0101695	0.00983607	0.013245	-0.00684932	0.0283019	0.00724638
741.5	0.234	0.051	0.112	0.142	0.254	0.074	0.075	0.069	0.095	0.212	0.072	0.054	0.051	0.122	0.242		0.00190114	0.00484653	0.0075	0.0141343	0.00406504	-0.0147783	0.00628931	0.031746	0.0326087	0.00677966	0.00983607	0.013245	-0.00684932	0.0283019	0.00724638
742	0.234	0.051	0.112	0.141	0.254	0.074	0.075	0.068	0.095	0.212	0.072	0.054	0.051	0.121	0.242		0.00190114	0.00484653	0.0075	0.0106007	0.00406504	-0.0147783	0.00628931	0.0238095	0.0326087	0.00677966	0.00983607	0.013245	-0.00684932	0.0188679	0.00724638
742.5	0.234	0.051	0.111	0.14	0.253	0.075	0.074	0.068	0.096	0.212	0.072	0.054	0.051	0.122	0.242		0.00190114	0.00484653	0.005	0.00706714	0.00203252	-0.00985222	0	0.0238095	0.0434783	0.00677966	0.00983607	0.013245	-0.00684932	0.0283019	0.00724638
743	0.234	0.05	0.111	0.14	0.253	0.075	0.074	0.068	0.096	0.212	0.072	0.053	0.051	0.122	0.242		0.00190114	0.00323102	0.005	0.00706714	0.00203252	-0.00985222	0	0.0238095	0.0434783	0.00677966	0.00983607	0.00662252	-0.00684932	0.0283019	0.00724638
743.5	0.234	0.05	0.11	0.14	0.253	0.076	0.074	0.068	0.096	0.212	0.072	0.053	0.051	0.122	0.241		0.00190114	0.00323102	0.0025	0.00706714	0.00203252	-0.00492611	0	0.0238095	0.0434783	0.00677966	0.00983607	0.00662252	-0.00684932	0.0283019	0.00483092
744	0.234	0.05	0.11	0.14	0.253	0.076	0.074	0.067	0.096	0.211	0.071	0.053	0.051	0.122	0.241		0.00190114	0.00323102	0.0025	0.00706714	0.00203252	-0.00492611	0	0.015873	0.0434783	0.00338983	0.00655738	0.00662252	-0.00684932	0.0283019	0.00483092
744.5	0.233	0.05	0.11	0.14	0.254	0.076	0.074	0.067	0.096	0.212	0.071	0.053	0.051	0.122	0.24		0	0.00323102	0.0025	0.00706714	0.00406504	-0.00492611	0	0.015873	0.0434783	0.00677966	0.00655738	0.00662252	-0.00684932	0.0283019	0.00241546
745	0.234	0.05	0.109	0.14	0.254	0.076	0.075	0.067	0.095	0.212	0.071	0.053	0.051	0.121	0.24		0.00190114	0.00323102	0	0.00706714	0.00406504	-0.00492611	0.00628931	0.015873	0.0326087	0.00677966	0.00655738	0.00662252	-0.00684932	0.0188679	0.00241546
745.5	0.234	0.05	0.109	0.139	0.254	0.076	0.075	0.066	0.095	0.212	0.071	0.053	0.052	0.121	0.24		0.00190114	0.00323102	0	0.00353357	0.00406504	-0.00492611	0.00628931	0.00793651	0.0326087	0.00677966	0.00655738	0.00662252	0	0.0188679	0.00241546
746	0.233	0.049	0.109	0.139	0.253	0.077	0.075	0.066	0.095	0.212	0.071	0.053	0.051	0.121	0.24		0	0.00161551	0	0.00353357	0.00203252	0	0.00628931	0.00793651	0.0326087	0.00677966	0.00655738	0.00662252	-0.00684932	0.0188679	0.00241546
746.5	0.233	0.049	0.109	0.138	0.253	0.077	0.075	0.066	0.095	0.212	0.071	0.053	0.051	0.121	0.241		0	0.00161551	0	0	0.00203252	0	0.00628931	0.00793651	0.0326087	0.00677966	0.00655738	0.00662252	-0.00684932	0.0188679	0.00483092
747	0.233	0.049	0.109	0.138	0.252	0.078	0.074	0.066	0.095	0.212	0.071	0.053	0.051	0.12	0.24		0	0.00161551	0	0	0	0.00492611	0	0.00793651	0.0326087	0.00677966	0.00655738	0.00662252	-0.00684932	0.00943396	0.00241546
747.5	0.232	0.049	0.109	0.138	0.253	0.078	0.074	0.066	0.094	0.211	0.071	0.053	0.051	0.12	0.24		-0.00190114	0.00161551	0	0	0.00203252	0.00492611	0	0.00793651	0.0217391	0.00338983	0.00655738	0.00662252	-0.00684932	0.00943396	0.00241546
748	0.232	0.049	0.109	0.138	0.253	0.078	0.074	0.066	0.094	0.211	0.071	0.053	0.052	0.12	0.24		-0.00190114	0.00161551	0	0	0.00203252	0.00492611	0	0.00793651	0.0217391	0.00338983	0.00655738	0.00662252	0	0.00943396	0.00241546
748.5	0.232	0.049	0.109	0.138	0.253	0.078	0.074	0.066	0.094	0.211	0.07	0.053	0.052	0.12	0.24		-0.00190114	0.00161551	0	0	0.00203252	0.00492611	0	0.00793651	0.0217391	0.00338983	0.00327869	0.00662252	0	0.00943396	0.00241546
749	0.232	0.049	0.109	0.138	0.252	0.077	0.074	0.066	0.094	0.211	0.07	0.053	0.052	0.12	0.239		-0.00190114	0.00161551	0	0	0	0	0	0.00793651	0.0217391	0.00338983	0.00327869	0.00662252	0	0.00943396	0
749.5	0.232	0.049	0.109	0.138	0.253	0.077	0.074	0.066	0.093	0.21	0.07	0.053	0.053	0.12	0.239		-0.00190114	0.00161551	0	0	0.00203252	0	0	0.00793651	0.0108696	0	0.00327869	0.00662252	0.00684932	0.00943396	0
750	0.233	0.048	0.109	0.138	0.252	0.077	0.074	0.065	0.092	0.21	0.069	0.052	0.052	0.119	0.239		0	0	0	0	0	0	0	0	0	0	0	0	0	0	0

## Sheet: Figure 3
	Figure 3A									Figure 3B
	2D-SDS-PAGE of thylakoids isolated from the culture strain incubated under red LED light for 2 weeks (A) and harvested cells from the Antarctic habitat (B).

## Sheet: Figure 4
																							Blue Native PAGE (BN-PAGE) of the 12 days' sample
																							(We didn't take photographs of BN-PAGE gels of other two samples.)
			0 day							7 days								12 days
	2D-SDS-PAGE of thylakoids isolated from the culture strain. Protein complexes in solubilized thylakoid samples were separated by Blue Native (BN) PAGE before 2D-SDS-PAGE.
	The day number under each gel (0, 7 and 12 days) indicates the incubation periods (days) under the red LED light after cultivation under fluorescence light about 2 months. The “0 day” sample was used for analysis without red-light incubation.
